# Supplementary material for: Cis-eQTL Analysis and Functional Validation of Candidate Genes for Carcass Yield Traits in Beef Cattle
Source: Int J Mol Sci. 2022 Dec 1;23(23):15055. doi: 10.3390/ijms232315055 (PMC9736101; doi:10.3390/ijms232315055)
Supplement: Supplementary file 1 [file ijms-23-15055-s001.zip]

Archive with 9 entries (9 files):
- Supplementary  Figure.pdf
- Table S1 RNA-seq.xlsx
- Table S2 Gene-based-GWAS.xlsx
- Table S3 GO Gene-based GWAS.xlsx
- Table S4 cis-eQTL_result.xlsx
- Table S5 GO cis-eQTL.xlsx
- Table S6 GO cis-eQTL and Gene-based GWAS.xlsx
- Table S7 Candidate signatures captured by CLR .xlsx
- Table S8 Primer of qPCR.xlsx
