# Supplementary material for: Cis-eQTL Analysis and Functional Validation of Candidate Genes for Carcass Yield Traits in Beef Cattle
Source: Int J Mol Sci. 2022 Dec 1;23(23):15055. doi: 10.3390/ijms232315055 (PMC9736101; doi:10.3390/ijms232315055)
Supplement: Supplementary file 1 [file ijms-23-15055-s001.zip › Table S1 RNA-seq.xlsx]

## Sheet: Sheet1
Table S1. Number of reads, and number of aligned reads, per simmental cattle sample.
Sample	Raw reads	Clean reads	Raw base(G)	Clean base(G)	Total mapped reads (%)	GC content(%)
Muscle_1_22	21218911	20400679	6.37	6.12	96.14	55.3
Muscle_1_23	20955237	19839454	6.29	5.95	94.68	57.35
Muscle_1_24	21125620	19619414	6.34	5.89	92.87	54.3
Muscle_1_25	27027044	25624668	8.11	7.69	94.81	56.19
Muscle_1_26	25020076	23968005	7.51	7.19	95.8	54.64
Muscle_1_27	22218705	21188939	6.67	6.36	95.37	52.98
Muscle_1_28	26307213	24994828	7.89	7.5	95.01	54.16
Muscle_1_29	21289995	19882308	6.39	5.96	93.39	54.08
Muscle_1_30	24115987	23029160	7.23	6.91	95.49	53.35
Muscle_1_31	26237334	24728106	7.87	7.42	94.25	53.66
Muscle_1_32	21591274	20687836	6.48	6.21	95.82	53.4
Muscle_1_33	29214147	27411496	8.76	8.22	93.83	53.77
Muscle_1_34	19721321	18779029	5.92	5.63	95.22	53.94
Muscle_1_35	22654520	21583052	6.8	6.47	95.27	53.83
Muscle_1_36	24162747	22827821	7.25	6.85	94.48	54.87
Muscle_1_37	20406566	19348897	6.12	5.8	94.82	55.89
Muscle_1_38	21940371	20649237	6.58	6.19	94.12	53.38
Muscle_1_39	21220022	20032698	6.37	6.01	94.4	54
Muscle_1_40	24509578	23146714	7.35	6.94	94.44	53.84
Muscle_1_41	22689684	21712952	6.81	6.51	95.7	54.75
Muscle_1_42	23147829	21811512	6.94	6.54	94.23	53.81
Muscle_1_43	23789046	22771860	7.14	6.83	95.72	52.95
Muscle_1_44	23800983	22205234	7.14	6.66	93.3	54.05
Muscle_1_45	21558218	20297972	6.47	6.09	94.15	53.51
Muscle_1_46	19849009	18693486	5.95	5.61	94.18	55.46
Muscle_1_47	25723275	24486200	7.72	7.35	95.19	54.63
Muscle_1_48	20608657	19440466	6.18	5.83	94.33	55.51
Muscle_1_49	21138734	19826167	6.34	5.95	93.79	52.87
Muscle_1_50	28009459	26679564	8.4	8	95.25	54.23
Muscle_1_51	22165354	20463237	6.65	6.14	92.32	53.91
Muscle_1_52	21581220	20035697	6.47	6.01	92.84	53.71
Muscle_1_53	23774746	22796966	7.13	6.84	95.89	53.71
Muscle_1_54	24622189	23269400	7.39	6.98	94.51	54.89
Muscle_1_55	21688061	20824799	6.51	6.25	96.02	53.23
Muscle_1_56	22994926	22024058	6.9	6.61	95.78	54.7
Muscle_1_57	22217834	21243153	6.67	6.37	95.61	53.79
Muscle_1_58	21896143	20818605	6.57	6.25	95.08	53.55
Muscle_1_59	20857863	19779890	6.26	5.93	94.83	53.41
Muscle_1_60	25723886	24188347	7.72	7.26	94.03	53.95
Muscle_1_61	20671957	19801725	6.2	5.94	95.79	53
Muscle_1_62	26745871	25511884	8.02	7.65	95.39	54.9
Muscle_1_63	20763002	19433611	6.23	5.83	93.6	54.44
Muscle_1_64	25062819	23705342	7.52	7.11	94.58	53.98
Muscle_1_65	23671603	22719063	7.1	6.82	95.98	53.23
Muscle_1_66	24797612	23728349	7.44	7.12	95.69	53.52
Muscle_1_68	20896418	20089093	6.27	6.03	96.14	53.28
Muscle_1_69	22458976	21570926	6.74	6.47	96.05	54.03
Muscle_1_70	22595424	20997601	6.78	6.3	92.93	54.53
Muscle_1_71	20947117	19774032	6.28	5.93	94.4	53.76
Muscle_2_37	24370128	23486497	7.31	7.05	96.37	57.32
Muscle_2_40	25689672	24893374	7.71	7.47	96.9	57.69
Muscle_2_41	26369385	25546383	7.91	7.66	96.88	56.28
Muscle_2_43	21609693	20996641	6.48	6.3	97.16	56
Muscle_2_44	24459447	23770018	7.34	7.13	97.18	55.43
Muscle_2_45	24835326	23949244	7.45	7.18	96.43	54.29
Muscle_2_47	22881795	22012185	6.86	6.6	96.2	54.29
Muscle_2_49	29056162	27911717	8.72	8.37	96.06	54.42
Muscle_2_50	21227943	20356022	6.37	6.11	95.89	54
Muscle_2_55	21930169	21283371	6.58	6.39	97.05	54.71
Muscle_2_57	23765349	23004703	7.13	6.9	96.8	54.15
Muscle_2_58	24967998	24300975	7.49	7.29	97.33	53.75
Muscle_2_59	22434283	21758635	6.73	6.53	96.99	53.9
Muscle_2_60	24749193	24056214	7.42	7.22	97.2	54.05
Muscle_2_63	23470061	22656337	7.04	6.8	96.53	54.41
Muscle_2_64	22880109	22162826	6.86	6.65	96.87	54.39
Muscle_2_65	21381909	20746665	6.41	6.22	97.03	53.7
Muscle_2_66	22701328	21992161	6.81	6.6	96.88	56.59
Muscle_2_68	21991815	21249944	6.6	6.37	96.63	54.39
Muscle_2_69	21863082	21095820	6.56	6.33	96.49	55.39
Muscle_2_70	19652750	18947018	5.9	5.68	96.41	54.93
Muscle_2_71	21905576	21214482	6.57	6.36	96.85	55.82
Muscle_2_72	24133809	23463252	7.24	7.04	97.22	54.84
Muscle_2_73	21471467	20815002	6.44	6.24	96.94	55.01
Muscle_2_74	20967527	20375739	6.29	6.11	97.18	54.7
Muscle_2_75	21043827	20435704	6.31	6.13	97.11	54.79
Muscle_2_76	24999029	24222426	7.5	7.27	96.89	54.93
Muscle_3_110	29621405	27543462	8.89	8.26	92.98	52.96
Muscle_3_111	24212261	22701847	7.26	6.81	93.76	52.42
Muscle_3_112	24263883	22787657	7.28	6.84	93.92	53.38
Muscle_3_113	22245706	20826697	6.67	6.25	93.62	53.02
Muscle_3_114	21817771	20701171	6.55	6.21	94.88	54.08
Muscle_3_115	22866484	21560884	6.86	6.47	94.29	54.34
Muscle_3_116	24637577	23014540	7.39	6.9	93.41	53.45
Muscle_3_117	25655438	24156326	7.7	7.25	94.16	53.15
Muscle_3_118	23747544	22019253	7.12	6.61	92.72	54.2
Muscle_3_119	24768894	22883906	7.43	6.87	92.39	51.58
Muscle_3_120	25366723	24170910	7.61	7.25	95.29	50.84
Muscle_3_121	26405000	25120997	7.92	7.54	95.14	53.44
Muscle_3_122	23377079	22414319	7.01	6.72	95.88	51.83
Muscle_3_123	21638755	20742285	6.49	6.22	95.86	51.89
Muscle_3_124	22814449	21909412	6.84	6.57	96.03	52.91
Muscle_3_125	21228867	20127587	6.37	6.04	94.81	51.62
Muscle_3_126	22071885	21283121	6.62	6.38	96.43	52.25
Muscle_3_127	23859685	22909229	7.16	6.87	96.02	52.76
Muscle_3_128	21733647	20863945	6.52	6.26	96	53.07
Muscle_3_129	23797634	22593337	7.14	6.78	94.94	53.5
Muscle_3_130	21028903	19826967	6.31	5.95	94.28	54.47
Muscle_3_131	21216212	20413459	6.36	6.12	96.22	51.11
Muscle_3_132	23080770	22195245	6.92	6.66	96.16	52.74
Muscle_3_133	24539403	23685564	7.36	7.11	96.52	52.61
Muscle_3_134	20759896	19930607	6.23	5.98	96.01	52.89
Muscle_3_135	20084867	19339095	6.03	5.8	96.29	52.52
Muscle_3_136	23712983	22788748	7.11	6.84	96.1	52.42
Muscle_3_137	23048933	22242637	6.91	6.67	96.5	52.5
Muscle_3_138	22201404	21340440	6.66	6.4	96.12	52.59
Muscle_3_139	24412493	23513563	7.32	7.05	96.32	53.99
Muscle_3_140	22774302	21873614	6.83	6.56	96.05	52.21
Muscle_3_141	25404622	24448261	7.62	7.33	96.24	52.29
Muscle_3_142	26178287	25130570	7.85	7.54	96	53.91
Muscle_3_143	25397540	24431083	7.62	7.33	96.19	55.7
Muscle_3_144	22151895	21382334	6.65	6.41	96.53	51.59
Muscle_3_145	19611060	18876882	5.88	5.66	96.26	53.26
Muscle_3_146	22031417	21129365	6.61	6.34	95.91	50.67
Muscle_3_147	20295492	19476859	6.09	5.84	95.97	50.8
Muscle_3_148	23954204	23089991	7.19	6.93	96.39	51.23
Muscle_3_149	24463489	23559485	7.34	7.07	96.3	51.03
Muscle_3_150	23771052	22907570	7.13	6.87	96.37	50.62
Muscle_3_151	22928880	21988648	6.88	6.6	95.9	51.42
Muscle_3_152	23020855	22128834	6.91	6.64	96.13	50.72
Muscle_3_153	23250718	22361608	6.98	6.71	96.18	52.07
Average	23163698	22112827	6.95	6.63	95.47	53.74
Total	2779643779	2653539201	833.89	796.03	-	-
