# Supplementary material for: Cis-eQTL Analysis and Functional Validation of Candidate Genes for Carcass Yield Traits in Beef Cattle
Source: Int J Mol Sci. 2022 Dec 1;23(23):15055. doi: 10.3390/ijms232315055 (PMC9736101; doi:10.3390/ijms232315055)
Supplement: Supplementary file 1 [file ijms-23-15055-s001.zip › Table S2 Gene-based-GWAS.xlsx]

## Sheet: LW
Table S3. The result of Gene-based GWAS.
CHR	START	STOP	NSNPS	ZSTAT	ensembl ID	symbol gene	P_MULTI	P_SNPWISE_MEAN	P_SNPWISE_TOP1	FDR
14	12771789	12871863	469	7.5375	ENSBTAG00000045200	NA	2.3954e-14	1.2906e-10	1.2521e-12	5.60356e-10
6	37305568	37507493	574	7.0021	ENSBTAG00000011187	FAM13A	1.2606e-12	5.7362e-09	1.2177e-11	1.47446e-08
6	38564370	38722306	831	6.8515	ENSBTAG00000005932	FAM184B	3.653e-12	6.4527e-08	9.2466e-11	2.84849e-08
23	34669327	34781151	487	6.7523	ENSBTAG00000033513	PRP9	7.2769e-12	2.3118e-07	3.3305e-12	4.25571e-08
29	47516373	47622524	520	6.7467	ENSBTAG00000011898	LTO1	7.5615e-12	1.0062e-08	8.7225e-10	3.53772e-08
29	47606594	47707614	373	6.7245	ENSBTAG00000012563	FGF4	8.807e-12	1.2706e-09	2.8016e-08	3.4337e-08
23	34701706	34801814	498	6.6968	ENSBTAG00000044980	RF00026	1.0651e-11	1.0688e-06	3.3305e-12	3.55941e-08
6	38715969	38862051	535	6.691	ENSBTAG00000021582	NCAPG	1.1084e-11	4.3785e-08	5.3082e-10	3.2411e-08
15	17946369	18046475	285	6.5636	ENSBTAG00000042968	RF00026	2.627e-11	2.4724e-09	8.6923e-10	6.82816e-08
29	47541667	47645475	525	6.5467	ENSBTAG00000017285	FGF19	2.9407e-11	1.6643e-09	2.0036e-07	6.87918e-08
6	38704415	38804897	461	6.4972	ENSBTAG00000011973	DCAF16	4.0903e-11	3.291e-08	4.6464e-09	8.69858e-08
5	72107229	72819395	3787	6.4741	ENSBTAG00000021953	LARGE1	4.7681e-11	2.2077e-08	2.6986e-07	9.29501e-08
23	34650912	34751021	506	6.4103	ENSBTAG00000047117	RF00026	7.2633e-11	1.0205e-05	3.3305e-12	1.307e-07
16	49397984	49614506	547	6.3794	ENSBTAG00000021919	NAV1	8.8917e-11	8.2738e-08	3.3489e-09	1.48574e-07
16	60601006	60701572	754	6.3712	ENSBTAG00000038238	NA	9.3757e-11	2.9787e-07	4.8081e-11	1.46217e-07
23	34676692	34776796	425	6.2559	ENSBTAG00000047057	RF00026	1.9756e-10	1.1091e-07	1.1185e-09	2.88845e-07
23	34643485	34756026	519	6.2502	ENSBTAG00000033993	PRP14	2.0501e-10	1.0178e-05	2.0368e-11	2.82106e-07
6	71554758	71654864	293	6.2258	ENSBTAG00000042948	RF00026	2.3953e-10	1.0376e-08	3.8735e-08	3.11296e-07
3	111130176	111255859	381	6.2214	ENSBTAG00000006555	ZMYM1	2.4636e-10	2.1122e-07	4.5795e-09	3.03321e-07
23	34617011	34728163	600	6.2206	ENSBTAG00000036106	NA	2.4768e-10	0.00039489	3.3305e-12	2.89699e-07
6	38790894	39042112	597	6.1541	ENSBTAG00000046561	LCORL	3.7759e-10	9.0613e-07	2.3965e-09	4.20617e-07
6	38553034	38658841	515	6.1193	ENSBTAG00000019441	MED28	4.6998e-10	1.4206e-06	4.9179e-09	4.99738e-07
13	64449149	64639897	533	6.0654	ENSBTAG00000011620	PIGU	6.5806e-10	3.4408e-08	2.8443e-06	6.69304e-07
22	47671360	48116942	2338	6.0557	ENSBTAG00000010026	CACNA1D	6.9884e-10	9.1202e-09	4.6926e-07	6.81165e-07
29	47494380	47603820	569	6.0333	ENSBTAG00000017514	CCND1	8.0298e-10	3.7379e-05	4.0234e-10	7.51364e-07
15	17949932	18078984	412	6.0326	ENSBTAG00000012885	ACAT1	8.0674e-10	3.6404e-08	2.5981e-08	7.25849e-07
6	38524590	38650027	674	6.0175	ENSBTAG00000005989	LAP3	8.8539e-10	8.4509e-07	1.3577e-08	7.67108e-07
13	64553586	64654291	194	5.9985	ENSBTAG00000006725	NA	9.9574e-10	1.3199e-08	8.0025e-06	8.31905e-07
16	49531178	49661835	281	5.9164	ENSBTAG00000004452	IPO9	1.645e-09	2.3945e-07	1.2801e-08	1.32695e-06
10	43821178	44038950	858	5.8914	ENSBTAG00000010103	TRIM9	1.9151e-09	1.8037e-06	5.3347e-09	1.49333e-06
14	5259456	5359562	991	5.8912	ENSBTAG00000042332	RF00026	1.9167e-09	2.1373e-07	4.4259e-07	1.44637e-06
6	38491579	38591674	497	5.8603	ENSBTAG00000045804	NA	2.3099e-09	3.2258e-07	2.048e-07	1.68861e-06
15	17807169	18033781	667	5.8328	ENSBTAG00000012882	CUL5	2.7254e-09	2.2062e-06	1.9896e-09	1.93198e-06
4	59980153	60081016	716	5.8144	ENSBTAG00000002154	GPR141	3.043e-09	5.8725e-05	1.2023e-09	2.09367e-06
13	64574466	64676041	162	5.7988	ENSBTAG00000005504	TP53INP2	3.3396e-09	4.5472e-09	4.7741e-06	2.23209e-06
22	47642469	47765887	872	5.768	ENSBTAG00000010027	CHDH	4.0113e-09	1.8859e-07	6.5348e-07	2.60657e-06
13	64447254	64548905	354	5.7623	ENSBTAG00000006135	MAP1LC3A	4.1487e-09	5.4107e-08	1.2867e-06	2.62299e-06
6	6824055	7120187	1015	5.7526	ENSBTAG00000024888	PDE5A	4.3939e-09	6.8095e-07	2.2803e-07	2.70491e-06
13	64307862	64512219	685	5.7408	ENSBTAG00000000308	ITCH	4.7122e-09	4.0557e-07	1.6217e-07	2.82647e-06
13	64208560	64324274	348	5.7341	ENSBTAG00000018101	AHCY	4.9029e-09	1.2229e-07	7.318e-07	2.86734e-06
10	55667362	56439601	4104	5.7035	ENSBTAG00000025522	UNC13C	5.8687e-09	1.7571e-06	8.0647e-06	3.34845e-06
4	75096925	75209359	482	5.6388	ENSBTAG00000013226	HUS1	8.5614e-09	1.1532e-06	4.5461e-06	4.7685e-06
13	64416198	64533930	436	5.635	ENSBTAG00000006134	DYNLRB1	8.7532e-09	1.463e-07	7.2723e-07	4.76194e-06
18	57671812	57783328	301	5.6015	ENSBTAG00000038024	SIGLECL1	1.0628e-08	8.6832e-05	1.652e-09	5.65047e-06
23	34624411	34724519	545	5.5967	ENSBTAG00000042886	RF00026	1.0921e-08	0.00055544	6.6194e-10	5.67722e-06
26	6856081	8393629	9762	5.5816	ENSBTAG00000018404	PRKG1	1.1915e-08	5.9413e-06	8.972e-05	6.0593e-06
6	37863110	38080583	914	5.5627	ENSBTAG00000017704	ABCG2	1.3285e-08	2.2064e-06	6.6001e-08	6.61226e-06
15	18005854	18146604	432	5.4879	ENSBTAG00000010286	NPAT	2.0342e-08	0.00012774	9.0516e-10	9.91376e-06
4	39703149	39803244	530	5.4836	ENSBTAG00000044967	RF00026	2.0838e-08	0.00035504	2.1203e-09	9.94823e-06
12	87604333	87721973	671	5.4569	ENSBTAG00000045907	TNFSF13B	2.4223e-08	0.00064875	7.59e-10	1.1333e-05
9	12647727	12914358	1114	5.4554	ENSBTAG00000007791	KCNQ5	2.4427e-08	9.4081e-08	6.3268e-06	1.12043e-05
1	9557382	9971004	2605	5.3692	ENSBTAG00000017753	APP	3.9538e-08	1.013e-06	2.1162e-05	1.77868e-05
3	111182434	111325077	416	5.368	ENSBTAG00000021948	ZMYM6	3.9809e-08	5.4254e-07	1.341e-06	1.75708e-05
10	43885668	43986221	420	5.3571	ENSBTAG00000046184	NA	4.2285e-08	8.6599e-05	3.5463e-08	1.8318e-05
12	87580497	87681510	525	5.3538	ENSBTAG00000002432	ABHD13	4.3061e-08	0.00023549	3.3183e-09	1.8315e-05
7	63244621	63348306	508	5.3492	ENSBTAG00000014615	SLC26A2	4.4175e-08	0.0041559	1.5538e-08	1.84533e-05
4	74963861	75182831	684	5.3402	ENSBTAG00000032166	GTPBP10	4.641e-08	5.3369e-07	4.5071e-05	1.90468e-05
6	37826470	37948522	631	5.3328	ENSBTAG00000005754	PPM1K	4.8343e-08	9.4846e-05	8.3607e-09	1.94981e-05
11	86808116	86968106	634	5.3231	ENSBTAG00000001927	ATP6V1C2	5.1021e-08	4.2853e-06	5.7169e-07	2.02294e-05
10	54815902	54937753	353	5.3217	ENSBTAG00000009151	PYGO1	5.1399e-08	0.0015255	2.5053e-09	2.00396e-05
4	12443206	12570270	772	5.3162	ENSBTAG00000008361	PON2	5.2986e-08	2.0456e-05	2.076e-07	2.03197e-05
14	5104763	5403760	2341	5.3147	ENSBTAG00000015374	COL22A1	5.3407e-08	4.0466e-05	4.3252e-07	2.01508e-05
21	44624273	44753824	476	5.2971	ENSBTAG00000004462	NPAS3	5.8823e-08	3.6112e-07	5.1276e-06	2.1842e-05
4	74874048	75034056	373	5.2745	ENSBTAG00000003508	CFAP69	6.6549e-08	1.004e-07	2.0083e-05	2.43247e-05
4	12391126	12528659	867	5.2538	ENSBTAG00000034645	PON3	7.4507e-08	0.00010005	1.6939e-08	2.68145e-05
5	107699635	107800145	707	5.2446	ENSBTAG00000023274	NA	7.8295e-08	4.4475e-05	3.4392e-07	2.77508e-05
6	37990871	38149549	378	5.237	ENSBTAG00000020031	PKD2	8.1613e-08	3.9751e-08	8.4931e-06	2.84951e-05
5	45305308	45449175	586	5.2014	ENSBTAG00000008967	RAP1B	9.8877e-08	2.4854e-05	4.0515e-06	3.40151e-05
12	54052936	54197844	886	5.1855	ENSBTAG00000000869	RNF219	1.0773e-07	2.7476e-07	9.437e-06	3.65236e-05
10	70072670	70172796	349	5.1822	ENSBTAG00000044706	RF00406	1.0964e-07	1.4255e-06	3.72e-06	3.66401e-05
18	57590179	57731883	146	5.1761	ENSBTAG00000037699	NA	1.133e-07	0.0014617	1.5622e-08	3.733e-05
29	43366170	43483570	933	5.1588	ENSBTAG00000018792	SLC22A11	1.2426e-07	3.0561e-07	2.1919e-05	4.03724e-05
14	27994276	28221159	1248	5.1466	ENSBTAG00000021841	CHD7	1.3265e-07	0.038291	2.4176e-10	4.2508e-05
28	22369203	24320401	10940	5.14	ENSBTAG00000045699	CTNNA3	1.3736e-07	1.5096e-05	0.00045989	4.34225e-05
4	75036140	75136922	210	5.1274	ENSBTAG00000047435	NA	1.4687e-07	1.356e-06	6.6565e-05	4.58097e-05
13	64184645	64289783	291	5.1064	ENSBTAG00000034077	ASIP	1.6414e-07	7.6864e-07	5.0784e-05	5.05227e-05
18	57698093	57803897	430	5.0721	ENSBTAG00000038526	NA	1.9673e-07	1.6308e-05	5.6993e-07	5.97676e-05
7	63140542	63317311	936	5.071	ENSBTAG00000012945	PDE6A	1.9792e-07	0.0034228	3.5584e-08	5.93582e-05
16	56642230	56742310	335	5.0538	ENSBTAG00000042339	RF00309	2.1657e-07	0.00013039	6.2624e-08	6.41294e-05
3	111330891	111469564	433	5.0411	ENSBTAG00000013867	DLGAP3	2.3142e-07	0.00082219	7.0109e-09	6.76701e-05
16	56642481	56742561	336	5.0221	ENSBTAG00000043268	RF00152	2.5552e-07	0.00013167	8.0132e-08	7.37948e-05
16	56642803	56742867	336	5.0221	ENSBTAG00000042504	RF00592	2.5552e-07	0.00013167	8.0132e-08	7.28949e-05
18	57785594	57892767	836	5.0029	ENSBTAG00000008852	SIGLEC10	2.8241e-07	8.343e-07	1.9822e-05	7.95954e-05
16	65982151	66129837	544	5.0007	ENSBTAG00000008003	SMG7	2.8568e-07	5.1825e-05	1.7511e-07	7.95585e-05
16	66100415	66209807	453	4.9958	ENSBTAG00000045582	ARPC5	2.9297e-07	1.4171e-06	5.0155e-06	8.06288e-05
14	78340872	78534612	1112	4.9758	ENSBTAG00000036304	CNGB3	3.2486e-07	1.4588e-05	1.4288e-06	8.83657e-05
18	57712991	57827429	566	4.9745	ENSBTAG00000019473	IGLON5	3.2701e-07	1.789e-05	7.5496e-07	8.79281e-05
16	56586319	56710494	564	4.9664	ENSBTAG00000006925	CENPL	3.4101e-07	0.0014832	2.803e-08	9.06505e-05
5	72499080	72599211	648	4.9617	ENSBTAG00000044842	RF00598	3.4948e-07	3.6351e-05	1.3344e-06	9.18583e-05
5	91785146	92326939	2587	4.9602	ENSBTAG00000020715	PIK3C2G	3.5202e-07	0.010424	1.9026e-08	9.14978e-05
16	56643109	56743169	337	4.9516	ENSBTAG00000043432	RF00287	3.6795e-07	0.00013228	1.4138e-07	9.45874e-05
4	49008943	49142515	600	4.9514	ENSBTAG00000015547	SLC26A3	3.6848e-07	0.0005257	2.0751e-07	9.36941e-05
13	64322559	64422993	302	4.9447	ENSBTAG00000046623	NA	3.8139e-07	0.00015331	1.4326e-07	9.59339e-05
11	86784898	86907648	429	4.9263	ENSBTAG00000001928	PDIA6	4.1907e-07	2.1171e-05	1.4766e-06	0.00010429
3	111090755	111198491	182	4.9195	ENSBTAG00000016328	SFPQ	4.3384e-07	0.00028585	7.8309e-07	0.00010683
14	27814735	27987015	950	4.9116	ENSBTAG00000000948	RAB2A	4.5172e-07	9.7162e-07	2.3044e-05	0.000110074
9	73255313	73360869	277	4.9075	ENSBTAG00000004269	SGK1	4.6114e-07	0.0021802	2.1505e-08	0.000111211
11	101119690	101250648	452	4.9012	ENSBTAG00000017982	FIBCD1	4.763e-07	0.0021476	9.4333e-08	0.000113695
4	31850915	32006645	735	4.8956	ENSBTAG00000016010	KLHL7	4.8996e-07	0.0038235	5.8117e-09	0.000115774
16	56644437	56744516	331	4.8883	ENSBTAG00000043207	RF00284	5.0851e-07	0.00012363	2.5579e-07	0.000118956
2	24081486	24267715	849	4.8868	ENSBTAG00000017266	ITGA6	5.1238e-07	0.0038004	1.3057e-08	0.000118674
18	57762529	57865281	679	4.8824	ENSBTAG00000009137	NKG7	5.2405e-07	4.7189e-06	1.6871e-05	0.000120187
14	83502370	83689183	778	4.8769	ENSBTAG00000015333	TAF2	5.3896e-07	8.2163e-05	7.3044e-07	0.000122407
16	66031122	66178113	597	4.8719	ENSBTAG00000008004	NCF2	5.5261e-07	7.9819e-06	3.6278e-06	0.0001243
10	45880448	45980554	512	4.8641	ENSBTAG00000043013	RF00026	5.7478e-07	0.1082	3.9447e-10	0.000128056
10	45849489	45986333	676	4.8599	ENSBTAG00000002014	SNX1	5.8717e-07	0.14623	4.1114e-10	0.000129582
10	54714673	54888020	474	4.8577	ENSBTAG00000005848	PRTG	5.9387e-07	0.00040852	4.531e-07	0.000129836
11	101108278	101208682	341	4.8479	ENSBTAG00000017980	QRFP	6.2401e-07	7.5021e-05	6.6953e-07	0.000135162
10	45667384	45917730	895	4.8477	ENSBTAG00000016823	CSNK1G1	6.2451e-07	0.019179	2.8315e-09	0.000134029
2	32800155	32902428	178	4.8414	ENSBTAG00000008704	FIGN	6.4455e-07	1.6173e-06	6.1928e-05	0.000137072
3	6579251	6709067	685	4.8409	ENSBTAG00000005976	HSD17B7	6.4639e-07	0.000441	1.9602e-07	0.000136225
6	41659362	43071626	6506	4.8403	ENSBTAG00000047743	KCNIP4	6.4824e-07	0.0001732	5.0698e-05	0.000135395
6	38070578	38177577	117	4.8357	ENSBTAG00000005260	SPP1	6.6338e-07	1.2826e-06	9.0954e-05	0.000137331
16	56502275	56673120	786	4.8265	ENSBTAG00000024485	KLHL20	6.9487e-07	0.013216	9.3279e-09	0.000142589
16	56641273	56741349	334	4.8223	ENSBTAG00000043378	RF00136	7.0957e-07	0.00013706	4.0007e-07	0.000144339
16	56641483	56741559	334	4.8223	ENSBTAG00000042180	RF00281	7.0957e-07	0.00013706	4.0007e-07	0.000143095
16	56643779	56743860	336	4.819	ENSBTAG00000042974	RF00069	7.2148e-07	0.00012889	4.3081e-07	0.000144253
26	35812687	36213723	1400	4.8117	ENSBTAG00000017709	ATRNL1	7.4844e-07	6.4664e-07	0.00031787	0.000148375
18	57813011	57917573	922	4.8074	ENSBTAG00000008851	NA	7.6437e-07	1.69e-06	3.2033e-05	0.00015026
16	56644020	56744082	335	4.8023	ENSBTAG00000042931	RF00612	7.843e-07	0.000128	4.9906e-07	0.000152893
10	70019549	70148697	407	4.8022	ENSBTAG00000009862	CCDC198	7.8454e-07	1.2592e-05	1.2716e-05	0.000151676
23	2425807	2859862	1868	4.7958	ENSBTAG00000007937	PRIM2	8.1033e-07	0.00011401	9.159e-07	0.000155377
15	18069201	18315060	563	4.7909	ENSBTAG00000003111	ATM	8.3025e-07	0.00093992	5.6675e-08	0.000157903
5	107746085	107872807	846	4.7903	ENSBTAG00000000049	CCDC77	8.3282e-07	1.3279e-05	6.4673e-05	0.000157114
16	65728442	65990677	934	4.7888	ENSBTAG00000000795	NMNAT2	8.3902e-07	2.9937e-06	7.002e-05	0.000157018
16	56643445	56743513	337	4.7878	ENSBTAG00000042217	RF00591	8.4306e-07	0.00012952	5.5124e-07	0.000156521
25	36124074	36226834	458	4.7816	ENSBTAG00000009868	VGF	8.6943e-07	0.0019046	2.1516e-07	0.000160146
10	54853475	55020680	334	4.7794	ENSBTAG00000031388	DNAAF4	8.793e-07	0.042295	6.5477e-09	0.000160699
25	9948858	10049359	695	4.7771	ENSBTAG00000021493	PRM1	8.8937e-07	0.0019905	6.2751e-08	0.000161279
4	22283433	23177587	5254	4.7713	ENSBTAG00000021905	DGKB	9.152e-07	0.0015304	1.8925e-05	0.000164687
18	57821270	57929941	936	4.7622	ENSBTAG00000047675	NA	9.5737e-07	2.1064e-06	3.3922e-05	0.00017096
18	57769483	57876637	750	4.7621	ENSBTAG00000003231	LIM2	9.5786e-07	2.5708e-06	4.4021e-05	0.000169752
10	73079829	73183979	196	4.7606	ENSBTAG00000046309	NA	9.6494e-07	0.00023048	4.8137e-07	0.000169721
23	2458844	2558950	490	4.7593	ENSBTAG00000047720	RF00026	9.7116e-07	0.00058701	9.8838e-07	0.00016954
3	114259328	114386917	861	4.7507	ENSBTAG00000002030	SPP2	1.0136e-06	0.00028957	6.8201e-07	0.000175638
13	11679423	11837953	716	4.7455	ENSBTAG00000008650	CAMK1D	1.0397e-06	1.1547e-06	5.4533e-05	0.000178836
1	74333828	74517298	995	4.7448	ENSBTAG00000019514	OPA1	1.0437e-06	3.0891e-06	0.00026371	0.000178214
1	65942475	66087857	444	4.7442	ENSBTAG00000015898	RABL3	1.0468e-06	6.7902e-06	5.4105e-06	0.000177448
3	110969523	111069616	211	4.7415	ENSBTAG00000043676	RF00004	1.0606e-06	6.8646e-05	4.5254e-06	0.000178494
18	57844884	57944983	899	4.7354	ENSBTAG00000045164	RF00026	1.0929e-06	4.5581e-06	2.5914e-05	0.000182616
8	17273316	17443937	855	4.7299	ENSBTAG00000001223	CAAP1	1.123e-06	1.806e-05	2.3617e-05	0.000186314
23	39484812	39655632	540	4.7286	ENSBTAG00000017128	NUP153	1.1301e-06	0.00019352	8.9615e-07	0.000186172
16	56610856	56738617	524	4.7245	ENSBTAG00000004358	DARS2	1.1533e-06	0.0030872	1.1624e-07	0.000188665
1	71045994	71169991	732	4.721	ENSBTAG00000014721	MUC4	1.1735e-06	4.3532e-06	4.7137e-05	0.000190637
8	103932264	104060320	884	4.7083	ENSBTAG00000045868	NA	1.2488e-06	1.2869e-05	2.0248e-05	0.00020147
4	78091987	78197625	759	4.7045	ENSBTAG00000012968	COA1	1.2724e-06	2.3012e-06	9.8622e-05	0.000203872
4	78110491	78224798	753	4.7022	ENSBTAG00000008143	STK17A	1.2868e-06	3.9232e-06	7.0737e-05	0.000204776
5	64713619	64865380	1096	4.6972	ENSBTAG00000013596	NR1H4	1.3187e-06	6.5772e-06	9.8646e-05	0.000208435
18	57850691	57960816	991	4.6959	ENSBTAG00000040603	ZNF175	1.3272e-06	9.9815e-06	2.3993e-05	0.00020837
6	72891463	73039013	595	4.6931	ENSBTAG00000032637	EXOC1	1.3457e-06	0.00042609	6.7021e-07	0.000209866
3	3202171	3331221	951	4.693	ENSBTAG00000017852	ALDH9A1	1.3459e-06	0.0080923	4.0395e-08	0.000208508
16	56646960	56756787	347	4.6896	ENSBTAG00000004361	ZBTB37	1.3686e-06	0.00026124	6.3972e-07	0.000210629
7	63266372	63428839	807	4.6876	ENSBTAG00000012768	HMGXB3	1.3822e-06	0.0045139	2.4849e-07	0.000211332
3	69702396	69882582	1297	4.6789	ENSBTAG00000001326	SLC44A5	1.442e-06	1.1734e-05	2.5987e-05	0.000219044
6	37429804	37659959	617	4.677	ENSBTAG00000010120	HERC3	1.4552e-06	1.8079e-06	7.7726e-05	0.000219623
14	2898972	3064380	540	4.6635	ENSBTAG00000006385	ADGRB1	1.5543e-06	6.9481e-06	5.3265e-05	0.000233075
29	48117168	48244210	779	4.6529	ENSBTAG00000006071	CTTN	1.6368e-06	1.2446e-05	3.0088e-05	0.000243883
4	12547838	12749701	983	4.6516	ENSBTAG00000018185	ASB4	1.6466e-06	0.00024383	1.4741e-06	0.000243791
9	84970551	85268212	1586	4.6488	ENSBTAG00000016844	ADGB	1.6693e-06	0.067678	4.7489e-08	0.000245597
23	2546383	2646946	677	4.6431	ENSBTAG00000047911	NA	1.7165e-06	0.0024324	1.1052e-07	0.000250963
26	50611558	50712728	456	4.6322	ENSBTAG00000010461	NA	1.8089e-06	5.4582e-06	4.1134e-05	0.00026283
26	35000366	35216042	1029	4.6265	ENSBTAG00000004895	AFAP1L2	1.8598e-06	9.3562e-05	2.6678e-06	0.000268557
26	50630587	50731525	518	4.6224	ENSBTAG00000007248	NA	1.8967e-06	5.6053e-06	3.3506e-05	0.000272206
4	12339567	12473459	854	4.6183	ENSBTAG00000015654	PON1	1.9349e-06	0.0010575	1.0448e-06	0.000275995
7	35612599	35813653	1571	4.6177	ENSBTAG00000006978	HSD17B4	1.94e-06	7.3958e-06	4.1178e-05	0.000275045
12	87629928	87734129	618	4.6131	ENSBTAG00000011563	NA	1.9837e-06	0.0021422	2.8788e-07	0.000279546
25	10002224	10107594	704	4.6126	ENSBTAG00000026375	RMI2	1.9885e-06	0.00025244	2.5014e-06	0.000278545
6	96744894	97553220	5116	4.6111	ENSBTAG00000035776	CFAP299	2.0031e-06	8.5714e-07	0.012085	0.00027892
3	44607522	44825833	1141	4.6096	ENSBTAG00000031461	SNX7	2.0168e-06	0.00016674	1.3056e-05	0.000279166
24	57330076	57537773	944	4.6039	ENSBTAG00000005738	ATP8B1	2.0729e-06	3.4724e-06	0.0001776	0.000285243
14	83591889	83704475	639	4.5953	ENSBTAG00000015338	DSCC1	2.1605e-06	6.0865e-05	6.0064e-06	0.000295559
16	2981951	3082045	737	4.589	ENSBTAG00000029815	bta-mir-135b	2.2269e-06	0.0016356	6.8563e-07	0.000302871
16	2925238	3055255	905	4.588	ENSBTAG00000034632	LEMD1	2.2371e-06	0.00059168	1.4233e-06	0.0003025
25	36217195	36326308	570	4.5859	ENSBTAG00000031247	NA	2.26e-06	0.0002715	2.9712e-06	0.00030384
4	11988499	12431524	2493	4.5838	ENSBTAG00000024426	PPP1R9A	2.2827e-06	0.0018936	9.9235e-07	0.000305138
23	39354303	39551810	913	4.5648	ENSBTAG00000019217	KIF13A	2.4999e-06	0.00010533	3.2238e-06	0.000332274
13	739380	1745139	5000	4.5646	ENSBTAG00000008338	PLCB1	2.5024e-06	0.00027322	0.0002575	0.000330727
16	66122056	66223159	447	4.5643	ENSBTAG00000047395	APOBEC4	2.5059e-06	3.2354e-06	0.00018439	0.000329329
14	3004763	3221546	750	4.5643	ENSBTAG00000009974	TSNARE1	2.5062e-06	1.0946e-05	5.1678e-05	0.000327528
9	84887829	85019252	601	4.5612	ENSBTAG00000009784	RAB32	2.5435e-06	0.0076198	3.716e-07	0.000330556
18	57745757	57858326	700	4.5574	ENSBTAG00000020449	ETFB	2.5896e-06	7.7416e-06	9.8477e-05	0.000334688
25	38177396	38330018	982	4.5568	ENSBTAG00000019181	BAIAP2L1	2.597e-06	7.1242e-06	9.1437e-05	0.0003338
12	90719074	90833057	701	4.5517	ENSBTAG00000019963	GRK1	2.6612e-06	5.3496e-05	5.2474e-05	0.000340183
18	63495270	63596178	422	4.551	ENSBTAG00000030360	NA	2.6701e-06	4.3608e-06	0.00032493	0.000339465
14	78450615	78597035	943	4.5498	ENSBTAG00000015536	CPNE3	2.6851e-06	8.7984e-05	3.4811e-06	0.000339527
12	90572564	90689777	600	4.5474	ENSBTAG00000010246	GRTP1	2.715e-06	0.00010433	0.00026475	0.000341462
4	74836596	74961776	372	4.5473	ENSBTAG00000003506	STEAP2	2.7165e-06	2.8542e-05	1.2488e-05	0.000339824
11	44100560	44238103	1033	4.5473	ENSBTAG00000022461	44814	2.7167e-06	4.9556e-05	8.9663e-05	0.000338041
18	42418715	42518817	343	4.5458	ENSBTAG00000044307	RF00026	2.7362e-06	6.6702e-05	1.7141e-05	0.000338666
1	71022051	71135633	695	4.5433	ENSBTAG00000032819	MUC20	2.7695e-06	1.6187e-05	7.0578e-05	0.000340984
25	36214622	36326673	581	4.5426	ENSBTAG00000047125	NA	2.7786e-06	0.00029614	3.416e-06	0.000340313
8	10612268	10846378	1794	4.5365	ENSBTAG00000019636	SCARA5	2.8595e-06	3.4298e-06	0.00028331	0.000348397
3	110980118	111080977	208	4.5365	ENSBTAG00000040414	NA	2.8598e-06	6.2431e-05	2.2635e-05	0.000346629
12	90771803	90900163	833	4.5341	ENSBTAG00000019964	GAS6	2.8921e-06	4.2944e-05	2.3711e-05	0.000348737
17	62836733	63057269	1341	4.5304	ENSBTAG00000031824	RBM19	2.9436e-06	4.3517e-06	0.00027017	0.000353126
23	24913227	25027317	1406	4.5266	ENSBTAG00000004288	GSTA4	2.997e-06	7.2475e-06	9.6664e-05	0.000357698
11	101068800	101200880	477	4.5233	ENSBTAG00000017976	ABL1	3.0444e-06	0.00033654	3.3726e-06	0.000361511
1	65992806	66120880	337	4.5161	ENSBTAG00000016848	GTF2E1	3.1487e-06	0.00016568	2.795e-06	0.000372008
14	71346805	71469794	768	4.5155	ENSBTAG00000043970	C14H8orf37	3.1585e-06	8.4758e-07	0.00090135	0.00037129
5	91720303	91821388	553	4.5111	ENSBTAG00000013207	CAPZA3	3.2248e-06	0.48597	1.9343e-09	0.000377189
16	13462073	13586147	943	4.51	ENSBTAG00000037494	RGS21	3.241e-06	0.0016767	3.5945e-07	0.000377198
13	76261439	76537993	1835	4.5097	ENSBTAG00000013336	EYA2	3.2458e-06	0.00070508	1.2784e-06	0.000375886
13	66488447	66588939	333	4.5047	ENSBTAG00000046344	NA	3.3231e-06	0.086179	4.3342e-08	0.000382942
11	68995268	69178762	964	4.5012	ENSBTAG00000008946	CAPN13	3.378e-06	0.00015549	8.0176e-06	0.000387361
23	35672114	35772222	430	4.4993	ENSBTAG00000042755	RF00026	3.4096e-06	0.0014549	4.084e-06	0.000389077
2	24144740	24244815	483	4.4938	ENSBTAG00000045375	bta-mir-2352	3.4988e-06	0.0044191	5.738e-08	0.000397318
9	84654655	84867694	826	4.4937	ENSBTAG00000044181	GRM1	3.4993e-06	0.007538	5.5515e-07	0.000395455
22	55447704	55671186	1582	4.4926	ENSBTAG00000038962	SLC6A11	3.518e-06	6.0577e-06	0.00012006	0.000395657
1	74327809	74428084	520	4.4872	ENSBTAG00000048136	RF00017	3.6084e-06	5.6742e-06	0.00024664	0.000403882
29	47642830	47749877	411	4.4831	ENSBTAG00000008623	FGF3	3.678e-06	0.19472	2.0347e-09	0.000409712
12	90610500	90710575	542	4.4771	ENSBTAG00000045250	bta-mir-2302	3.7841e-06	0.00013328	0.00028167	0.000419533
18	61217959	61323883	721	4.475	ENSBTAG00000046961	NA	3.8198e-06	1.155e-05	7.7152e-05	0.000421493
25	36148560	36256859	505	4.473	ENSBTAG00000014465	SERPINE1	3.857e-06	0.0011717	2.2836e-06	0.0004236
10	17150008	17250480	390	4.4722	ENSBTAG00000030439	NA	3.8704e-06	2.215e-06	0.00028618	0.000423085
12	90559710	90671680	561	4.4703	ENSBTAG00000010242	LAMP1	3.9054e-06	9.2505e-05	0.00037734	0.000424926
9	82712003	83361756	3137	4.4629	ENSBTAG00000009665	UTRN	4.042e-06	3.9074e-05	0.00025242	0.000437752
5	107680640	107841602	1068	4.4613	ENSBTAG00000020472	KDM5A	4.0726e-06	4.5847e-05	0.00016038	0.000439034
18	60653686	61019254	2234	4.4584	ENSBTAG00000045581	NA	4.1285e-06	9.1016e-05	1.5879e-05	0.000443018
3	111376912	111481172	399	4.4569	ENSBTAG00000014235	SMIM12	4.1568e-06	0.0052547	1.8315e-07	0.000444018
5	108701108	108806773	526	4.4565	ENSBTAG00000021995	LRTM2	4.1657e-06	1.1527e-06	0.00054164	0.000442946
3	6510555	6619286	714	4.4563	ENSBTAG00000027425	CCDC190	4.1692e-06	0.00079115	1.6457e-06	0.000441313
15	62749410	62849790	684	4.4555	ENSBTAG00000045878	NA	4.1844e-06	3.6537e-05	0.00013821	0.000440926
1	46956456	47057062	439	4.454	ENSBTAG00000024806	NA	4.214e-06	5.9038e-05	2.1291e-05	0.000442054
14	4179512	4666552	3170	4.4524	ENSBTAG00000013955	TRAPPC9	4.2463e-06	5.7592e-05	0.00016863	0.000443454
3	29593176	29698016	451	4.4443	ENSBTAG00000012419	BCL2L15	4.4087e-06	0.00012268	2.1251e-05	0.000458368
3	3106422	3206493	270	4.4401	ENSBTAG00000045167	RF01169	4.4963e-06	0.027706	8.7773e-08	0.000465407
1	70946327	71094754	761	4.4392	ENSBTAG00000001890	RUBCN	4.5142e-06	1.8754e-05	7.4672e-05	0.000465201
12	87556118	87663800	568	4.4383	ENSBTAG00000015868	LIG4	4.5339e-06	0.010671	3.9923e-07	0.000465182
6	72862794	72962895	476	4.4315	ENSBTAG00000044850	RF00026	4.6787e-06	0.00033651	4.0841e-06	0.000477942
5	69922287	70029795	390	4.4305	ENSBTAG00000011913	CKAP4	4.7016e-06	0.00033111	7.3956e-06	0.000478194
3	16257944	16360536	227	4.4289	ENSBTAG00000013025	HAX1	4.7365e-06	0.00011413	1.7651e-05	0.000479658
8	82973629	83320596	1301	4.4265	ENSBTAG00000017195	FANCC	4.7886e-06	0.00059207	8.0254e-06	0.000482844
12	33704809	34104513	1865	4.4258	ENSBTAG00000019529	ATP8A2	4.8047e-06	2.5924e-06	0.0022414	0.000482388
28	5865711	6277327	2167	4.4255	ENSBTAG00000000535	PCNX2	4.8112e-06	0.0001915	3.1897e-05	0.000480976
8	103887376	103993464	577	4.4245	ENSBTAG00000047990	NA	4.8336e-06	6.2139e-05	3.7029e-05	0.000481159
10	53688934	53890711	481	4.4221	ENSBTAG00000001486	ZNF280D	4.8869e-06	0.020139	6.4765e-08	0.000484404
3	29616149	29772631	644	4.4155	ENSBTAG00000019617	PTPN22	5.04e-06	0.00038703	8.2298e-06	0.000497471
7	61832216	61932563	324	4.4091	ENSBTAG00000047660	NA	5.1909e-06	9.6795e-06	0.00021619	0.000510213
25	36183862	36286129	621	4.4071	ENSBTAG00000012038	TRIM56	5.2374e-06	0.00056794	5.5956e-06	0.00051263
12	90151444	90287259	957	4.4016	ENSBTAG00000044184	TUBGCP3	5.3729e-06	0.00033552	3.9157e-06	0.000523701
26	35148881	35435824	1881	4.4013	ENSBTAG00000004899	ABLIM1	5.3807e-06	9.0295e-05	5.0318e-05	0.000522285
12	90630190	90745973	583	4.3991	ENSBTAG00000018671	DCUN1D2	5.4347e-06	0.00011696	0.00040382	0.000525347
25	14419282	14620639	1539	4.3953	ENSBTAG00000021090	ABCC1	5.5299e-06	7.2157e-05	0.00025929	0.00053235
23	24927642	25027972	1232	4.3923	ENSBTAG00000043250	RF00100	5.6084e-06	1.4539e-05	7.1151e-05	0.000537694
16	59616089	59716184	649	4.3908	ENSBTAG00000029898	bta-mir-488	5.6469e-06	1.4289e-05	0.00040777	0.000539175
12	90613887	90726882	584	4.3908	ENSBTAG00000020928	ADPRHL1	5.6478e-06	0.0001207	0.00041032	0.000537069
6	36939139	37041481	285	4.3902	ENSBTAG00000045966	GPRIN3	5.6617e-06	5.0003e-05	3.5345e-05	0.000536211
8	10732809	10832902	848	4.3898	ENSBTAG00000044952	RF00026	5.6735e-06	1.7566e-05	9.2387e-05	0.000535162
25	14168281	14393745	1634	4.3852	ENSBTAG00000015988	MYH11	5.7947e-06	3.1467e-05	0.00015733	0.000544399
18	42389918	42490035	331	4.3788	ENSBTAG00000044724	RF00156	5.9659e-06	3.6131e-05	0.00014179	0.000558241
5	108681326	108847062	861	4.3781	ENSBTAG00000021994	CACNA2D4	5.9868e-06	1.5895e-06	0.00049454	0.000557965
25	36130839	36235662	479	4.3745	ENSBTAG00000014468	AP1S1	6.0859e-06	0.0021415	2.5315e-06	0.00056495
1	80738014	80880464	784	4.3725	ENSBTAG00000010357	ST6GAL1	6.1419e-06	8.7277e-05	0.00011981	0.000567895
5	60322425	60552966	1263	4.3721	ENSBTAG00000003183	NTN4	6.1531e-06	2.6878e-05	0.00021826	0.000566691
5	108655365	108774898	534	4.3607	ENSBTAG00000009050	ADIPOR2	6.4837e-06	1.6219e-06	0.00050432	0.000594797
18	60902727	61038020	781	4.3593	ENSBTAG00000038755	NA	6.5225e-06	8.411e-05	7.5057e-05	0.000596019
29	48028850	48202891	1046	4.3543	ENSBTAG00000022188	PPFIA1	6.6755e-06	0.00014503	4.7053e-05	0.000607626
1	65892080	66034708	417	4.3524	ENSBTAG00000015895	HGD	6.7333e-06	0.0001808	6.4526e-06	0.000610512
16	60783854	60916398	394	4.3523	ENSBTAG00000046172	NA	6.7366e-06	0.00048213	8.1731e-06	0.000608453
26	50586586	50688962	317	4.3508	ENSBTAG00000026185	NA	6.7818e-06	7.9482e-05	2.5172e-05	0.000610179
23	31979122	32389087	4420	4.3497	ENSBTAG00000016549	CARMIL1	6.8154e-06	4.4143e-05	0.0003998	0.000610853
29	43414422	43521503	720	4.34	ENSBTAG00000018762	SLC22A12	7.1246e-06	1.2585e-05	0.0011163	0.000636129
23	34811310	34923000	745	4.3377	ENSBTAG00000031640	PRP3	7.1975e-06	0.044475	5.9757e-08	0.000640194
12	90708546	90813027	643	4.3365	ENSBTAG00000019961	ATP4B	7.2392e-06	0.00011108	0.00019858	0.000641464
25	9944132	10044413	665	4.3333	ENSBTAG00000013051	PRM3	7.3433e-06	0.0015846	2.1678e-06	0.000648233
3	16271433	16371567	242	4.3297	ENSBTAG00000042718	RF00418	7.4656e-06	0.00020467	1.7692e-05	0.000656552
14	36388472	36520764	390	4.3232	ENSBTAG00000001808	LACTB2	7.6881e-06	1.835e-05	0.00051544	0.000673587
11	87583914	87739585	389	4.323	ENSBTAG00000007543	TAF1B	7.6978e-06	0.00031142	9.6884e-06	0.00067192
29	603016	794427	1080	4.3229	ENSBTAG00000022960	HEPHL1	7.6991e-06	0.0085196	2.7003e-06	0.000669535
16	303116	404883	377	4.3175	ENSBTAG00000015517	NA	7.8894e-06	7.2815e-05	0.00016612	0.000683543
17	11804231	11904544	306	4.3126	ENSBTAG00000043898	RF00100	8.0662e-06	1.9708e-05	0.00013343	0.000696283
5	95518130	95618806	270	4.3123	ENSBTAG00000030503	H2AFJ	8.0799e-06	1.886e-05	0.0001548	0.000694901
4	40090494	40395588	1416	4.3104	ENSBTAG00000006138	SEMA3C	8.1488e-06	0.0054884	5.8568e-07	0.00069826
18	61268606	61451807	877	4.306	ENSBTAG00000036224	MGC157082	8.3116e-06	4.1003e-05	0.00013439	0.00070961
12	90746151	90863125	758	4.3037	ENSBTAG00000019965	TMEM255B	8.3983e-06	0.00010658	0.00013571	0.000714405
16	59428750	59754984	1876	4.3006	ENSBTAG00000012953	ASTN1	8.5184e-06	9.6621e-06	0.00091557	0.000721996
5	60361589	60461695	542	4.3003	ENSBTAG00000043340	RF00026	8.5297e-06	2.2115e-05	0.00020051	0.000720344
5	69766616	69942512	682	4.2983	ENSBTAG00000010457	NUAK1	8.6043e-06	0.00026502	9.5861e-06	0.00072403
3	111227768	111330979	251	4.2966	ENSBTAG00000024086	TMEM35B	8.6722e-06	6.3478e-05	3.6729e-05	0.000727128
18	57759113	57860395	623	4.2955	ENSBTAG00000020450	CLDND2	8.7137e-06	1.6632e-05	0.00031796	0.000727999
15	43741937	43842121	231	4.2953	ENSBTAG00000043305	RF00319	8.7242e-06	1.9381e-06	0.0012821	0.000726282
13	64177615	64277799	300	4.295	ENSBTAG00000042501	RF00045	8.7358e-06	0.000207	6.0192e-05	0.000724669
5	110929040	111037124	388	4.294	ENSBTAG00000046724	CBX6	8.7725e-06	1.4171e-05	0.00079159	0.000725142
5	71425847	71976718	3130	4.2923	ENSBTAG00000020636	SYN3	8.8403e-06	7.5041e-06	0.00066114	0.000728173
11	103201567	103304248	855	4.2901	ENSBTAG00000000893	NA	8.9277e-06	1.5577e-05	0.0008523	0.000732792
5	45225637	45373760	590	4.2899	ENSBTAG00000006911	NUP107	8.938e-06	0.0018894	3.423e-06	0.000731072
23	24932766	25077197	2010	4.288	ENSBTAG00000015590	ICK	9.0153e-06	7.2988e-06	0.00025962	0.000734825
18	57730740	57842933	640	4.2851	ENSBTAG00000020447	VSIG10L	9.132e-06	4.9175e-05	8.5119e-05	0.000741753
18	53729851	53850006	555	4.2847	ENSBTAG00000012097	RSPH6A	9.1506e-06	0.00023564	1.3578e-05	0.000740692
12	90688265	90804997	687	4.2834	ENSBTAG00000019645	TFDP1	9.204e-06	0.00015012	0.00025685	0.000742445
6	71476868	71576974	188	4.282	ENSBTAG00000043219	RF00026	9.2623e-06	1.8502e-05	0.00010415	0.000744581
6	38229966	38341339	280	4.2753	ENSBTAG00000007568	MEPE	9.5426e-06	0.0011792	1.1735e-05	0.000764486
18	53750327	53879555	560	4.2751	ENSBTAG00000012101	SYMPK	9.5534e-06	0.00018091	2.1111e-05	0.00076274
18	61177637	61282066	779	4.2746	ENSBTAG00000000336	NA	9.5755e-06	8.9706e-05	6.5329e-05	0.000761904
25	14300018	14418763	764	4.274	ENSBTAG00000032640	FOPNL	9.5985e-06	9.4751e-05	0.00018045	0.000761145
18	53784507	53891046	500	4.2738	ENSBTAG00000012104	FOXA3	9.6071e-06	0.00015731	3.628e-05	0.000759253
25	21426163	21538221	456	4.2694	ENSBTAG00000046033	UBFD1	9.7991e-06	0.00018892	7.2187e-05	0.000771819
29	27795519	27896536	747	4.2678	ENSBTAG00000047840	NA	9.8711e-06	0.00028931	6.5976e-05	0.000774881
3	114142084	114328198	1009	4.2659	ENSBTAG00000014652	TRPM8	9.9562e-06	0.007503	7.8528e-07	0.000778948
10	69964347	70081590	271	4.2658	ENSBTAG00000012998	NAA30	9.9573e-06	0.0003187	1.005e-05	0.000776437
3	16277518	16377654	256	4.2637	ENSBTAG00000043590	RF00418	1.0052e-05	0.00043402	1.5683e-05	0.000781217
11	86709338	86811647	555	4.263	ENSBTAG00000021283	KCNF1	1.0085e-05	0.048682	7.7736e-07	0.000781187
12	2080595	2745362	4772	4.2593	ENSBTAG00000012443	DIAPH3	1.0252e-05	0.0034603	1.134e-05	0.000791502
12	90996173	91096251	476	4.2571	ENSBTAG00000044304	bta-mir-2303	1.0355e-05	0.00031432	0.00010449	0.000796824
22	55490216	55590346	712	4.2539	ENSBTAG00000045463	RF00004	1.0505e-05	3.4548e-05	0.00011972	0.000805716
3	110862671	111038583	600	4.2499	ENSBTAG00000021023	ZMYM4	1.0692e-05	0.00049632	4.5925e-05	0.000817379
14	26299329	26408692	463	4.2481	ENSBTAG00000005287	CYP7A1	1.0778e-05	1.866e-05	9.762e-05	0.00082127
11	99526794	99639668	217	4.2456	ENSBTAG00000001932	CRAT	1.0901e-05	2.5708e-05	0.00037684	0.000827945
18	53705489	53809029	433	4.2445	ENSBTAG00000013346	SIX5	1.0955e-05	0.0001053	2.1012e-05	0.000829354
12	91050867	91153281	352	4.2403	ENSBTAG00000020861	CHAMP1	1.116e-05	0.00033364	7.0584e-05	0.000842148
4	31528311	31632667	223	4.2399	ENSBTAG00000014921	IL6	1.1182e-05	0.00013338	3.4233e-05	0.000841095
6	30545881	30835866	1495	4.2389	ENSBTAG00000002084	UNC5C	1.123e-05	0.0097715	2.0037e-06	0.000841998
9	87915071	88049503	445	4.2388	ENSBTAG00000032024	KATNA1	1.1238e-05	0.0017594	4.0076e-06	0.000839906
23	34584055	34702778	630	4.238	ENSBTAG00000047671	PRP2	1.1278e-05	0.0065236	2.2042e-06	0.000840211
23	24885523	25007718	1534	4.237	ENSBTAG00000032642	GSTA3	1.1327e-05	3.0574e-05	0.00021106	0.000841183
14	26221677	26354080	712	4.2369	ENSBTAG00000009138	UBXN2B	1.1331e-05	2.6299e-05	0.00011617	0.000838817
28	41891042	42029591	556	4.2276	ENSBTAG00000007540	GLUD1	1.1808e-05	2.9192e-05	0.00018615	0.000871371
12	90976838	91077218	498	4.2259	ENSBTAG00000000059	NA	1.1901e-05	0.00030629	0.00011416	0.000875472
23	24844759	24966117	1454	4.2255	ENSBTAG00000037949	GSTA5	1.1921e-05	0.00023167	7.8027e-05	0.000874194
6	38259555	38373305	299	4.2238	ENSBTAG00000000470	IBSP	1.2012e-05	0.00078666	7.4138e-06	0.000878115
12	54150071	54250177	703	4.2212	ENSBTAG00000043485	RF00026	1.215e-05	0.0001066	7.6215e-05	0.000885436
5	95520690	95621095	268	4.2161	ENSBTAG00000030504	NA	1.2431e-05	2.033e-05	0.00021347	0.000903101
14	5373556	5707244	2359	4.2161	ENSBTAG00000018218	FAM135B	1.2431e-05	0.0060046	4.1437e-06	0.000900305
6	37870071	37970177	498	4.2137	ENSBTAG00000042830	RF00026	1.2559e-05	0.00025447	1.6765e-05	0.000906768
15	30394352	30495653	340	4.2125	ENSBTAG00000012562	RNF26	1.2628e-05	2.1117e-05	0.0011793	0.000908944
14	2267971	2376718	299	4.2106	ENSBTAG00000014643	EEF1D	1.2735e-05	0.00049509	0.00033769	0.000913834
5	102343240	102477984	689	4.2102	ENSBTAG00000039817	NA	1.2758e-05	0.00087466	1.8641e-05	0.000912685
3	27692479	27833993	993	4.2085	ENSBTAG00000005788	VANGL1	1.2852e-05	0.00017223	3.2039e-05	0.000916606
12	91021317	91140086	453	4.2063	ENSBTAG00000020858	UPF3A	1.2978e-05	0.00029665	0.00011407	0.000922779
15	30400602	30505935	354	4.2061	ENSBTAG00000009748	MFRP	1.2989e-05	1.9274e-05	0.0014217	0.000920763
11	99540328	99671986	265	4.2055	ENSBTAG00000001933	PTPA	1.3024e-05	3.6672e-05	0.00030421	0.000920454
18	53720876	53827767	507	4.2014	ENSBTAG00000021417	DMWD	1.3265e-05	0.00036228	1.2177e-05	0.000934663
19	6389283	6514109	640	4.1963	ENSBTAG00000018706	PCTP	1.3568e-05	5.3896e-06	0.0032161	0.000953142
4	78171619	78542463	1928	4.1957	ENSBTAG00000021216	HECW1	1.3604e-05	0.00037656	8.4913e-05	0.000952809
3	29574719	29685004	399	4.1953	ENSBTAG00000003614	AP4B1	1.3628e-05	0.00039672	2.6045e-05	0.000951641
10	45650243	45759247	296	4.1939	ENSBTAG00000039462	PCLAF	1.371e-05	0.0046973	1.3174e-06	0.000954518
25	14139695	14287237	1062	4.1939	ENSBTAG00000015986	NDE1	1.3713e-05	9.1541e-05	0.00018663	0.000951894
29	27805407	27906318	778	4.1902	ENSBTAG00000047204	NA	1.3936e-05	0.0007552	3.3251e-05	0.000964511
10	47253876	47846327	3554	4.1889	ENSBTAG00000003667	TLN2	1.4018e-05	0.0082622	3.3418e-05	0.000967325
5	115077019	115469183	3623	4.187	ENSBTAG00000030189	EFCAB6	1.4135e-05	3.3152e-05	0.0019939	0.00097253
15	30398399	30500337	336	4.1856	ENSBTAG00000027766	C1QTNF5	1.4219e-05	2.0864e-05	0.0014099	0.00097544
12	90512966	90639009	642	4.1835	ENSBTAG00000020093	CUL4A	1.4351e-05	5.7554e-05	0.0017074	0.000981617
5	107815785	107915917	637	4.1824	ENSBTAG00000042924	RF00156	1.4424e-05	5.1149e-05	0.0010686	0.000983734
16	59082781	59506250	1771	4.182	ENSBTAG00000018303	PAPPA2	1.4445e-05	3.8188e-05	0.00034476	0.000982302
14	21567777	21672267	407	4.1802	ENSBTAG00000038286	PPDPFL	1.4566e-05	0.011382	9.4778e-07	0.000987659
17	73644207	73828104	626	4.1782	ENSBTAG00000020566	BCR	1.4694e-05	9.1856e-05	5.0527e-05	0.000993459
5	22036071	22138781	368	4.1754	ENSBTAG00000020330	BTG1	1.4876e-05	0.00036604	1.9269e-05	0.00100287
25	38231392	38337463	673	4.171	ENSBTAG00000022825	BRI3	1.5162e-05	6.7318e-05	8.6084e-05	0.00101921
7	5482597	5621775	996	4.1707	ENSBTAG00000016775	SLC27A1	1.5184e-05	4.0818e-05	0.0004358	0.00101776
14	4035146	4218483	671	4.1704	ENSBTAG00000001579	AGO2	1.5204e-05	0.00068669	1.9617e-05	0.00101619
10	45824978	45930918	494	4.1703	ENSBTAG00000016822	PPIB	1.521e-05	0.2451	7.5805e-08	0.0010137
10	45830896	45936880	528	4.1673	ENSBTAG00000016821	SNX22	1.5415e-05	0.25032	7.9993e-08	0.00102444
10	45956654	46180505	846	4.1668	ENSBTAG00000011820	DAPK2	1.5448e-05	0.11343	1.0728e-07	0.00102373
3	3116689	3272619	689	4.1651	ENSBTAG00000010009	TMCO1	1.5558e-05	0.024006	4.8261e-07	0.0010281
11	99513895	99623250	226	4.1639	ENSBTAG00000017922	DOLPP1	1.564e-05	3.8987e-05	0.00031791	0.00103061
26	17731386	17893976	478	4.1633	ENSBTAG00000019872	PIK3AP1	1.5683e-05	1.6265e-05	0.00078014	0.00103054
5	45238078	45338209	380	4.1623	ENSBTAG00000042289	RF00428	1.5756e-05	0.0089232	2.3725e-06	0.00103244
14	36430273	36550327	320	4.1619	ENSBTAG00000048138	XKR9	1.5781e-05	4.5866e-05	0.00043638	0.00103119
14	2277870	2381019	264	4.1616	ENSBTAG00000014642	NAPRT	1.5805e-05	0.00042154	0.00030034	0.00102988
17	16785048	16904199	746	4.1609	ENSBTAG00000000297	ZNF330	1.5847e-05	0.0024392	1.0659e-05	0.00102975
12	90989122	91115655	570	4.1545	ENSBTAG00000019971	CDC16	1.6297e-05	0.00032233	0.00013266	0.00105605
29	27770502	27871434	793	4.1527	ENSBTAG00000035631	NA	1.6431e-05	0.00040413	5.5164e-05	0.0010618
19	46313350	46413456	587	4.1506	ENSBTAG00000042764	RF00026	1.6578e-05	0.00041799	4.8722e-05	0.00106834
22	59117799	59294357	1078	4.1505	ENSBTAG00000003665	NUP210	1.6584e-05	0.009486	2.6894e-06	0.0010658
7	61757767	61914472	504	4.15	ENSBTAG00000020303	FBXO38	1.6622e-05	2.1023e-05	0.00035949	0.00106531
13	64589066	64776460	223	4.1499	ENSBTAG00000007930	NCOA6	1.663e-05	0.0049673	1.848e-06	0.00106291
5	95486891	95599925	279	4.1464	ENSBTAG00000014759	WBP11	1.6888e-05	5.0062e-05	0.00019286	0.00107646
1	76495414	76674452	689	4.1441	ENSBTAG00000006945	CCDC50	1.706e-05	7.8162e-06	0.0013246	0.00108447
11	93835139	93936080	636	4.144	ENSBTAG00000038665	NA	1.7062e-05	0.00014422	0.00010759	0.00108166
29	27830232	27933328	733	4.1409	ENSBTAG00000047753	NA	1.7299e-05	0.0013615	1.848e-05	0.00109372
12	90648790	90770746	649	4.1317	ENSBTAG00000015704	TMCO3	1.8003e-05	0.00011175	0.0014463	0.00113516
11	86149420	86318193	851	4.1302	ENSBTAG00000015402	GREB1	1.8125e-05	0.00086238	1.3287e-05	0.00113978
10	45592274	45744139	401	4.1288	ENSBTAG00000014493	TRIP4	1.823e-05	0.0051661	1.6032e-06	0.00114331
18	58638854	58815602	1155	4.1283	ENSBTAG00000030470	NA	1.827e-05	1.0488e-05	0.0015832	0.00114275
13	66517169	66780589	1176	4.1281	ENSBTAG00000011541	RBL1	1.8292e-05	0.18224	3.5078e-07	0.00114108
14	36335096	36467387	510	4.1271	ENSBTAG00000007562	TRAM1	1.8368e-05	2.9977e-05	0.00061831	0.00114277
1	128637856	128754514	541	4.1267	ENSBTAG00000014034	PXYLP1	1.8397e-05	0.00029834	0.00016067	0.00114154
26	31527818	31628073	427	4.1266	ENSBTAG00000045427	RF00100	1.8409e-05	4.7337e-05	0.00038106	0.00113926
26	36739225	37070529	1710	4.1237	ENSBTAG00000019297	GFRA1	1.864e-05	0.0013219	1.7461e-05	0.00115052
4	23449626	23941236	3048	4.1236	ENSBTAG00000034154	AGMO	1.8648e-05	0.00014489	0.00032389	0.00114798
18	53710689	53819611	510	4.1206	ENSBTAG00000013347	DMPK	1.8892e-05	0.00035791	2.0018e-05	0.00115995
23	24980303	25101787	1838	4.1195	ENSBTAG00000015083	FBXO9	1.8987e-05	2.2031e-05	0.00030499	0.00116273
16	38129781	38242438	472	4.1188	ENSBTAG00000007307	SELE	1.9039e-05	4.7571e-05	0.0002826	0.00116287
11	86896735	87088433	756	4.1184	ENSBTAG00000002716	NOL10	1.9078e-05	5.5956e-05	0.00023093	0.00116222
16	66910790	67192414	1844	4.1183	ENSBTAG00000038079	C16H1orf21	1.9082e-05	4.2367e-05	0.000145	0.00115944
4	31643514	31744260	205	4.1141	ENSBTAG00000033806	NA	1.9438e-05	0.0011067	1.1433e-05	0.00117801
21	27996409	28096518	468	4.114	ENSBTAG00000036407	bta-mir-211	1.9439e-05	0.0020566	2.3916e-05	0.00117503
1	67790125	67928028	988	4.1136	ENSBTAG00000018765	SEMA5B	1.948e-05	0.00048757	4.9251e-05	0.00117447
7	41065463	41165731	454	4.1129	ENSBTAG00000045086	RF00100	1.9533e-05	0.0002154	0.00015896	0.00117464
25	9945790	10046533	686	4.1129	ENSBTAG00000032880	PRM2	1.9533e-05	0.0017988	8.8092e-06	0.00117163
9	87958820	88096821	367	4.1124	ENSBTAG00000015076	LATS1	1.958e-05	0.0019543	1.1711e-05	0.00117144
2	134340907	134454755	719	4.1122	ENSBTAG00000015246	TAS1R2	1.9593e-05	1.0915e-05	0.0022413	0.00116923
16	61509977	61768623	1200	4.112	ENSBTAG00000010718	RALGPS2	1.9609e-05	4.4562e-05	0.0020412	0.00116721
9	84952458	85053612	409	4.1108	ENSBTAG00000037531	NA	1.9718e-05	0.094798	4.9786e-07	0.00117072
11	85155522	85283638	561	4.109	ENSBTAG00000016045	TRIB2	1.9871e-05	6.84e-06	0.0010931	0.00117682
14	2238555	2343395	331	4.1087	ENSBTAG00000034691	TSTA3	1.9891e-05	0.00050795	0.0006159	0.00117503
25	9938822	10040357	668	4.1081	ENSBTAG00000032884	TNP2	1.9945e-05	0.0013005	1.3268e-05	0.00117525
25	21392012	21526025	603	4.1052	ENSBTAG00000045593	EARS2	2.0199e-05	0.00063185	9.4228e-05	0.00118722
5	84806328	84941414	790	4.1049	ENSBTAG00000000749	LMNTD1	2.0226e-05	0.00048821	5.3717e-05	0.00118583
29	20209769	20607376	2264	4.1001	ENSBTAG00000001043	LUZP2	2.0646e-05	0.0002773	0.00014173	0.00120743
16	77512538	77612625	718	4.1001	ENSBTAG00000036430	bta-mir-29d	2.0649e-05	0.00039976	2.7093e-05	0.00120459
6	23046104	23228027	1047	4.0997	ENSBTAG00000040088	SLC9B2	2.0684e-05	1.8502e-05	0.0021463	0.00120363
17	11780252	11881926	275	4.0978	ENSBTAG00000005648	POU4F2	2.0854e-05	0.0001889	6.7409e-05	0.00121052
12	90496663	90611670	527	4.0969	ENSBTAG00000021725	PCID2	2.0937e-05	4.8527e-05	0.0019942	0.00121232
16	57628382	57728450	671	4.095	ENSBTAG00000047352	NA	2.1105e-05	8.4826e-05	0.00022697	0.00121904
5	48003846	48249963	1012	4.0946	ENSBTAG00000044118	HMGA2	2.1144e-05	9.116e-05	0.00019306	0.00121828
12	90482576	90591989	455	4.0941	ENSBTAG00000019440	PROZ	2.1192e-05	4.4333e-05	0.0013089	0.00121805
18	63538418	63639305	622	4.0933	ENSBTAG00000038416	NA	2.1263e-05	2.0287e-05	0.00054904	0.00121913
12	16134646	16292341	943	4.0929	ENSBTAG00000007073	CPB2	2.13e-05	2.9689e-05	0.0025623	0.00121827
4	48495066	48625834	376	4.0896	ENSBTAG00000005524	HBP1	2.161e-05	0.00015589	0.0005364	0.00123298
24	57294507	57411216	767	4.0883	ENSBTAG00000019271	NARS	2.173e-05	0.00021082	0.00015569	0.00123681
16	332697	433632	446	4.0873	ENSBTAG00000039944	NA	2.1823e-05	0.00028037	0.00021425	0.00123909
11	93785432	93886470	565	4.0853	ENSBTAG00000038822	NA	2.2006e-05	7.7347e-05	0.00023768	0.00124646
13	11111738	11233816	265	4.0845	ENSBTAG00000004354	NA	2.2088e-05	0.00088123	1.9302e-05	0.00124808
5	110889444	111006819	382	4.0822	ENSBTAG00000000109	NPTXR	2.2307e-05	6.048e-05	0.0010715	0.00125742
8	17221519	17361597	588	4.0807	ENSBTAG00000013011	PLAA	2.2447e-05	0.0015137	4.1254e-05	0.00126227
12	89186913	89299030	731	4.0783	ENSBTAG00000011466	NAXD	2.2684e-05	0.00035669	0.00011018	0.00127253
10	45886706	46002110	526	4.0779	ENSBTAG00000002012	CIAO2A	2.2721e-05	0.072996	1.8422e-07	0.00127156
3	22056734	22170933	274	4.0756	ENSBTAG00000002422	BCL9	2.2944e-05	2.4321e-05	0.0013098	0.00128098
26	21516316	21616435	369	4.0725	ENSBTAG00000045130	RF00156	2.3259e-05	0.00067841	8.4174e-05	0.00129547
7	41050796	41172562	548	4.0722	ENSBTAG00000019414	CLK4	2.3281e-05	0.0002384	0.00013829	0.00129362
14	21527309	21630910	257	4.0715	ENSBTAG00000013227	SNAI2	2.3355e-05	0.0024257	3.3523e-06	0.00129465
7	81346101	81446804	489	4.0696	ENSBTAG00000030274	NA	2.3548e-05	0.00020146	0.00043148	0.00130227
1	40558729	41673778	4853	4.0694	ENSBTAG00000044111	EPHA6	2.3568e-05	0.00010588	0.0018643	0.0013003
12	16034411	16233956	1258	4.0677	ENSBTAG00000007067	ZC3H13	2.3736e-05	6.4395e-05	0.0017603	0.00130649
2	1197984	1302957	504	4.0671	ENSBTAG00000003225	IMP4	2.3804e-05	8.5023e-05	0.00027647	0.00130715
21	21386441	21528472	914	4.0661	ENSBTAG00000002418	TICRR	2.3906e-05	0.00035718	0.00011893	0.00130968
12	89201280	89320403	756	4.0657	ENSBTAG00000011471	CARS2	2.3946e-05	0.00018146	0.00017547	0.00130881
14	2282751	2387785	277	4.0651	ENSBTAG00000034613	MROH6	2.4009e-05	0.00044377	0.00045943	0.00130919
29	20282364	20382462	514	4.0634	ENSBTAG00000045051	RF00398	2.4179e-05	1.2957e-05	0.0031878	0.00131539
28	17953736	18241994	1379	4.0629	ENSBTAG00000006729	ARID5B	2.4234e-05	5.1938e-05	0.0010788	0.00131533
29	42070556	42205545	601	4.0594	ENSBTAG00000037570	NA	2.4596e-05	0.1314	1.9489e-06	0.00133188
6	37067550	37169127	342	4.0594	ENSBTAG00000015265	TIGD2	2.4599e-05	0.0001198	0.00016762	0.00132897
26	21006133	21158833	561	4.0586	ENSBTAG00000010742	PKD2L1	2.4679e-05	5.1012e-05	0.00060662	0.00133022
3	55181810	55415736	1497	4.0559	ENSBTAG00000021900	PKN2	2.4969e-05	8.7581e-05	0.00031027	0.00134276
6	22997057	23127431	808	4.0545	ENSBTAG00000002526	BDH2	2.5117e-05	3.0531e-05	0.001997	0.00134762
10	70095554	70236590	471	4.0537	ENSBTAG00000006341	SLC35F4	2.5206e-05	0.00074087	2.0836e-05	0.0013493
26	21091592	21198318	480	4.0509	ENSBTAG00000045728	SCD	2.5513e-05	3.0457e-05	0.00056668	0.00136262
15	43836243	43937140	514	4.0499	ENSBTAG00000027723	NA	2.5616e-05	0.00077295	2.6615e-05	0.001365
26	22396522	22658433	723	4.0497	ENSBTAG00000013120	ARMH3	2.5643e-05	5.3202e-05	0.00044068	0.00136333
11	86133811	86241260	516	4.0487	ENSBTAG00000003691	NTSR2	2.5747e-05	0.00028068	4.3065e-05	0.00136576
15	43731463	43875036	390	4.0478	ENSBTAG00000027722	IPO7	2.5846e-05	0.00013846	8.399e-05	0.00136791
15	30364474	30472213	479	4.0453	ENSBTAG00000006835	MCAM	2.6125e-05	2.2984e-05	0.0021512	0.00137955
29	27819819	27920748	736	4.0435	ENSBTAG00000046086	NA	2.6325e-05	0.0010363	6.1753e-05	0.00138698
11	103251664	103356381	808	4.0435	ENSBTAG00000014678	PAEP	2.6328e-05	8.2964e-05	0.00058349	0.00138402
12	33928760	34028865	651	4.0427	ENSBTAG00000042230	RF00026	2.6422e-05	4.0569e-05	0.0033221	0.00138585
18	57877152	57979923	940	4.0421	ENSBTAG00000023365	NA	2.6485e-05	0.00013003	0.0001149	0.00138605
29	43426403	43626128	1110	4.0408	ENSBTAG00000000244	NRXN2	2.6631e-05	0.00013293	0.0014626	0.00139058
19	6497151	6599406	602	4.0396	ENSBTAG00000035172	NA	2.677e-05	1.2177e-05	0.0015657	0.00139472
21	27943518	28105083	657	4.0384	ENSBTAG00000001639	TRPM1	2.691e-05	0.0016255	3.6268e-05	0.0013989
26	34755081	34856484	368	4.0383	ENSBTAG00000001242	ADRB1	2.6915e-05	8.0374e-05	0.0012916	0.00139606
8	73468243	73740464	1205	4.037	ENSBTAG00000015513	DOCK5	2.707e-05	0.0001369	0.00038678	0.00140099
5	70012608	70228439	525	4.0365	ENSBTAG00000004781	POLR3B	2.7129e-05	8.4546e-05	0.00032184	0.00140095
29	540732	694582	481	4.0354	ENSBTAG00000012010	PANX1	2.7257e-05	0.0059164	2.4318e-06	0.00140446
11	95464365	95588847	592	4.0334	ENSBTAG00000009017	NR5A1	2.7484e-05	0.00022113	0.00022371	0.00141304
16	47892386	47997791	260	4.033	ENSBTAG00000013071	GPR153	2.7529e-05	0.00012852	0.00015962	0.00141225
22	54672905	54773165	542	4.0299	ENSBTAG00000026650	NA	2.7904e-05	0.00030728	0.00037599	0.00142836
5	48946775	49046881	366	4.0298	ENSBTAG00000042928	RF00026	2.7917e-05	0.0027621	1.1061e-05	0.0014259
11	93803095	93904133	612	4.0295	ENSBTAG00000038941	NA	2.7944e-05	0.00020072	0.00019817	0.00142417
22	54667553	54820691	702	4.0273	ENSBTAG00000012482	CDCP1	2.8215e-05	0.00050442	0.00021028	0.00143486
19	15396157	15497896	694	4.0244	ENSBTAG00000020340	ZNF830	2.8555e-05	0.00099921	4.5495e-05	0.001449
15	30414926	30537308	470	4.0234	ENSBTAG00000009749	USP2	2.8677e-05	3.3975e-05	0.0012905	0.00145204
18	52215371	52321123	811	4.0221	ENSBTAG00000030922	NA	2.8837e-05	0.0012015	8.6934e-05	0.00145698
10	50605754	50737544	438	4.0219	ENSBTAG00000010298	GTF2A2	2.886e-05	0.22002	8.9384e-08	0.001455
26	21082751	21183969	457	4.0212	ENSBTAG00000047957	NA	2.8953e-05	4.7698e-05	0.00062839	0.00145655
5	37750784	37850930	642	4.0193	ENSBTAG00000042612	RF00091	2.9183e-05	0.018883	7.0651e-07	0.00146497
15	43889304	43989407	465	4.018	ENSBTAG00000042184	RF00026	2.9343e-05	0.00096928	2.5429e-05	0.00146985
14	2216062	2317715	316	4.0157	ENSBTAG00000045791	ZNF623	2.964e-05	0.00045735	0.0008087	0.00148156
8	22870117	22970704	433	4.0126	ENSBTAG00000034326	NA	3.0027e-05	0.00095615	7.6356e-05	0.0014977
11	86001195	86178538	757	4.0121	ENSBTAG00000007689	LPIN1	3.0097e-05	0.0008354	3.7396e-05	0.001498
13	66348147	66644149	1232	4.0118	ENSBTAG00000019621	NDRG3	3.013e-05	0.32511	1.9757e-07	0.00149646
14	83614779	83833770	1873	4.0114	ENSBTAG00000015341	DEPTOR	3.018e-05	0.0029481	1.4818e-05	0.00149576
17	11873471	12114069	1287	4.0107	ENSBTAG00000034522	SLC10A7	3.0272e-05	0.00014384	0.0002321	0.00149715
14	2231340	2334499	324	4.0104	ENSBTAG00000046866	NA	3.0309e-05	0.00049807	0.00090283	0.00149582
11	53797828	53898119	537	4.0086	ENSBTAG00000046487	RF00017	3.0545e-05	0.00018865	0.00032882	0.00150429
16	67831455	67932024	429	4.0077	ENSBTAG00000018211	NA	3.0657e-05	0.00012355	0.00063711	0.00150664
29	9656418	9808502	823	4.0073	ENSBTAG00000011132	CCDC83	3.0706e-05	0.00016771	0.00069009	0.00150588
4	31627007	31727079	222	4.0057	ENSBTAG00000043519	RF00606	3.0914e-05	0.0011205	2.4249e-05	0.00151291
10	50578361	50700638	455	4.0056	ENSBTAG00000013493	BNIP2	3.0926e-05	0.34381	1.1086e-07	0.00151034
14	4245226	4345353	522	4.005	ENSBTAG00000045371	RF00001	3.101e-05	0.0054029	2.458e-05	0.00151129
10	73103517	73413530	782	4.0007	ENSBTAG00000030801	MNAT1	3.1575e-05	0.0080635	5.5982e-06	0.00153562
6	8858768	8958887	606	3.9991	ENSBTAG00000047949	RF00001	3.1788e-05	0.0013806	0.00019287	0.00154277
11	103233461	103337512	799	3.999	ENSBTAG00000048091	NA	3.1804e-05	9.0174e-05	0.00082917	0.00154035
6	89002210	89109348	486	3.9987	ENSBTAG00000009070	NPFFR2	3.185e-05	5.4431e-05	0.00037389	0.00153939
20	31646673	31747454	608	3.9976	ENSBTAG00000033224	NA	3.1991e-05	0.00022089	0.00017577	0.00154302
13	42512167	42616091	833	3.997	ENSBTAG00000000598	CST3	3.2081e-05	5.4646e-05	0.0017788	0.00154418
3	16501606	16611470	394	3.9966	ENSBTAG00000018711	DENND4B	3.2131e-05	7.6453e-05	0.00042611	0.00154341
12	90466721	90580178	455	3.9966	ENSBTAG00000016385	F10	3.2135e-05	4.5158e-05	0.0019458	0.00154044
5	102274544	102403256	737	3.993	ENSBTAG00000039847	NA	3.2619e-05	0.00098808	4.5335e-05	0.00156044
7	102406175	102605855	1258	3.9917	ENSBTAG00000021445	ST8SIA4	3.2799e-05	0.00011965	0.00048053	0.00156585
5	108737984	108838073	523	3.9895	ENSBTAG00000042531	RF00406	3.311e-05	5.9957e-05	0.00027275	0.00157748
4	82655582	82946816	1158	3.9889	ENSBTAG00000007305	VPS41	3.3192e-05	0.00020933	0.00018739	0.00157817
24	57248434	57383273	920	3.9858	ENSBTAG00000006393	FECH	3.3623e-05	0.0002108	0.00045374	0.00159542
26	11899149	11999209	660	3.984	ENSBTAG00000045075	RF00066	3.3887e-05	0.00045016	9.1443e-05	0.00160469
18	63552391	63654895	720	3.9825	ENSBTAG00000036215	NA	3.4104e-05	5.9839e-05	0.00040069	0.00161171
4	14870664	14979428	458	3.9817	ENSBTAG00000015356	TAC1	3.4211e-05	0.0012141	4.803e-05	0.0016135
14	74592806	74837356	1452	3.9807	ENSBTAG00000017339	RUNX1T1	3.435e-05	0.00041503	8.6894e-05	0.0016168
11	93816953	93918392	645	3.9807	ENSBTAG00000037822	NA	3.4361e-05	0.00014775	0.00028544	0.00161407
5	64912168	65012241	500	3.9804	ENSBTAG00000045140	bta-mir-2434	3.4402e-05	1.6842e-05	0.0015002	0.00161276
26	31536215	31644355	502	3.98	ENSBTAG00000047270	NA	3.4464e-05	0.00010402	0.00062631	0.00161243
26	21420763	21596730	773	3.9786	ENSBTAG00000021566	PAX2	3.4655e-05	0.00064718	5.4589e-05	0.00161813
27	30371577	31125903	4080	3.9761	ENSBTAG00000010241	UNC5D	3.503e-05	2.4382e-05	0.026639	0.00163238
11	95434105	95558348	617	3.973	ENSBTAG00000017576	ADGRD2	3.5492e-05	0.00026054	0.00024856	0.00165062
16	38108186	38223226	525	3.9728	ENSBTAG00000011515	SELL	3.5509e-05	5.0774e-05	0.00058101	0.00164814
3	16241805	16344625	286	3.9691	ENSBTAG00000005149	AQP10	3.607e-05	0.0011847	3.9532e-05	0.00167086
11	93850519	93951442	579	3.9683	ENSBTAG00000004667	NA	3.6199e-05	0.00053129	0.00016547	0.00167352
26	10938284	11080717	1335	3.968	ENSBTAG00000003636	LIPA	3.6234e-05	0.0028714	1.9189e-05	0.00167184
17	12272226	12390189	568	3.9667	ENSBTAG00000014060	LSM6	3.6438e-05	7.7211e-06	0.0064181	0.00167794
3	29568297	29674169	344	3.9666	ENSBTAG00000003616	DCLRE1B	3.6455e-05	0.0014702	3.4858e-05	0.00167543
23	3896457	4117555	1493	3.9664	ENSBTAG00000033515	NA	3.6482e-05	0.00036037	0.00013005	0.00167338
1	132053024	132179289	795	3.9661	ENSBTAG00000015198	DZIP1L	3.6532e-05	0.0012992	7.46e-05	0.00167239
19	15398008	15533845	968	3.9659	ENSBTAG00000020338	CCT6B	3.6567e-05	0.0015674	3.5911e-05	0.00167073
16	74056048	74592865	2928	3.964	ENSBTAG00000008710	KCNH1	3.6855e-05	5.991e-05	0.0045785	0.0016806
16	57592887	57693647	729	3.9639	ENSBTAG00000002204	NA	3.6865e-05	0.0002041	0.00044738	0.00167779
13	62240758	62381052	536	3.9621	ENSBTAG00000003215	KIF3B	3.7148e-05	0.0097999	1.5329e-05	0.00168738
11	54673190	55956462	7100	3.9587	ENSBTAG00000031669	CTNNA2	3.7672e-05	0.0038487	0.00070868	0.00170787
14	9284778	9421281	957	3.956	ENSBTAG00000007828	SLA	3.81e-05	0.00019007	0.00027363	0.00172393
11	103277151	103378557	831	3.9552	ENSBTAG00000038972	LCN9	3.8236e-05	9.1913e-05	0.00052028	0.00172675
18	52211042	52314944	811	3.9541	ENSBTAG00000013766	IRGC	3.8408e-05	0.001526	0.00013155	0.00173117
9	87898484	88013094	434	3.954	ENSBTAG00000000880	GINM1	3.8423e-05	0.0017474	2.1121e-05	0.00172852
4	19400656	19777595	1699	3.9527	ENSBTAG00000007680	THSD7A	3.8631e-05	0.00064301	0.0002469	0.00173454
24	57312770	57412874	628	3.9526	ENSBTAG00000045186	RF00026	3.8658e-05	0.00034959	0.00020413	0.00173243
23	34592066	34692174	547	3.9508	ENSBTAG00000046890	RF00026	3.8938e-05	0.0099848	1.2461e-05	0.00174164
15	75024940	75315705	1088	3.9499	ENSBTAG00000019644	EXT2	3.91e-05	0.00030309	0.00017858	0.00174555
16	77511999	77612079	718	3.9499	ENSBTAG00000036365	bta-mir-29e	3.91e-05	0.0003738	8.0652e-05	0.00174222
3	113857720	114081371	853	3.9487	ENSBTAG00000026181	UGT1A1	3.9285e-05	0.0047859	5.3832e-05	0.00174714
4	47458242	47558671	667	3.9461	ENSBTAG00000019824	NA	3.9717e-05	0.00029963	0.00032595	0.001763
11	87416581	87523817	416	3.9455	ENSBTAG00000008216	RRM2	3.9822e-05	0.00082648	3.5605e-05	0.00176431
21	21452826	21566686	609	3.9453	ENSBTAG00000015350	PLIN1	3.9845e-05	0.00073457	0.00010966	0.00176199
15	43851752	43979481	607	3.9432	ENSBTAG00000001607	TMEM41B	4.0199e-05	0.00077444	5.9558e-05	0.00177429
13	66441917	66584355	581	3.9427	ENSBTAG00000022007	SAMHD1	4.0286e-05	0.14027	7.9063e-07	0.00177478
8	22826232	22928736	531	3.9408	ENSBTAG00000012375	KLHL9	4.0604e-05	0.0035065	4.2572e-05	0.00178543
5	10359389	10616010	1214	3.9402	ENSBTAG00000011367	LIN7A	4.0715e-05	0.0012521	5.7327e-05	0.00178695
26	50423057	50523924	512	3.939	ENSBTAG00000040062	NA	4.0909e-05	0.0049087	2.4751e-05	0.00179211
22	3849285	4745113	5509	3.9381	ENSBTAG00000044062	RBMS3	4.1058e-05	0.0036697	0.00027129	0.00179527
20	45000487	45100605	472	3.9377	ENSBTAG00000043813	RF00001	4.114e-05	1.5781e-05	0.0054862	0.0017955
18	32748826	32938927	1281	3.9376	ENSBTAG00000032092	CDH11	4.1153e-05	0.03469	7.081e-06	0.00179272
14	2177350	2282020	348	3.9374	ENSBTAG00000038682	FAM83H	4.1188e-05	0.00063623	0.00092992	0.00179091
11	102470240	102702701	1731	3.9369	ENSBTAG00000019254	CFAP77	4.1276e-05	0.00094814	6.8498e-05	0.00179141
9	73606230	73706336	433	3.9341	ENSBTAG00000042400	RF00026	4.1759e-05	0.014145	4.9051e-06	0.00180902
8	17125779	17318677	721	3.9333	ENSBTAG00000019568	IFT74	4.1894e-05	0.0047977	3.318e-05	0.00181151
5	51941217	52165320	561	3.9324	ENSBTAG00000047818	FAM19A2	4.2053e-05	0.00028632	0.00022137	0.00181503
1	77419357	77542294	1010	3.9324	ENSBTAG00000006494	CLDN16	4.2057e-05	0.018448	3.6917e-06	0.00181186
11	103267236	103375372	867	3.9315	ENSBTAG00000020249	GLT6D1	4.2202e-05	8.0024e-05	0.00073611	0.00181476
5	86521273	87086285	3161	3.9281	ENSBTAG00000022360	SOX5	4.2812e-05	0.00060224	0.00032072	0.00183762
3	16480784	16584816	373	3.927	ENSBTAG00000011284	SLC39A1	4.3005e-05	0.00019376	0.00040946	0.00184252
20	3222366	3322470	473	3.9252	ENSBTAG00000042429	RF00026	4.3324e-05	0.0051826	9.0133e-06	0.00185279
8	22859809	22960378	438	3.9252	ENSBTAG00000034325	IFNAG	4.3335e-05	0.0015771	9.4016e-05	0.00184988
5	28079660	28182288	235	3.925	ENSBTAG00000017113	ANKRD33	4.3367e-05	0.00096016	4.0177e-05	0.00184788
9	50823669	50931408	199	3.9248	ENSBTAG00000006095	PRDM13	4.3393e-05	0.00013538	0.00026795	0.00184562
17	41212754	41357126	809	3.9241	ENSBTAG00000016679	ETFDH	4.3522e-05	0.042556	1.8725e-06	0.00184775
3	16583874	16694316	489	3.9187	ENSBTAG00000006678	GATAD2B	4.4505e-05	3.9061e-05	0.00064258	0.00188606
29	48018209	48120209	615	3.9187	ENSBTAG00000008477	NA	4.4519e-05	0.001702	8.7611e-05	0.00188324
14	2185034	2290765	362	3.9186	ENSBTAG00000019864	MAPK15	4.4533e-05	0.00061114	0.0011117	0.00188043
14	2251587	2359099	322	3.9171	ENSBTAG00000016810	PYCR3	4.4815e-05	0.00062865	0.0013584	0.00188893
13	62304936	62462018	574	3.9147	ENSBTAG00000031402	ASXL1	4.5265e-05	0.0070684	2.7453e-05	0.00190447
15	43898286	43999549	464	3.9138	ENSBTAG00000038968	NA	4.5419e-05	0.0018477	2.0257e-05	0.00190752
3	16471590	16576571	360	3.9131	ENSBTAG00000014692	CREB3L4	4.5551e-05	0.00024814	0.00040731	0.00190963
25	12873482	13011007	592	3.9092	ENSBTAG00000021773	ERCC4	4.6308e-05	0.00075583	0.00020272	0.00193789
4	73276980	73947041	2919	3.9078	ENSBTAG00000046430	ZNF804B	4.6561e-05	0.000102	0.0016247	0.001945
19	15328253	15450325	735	3.9073	ENSBTAG00000013645	RFFL	4.6674e-05	0.00051455	7.5003e-05	0.00194625
12	33272820	33420249	288	3.9046	ENSBTAG00000016737	CDK8	4.7183e-05	0.00025749	0.00020838	0.00196397
5	95555339	95720749	655	3.9038	ENSBTAG00000019722	GUCY2C	4.7342e-05	0.00014112	0.00029184	0.00196709
2	73777082	73883492	205	3.9023	ENSBTAG00000006059	TSN	4.7639e-05	5.9655e-05	0.0026929	0.00197592
5	118297309	118397375	622	3.9012	ENSBTAG00000044449	bta-mir-2284h	4.7854e-05	0.0038095	1.1067e-05	0.00198132
8	90599983	90713196	459	3.9011	ENSBTAG00000011374	S1PR3	4.7884e-05	0.00088756	8.524e-05	0.00197906
5	95480631	95581308	252	3.8986	ENSBTAG00000026610	SMCO3	4.8379e-05	0.00027358	0.00018883	0.001996
23	14909072	15015828	566	3.8978	ENSBTAG00000002919	UNC5CL	4.8542e-05	0.00016103	0.00021627	0.0019992
10	78413269	78514048	575	3.8961	ENSBTAG00000037625	NA	4.8874e-05	2.3219e-05	0.0047321	0.00200933
29	40371676	40481935	473	3.8953	ENSBTAG00000019226	PAG8	4.9034e-05	7.8615e-05	0.0012727	0.00201237
10	60955653	61118184	354	3.8949	ENSBTAG00000004013	FGF7	4.9121e-05	0.016948	2.9163e-06	0.00201241
3	16268128	16408192	451	3.8933	ENSBTAG00000004271	UBAP2L	4.9437e-05	0.0041509	4.3408e-05	0.00202182
29	42840800	43142842	1431	3.8932	ENSBTAG00000017181	MACROD1	4.9467e-05	4.0842e-05	0.0031064	0.00201951
3	16469220	16571673	350	3.8931	ENSBTAG00000014694	JTB	4.9489e-05	0.00024366	0.00047844	0.00201689
3	16308535	16416943	419	3.8929	ENSBTAG00000020026	C3H1orf43	4.9518e-05	0.011251	2.3456e-05	0.00201456
4	74786426	74899155	324	3.8923	ENSBTAG00000015749	STEAP1	4.9655e-05	0.0008702	5.6334e-05	0.00201663
4	32976387	33145702	920	3.8917	ENSBTAG00000005997	NA	4.9765e-05	0.00013894	0.00065611	0.0020176
10	12101281	12226608	789	3.8911	ENSBTAG00000012352	PARP16	4.9902e-05	0.00036584	0.00013323	0.00201965
8	82975391	83075497	373	3.8895	ENSBTAG00000043819	RF00026	5.022e-05	0.0044202	2.3141e-05	0.00202901
3	110779674	110939859	788	3.8894	ENSBTAG00000016694	KIAA0319L	5.0246e-05	0.042956	5.1725e-06	0.00202656
3	1831239	1987675	762	3.8887	ENSBTAG00000016550	MAEL	5.0385e-05	0.00027171	0.00023448	0.00202867
21	21629213	21770406	811	3.8864	ENSBTAG00000001407	AP3S2	5.0868e-05	0.00049789	0.00034548	0.0020446
12	90458105	90564384	424	3.8855	ENSBTAG00000007411	F7	5.1051e-05	6.4736e-05	0.0022191	0.00204843
5	70556115	70751030	654	3.8851	ENSBTAG00000010149	CRY1	5.1152e-05	0.00017704	0.00068531	0.00204897
3	113951423	114052288	444	3.8829	ENSBTAG00000048212	NA	5.1614e-05	0.014252	4.8339e-05	0.00206394
27	37791210	38066326	2048	3.8811	ENSBTAG00000004613	CSGALNACT1	5.1983e-05	0.0097021	1.823e-05	0.00207515
21	66271442	66398839	838	3.8803	ENSBTAG00000035544	CYP46A1	5.2166e-05	0.0021156	0.00014053	0.00207891
2	1213538	1332763	509	3.88	ENSBTAG00000011658	PTPN18	5.2236e-05	0.00017449	0.0004635	0.00207816
2	1193723	1297799	515	3.8786	ENSBTAG00000015841	CCDC115	5.252e-05	0.00022115	0.00032989	0.00208591
4	48526432	48901596	1165	3.8785	ENSBTAG00000005526	COG5	5.2551e-05	0.00066006	0.00047049	0.0020836
5	58157648	58258574	264	3.8783	ENSBTAG00000047980	NA	5.2588e-05	0.15741	1.3327e-06	0.00208154
2	73754850	73865299	216	3.8767	ENSBTAG00000019387	NIFK	5.2931e-05	0.00015709	0.00084987	0.00209158
15	75104393	75237019	482	3.8759	ENSBTAG00000027563	ALX4	5.3124e-05	0.0010044	0.00012201	0.00209567
9	73611287	73711544	426	3.875	ENSBTAG00000026543	NA	5.3321e-05	0.0164	5.7279e-06	0.0020999
14	10056503	10180802	681	3.8748	ENSBTAG00000034196	HHLA1	5.3367e-05	4.8963e-05	0.0021584	0.00209818
21	21432024	21546869	682	3.8745	ENSBTAG00000002440	KIF7	5.3422e-05	0.0012363	0.0001391	0.00209681
25	21448279	21559168	423	3.874	ENSBTAG00000006391	NDUFAB1	5.3539e-05	0.0045039	5.786e-05	0.00209789
23	34818562	34918670	684	3.8703	ENSBTAG00000045456	RF00026	5.4349e-05	0.042347	1.6636e-06	0.00212606
17	62482618	62631166	495	3.8701	ENSBTAG00000011384	TBX5	5.4399e-05	0.00030634	0.00014613	0.00212447
14	35899385	36176601	681	3.8682	ENSBTAG00000020312	NCOA2	5.4821e-05	3.1075e-05	0.003658	0.00213738
16	47901661	48002892	240	3.868	ENSBTAG00000024525	HES3	5.486e-05	0.0002538	0.00024363	0.00213534
5	91895426	91996169	493	3.8679	ENSBTAG00000046178	NA	5.4884e-05	0.057979	8.5609e-07	0.00213273
5	91721436	91870146	898	3.8676	ENSBTAG00000013202	PLCZ1	5.4959e-05	0.49744	1.0767e-07	0.0021321
14	72336751	72449660	387	3.8655	ENSBTAG00000007596	GEM	5.5439e-05	9.5306e-05	0.00084474	0.00214716
11	99477877	99602782	247	3.8653	ENSBTAG00000010653	MIGA2	5.5482e-05	0.00028349	0.00038887	0.00214527
1	65692633	65852423	245	3.8634	ENSBTAG00000022155	FSTL1	5.592e-05	0.0003306	0.00019681	0.00215864
12	19493053	19606013	208	3.8621	ENSBTAG00000008173	TRIM13	5.6201e-05	8.7191e-05	0.00086851	0.00216591
12	89289068	89389790	658	3.862	ENSBTAG00000025211	ING1	5.6241e-05	0.00062985	0.00019334	0.00216389
3	16461100	16565182	375	3.8616	ENSBTAG00000017604	RAB13	5.6312e-05	0.00029756	0.0005408	0.00216307
4	60318439	60888992	2403	3.8615	ENSBTAG00000003490	ELMO1	5.6341e-05	4.5906e-05	0.0060384	0.00216063
5	101492231	101592293	493	3.8612	ENSBTAG00000044623	bta-mir-2284r	5.6408e-05	6.8872e-05	0.00054571	0.00215966
11	102763513	102999233	1189	3.8601	ENSBTAG00000004092	AK8	5.6669e-05	0.00054575	0.00062845	0.00216611
16	57644739	57755495	838	3.8595	ENSBTAG00000001107	CACYBP	5.6805e-05	0.0001376	0.00036741	0.00216776
23	25016915	25137445	1997	3.858	ENSBTAG00000008148	GCM1	5.7158e-05	0.00020151	0.00029038	0.00217768
3	16485366	16594863	401	3.8548	ENSBTAG00000017942	CRTC2	5.7908e-05	0.00017399	0.00056164	0.00220267
3	113353950	113591895	1268	3.8538	ENSBTAG00000020173	INPP5D	5.8142e-05	0.0013525	0.00011871	0.00220798
8	24447953	24828056	2295	3.853	ENSBTAG00000043972	SLC24A2	5.8337e-05	0.00043583	0.00048332	0.00221179
5	116566200	116745692	1519	3.8519	ENSBTAG00000012088	FBLN1	5.8601e-05	5.3464e-05	0.0020863	0.00221821
13	32955028	33335264	1573	3.8511	ENSBTAG00000022000	CACNB2	5.8784e-05	0.0030074	4.0488e-05	0.00222154
6	37109364	37237478	243	3.8511	ENSBTAG00000033346	NA	5.8804e-05	0.00074697	6.0685e-05	0.00221871
5	28047837	28156733	252	3.8498	ENSBTAG00000013843	ACVRL1	5.9095e-05	0.0016765	5.2465e-05	0.0022261
13	1171602	1271691	389	3.8498	ENSBTAG00000044845	NA	5.9103e-05	0.001023	6.9388e-05	0.00222282
1	125990089	126754342	4425	3.8492	ENSBTAG00000031178	SLC9A9	5.9243e-05	0.0017992	0.00064328	0.00222451
9	42750117	42907238	687	3.849	ENSBTAG00000005699	SCML4	5.9291e-05	0.0011011	0.00014686	0.00222275
6	8857078	8957197	608	3.8482	ENSBTAG00000045775	RF00001	5.9499e-05	0.0037246	0.0001546	0.00222698
19	63450603	63631649	937	3.848	ENSBTAG00000001061	PRKCA	5.9537e-05	0.0025758	1.5576e-05	0.00222484
8	22882014	22982600	499	3.8476	ENSBTAG00000039525	NA	5.9635e-05	0.00074227	0.00028449	0.00222495
12	19492746	19592831	186	3.8472	ENSBTAG00000046214	bta-mir-3613a	5.9732e-05	6.7423e-05	0.0010725	0.00222502
14	2261790	2363733	308	3.8469	ENSBTAG00000048160	TIGD5	5.98e-05	0.00059767	0.0023247	0.00222401
13	67990825	68166124	824	3.8455	ENSBTAG00000003040	RALGAPB	6.0162e-05	0.00028155	0.00038526	0.00223392
3	113962803	114063897	459	3.8437	ENSBTAG00000018756	DNAJB3	6.0605e-05	0.018299	6.8337e-05	0.0022468
16	65134211	65260675	719	3.8435	ENSBTAG00000026481	RGS8	6.0648e-05	0.00022466	0.00042266	0.00224484
8	22891498	22992085	554	3.8425	ENSBTAG00000046598	NA	6.0894e-05	0.00081817	0.0003533	0.00225038
14	71158917	71259040	676	3.8413	ENSBTAG00000044846	RF00156	6.1202e-05	0.00094452	0.00012262	0.0022582
18	57888695	58003490	889	3.8411	ENSBTAG00000045880	NA	6.1243e-05	0.00038024	0.00018819	0.00225615
18	64732536	64837765	817	3.8409	ENSBTAG00000011262	NA	6.1303e-05	0.0038255	2.4701e-05	0.00225481
8	39146219	39388213	434	3.8403	ENSBTAG00000001283	RIC1	6.1442e-05	0.00027816	0.00026796	0.00225638
20	47139232	47240249	396	3.8373	ENSBTAG00000048105	NA	6.2188e-05	0.00015226	0.00075853	0.00228019
13	62597738	62725887	507	3.837	ENSBTAG00000016427	COMMD7	6.2271e-05	0.21978	2.6085e-07	0.00227966
23	32988551	33127190	1415	3.8338	ENSBTAG00000004979	MRS2	6.3086e-05	0.0007075	6.1416e-05	0.00230589
12	15540375	15664504	461	3.8335	ENSBTAG00000016529	SLC25A30	6.3173e-05	6.9546e-05	0.0029517	0.00230547
10	45388772	45686954	1129	3.8317	ENSBTAG00000015808	ZNF609	6.3633e-05	0.060321	1.5926e-06	0.00231864
13	10188640	10569339	3027	3.8305	ENSBTAG00000000939	KIF16B	6.3936e-05	0.020883	8.6795e-06	0.00232606
16	34643379	34835566	685	3.8303	ENSBTAG00000007566	CEP170	6.3982e-05	0.00049064	0.00052339	0.00232412
12	19507641	19613107	176	3.8299	ENSBTAG00000008176	KCNRG	6.4101e-05	8.9211e-05	0.0013917	0.00232483
4	27124250	27507097	1823	3.8299	ENSBTAG00000003808	HDAC9	6.411e-05	0.00051088	0.00043673	0.00232156
3	17285139	17387505	395	3.8294	ENSBTAG00000032995	LELP1	6.4234e-05	0.00086844	0.00013385	0.00232245
12	89254124	89381902	778	3.8289	ENSBTAG00000004041	ANKRD10	6.4353e-05	0.00077037	0.0001047	0.00232316
14	2203177	2304950	358	3.8277	ENSBTAG00000040360	CCDC166	6.4674e-05	0.0006076	0.0019148	0.00233115
3	16317444	16420673	424	3.8267	ENSBTAG00000033220	C3H1orf189	6.4924e-05	0.017046	2.2976e-05	0.00233656
16	81495843	81602388	340	3.8263	ENSBTAG00000048234	TMEM9	6.5047e-05	0.0002296	0.00045758	0.0023374
21	21473627	21580708	501	3.8262	ENSBTAG00000006140	PEX11A	6.5076e-05	0.00040586	0.00026411	0.00233485
1	71157395	71280157	526	3.8255	ENSBTAG00000021364	TNK2	6.5262e-05	0.00043173	0.00047288	0.00233794
6	37633713	37778536	379	3.8251	ENSBTAG00000020538	HERC5	6.5351e-05	3.485e-05	0.00089445	0.00233755
17	73545800	73708019	836	3.8245	ENSBTAG00000021656	SPECC1L	6.5524e-05	0.0018078	2.8421e-05	0.00234016
18	55784675	55886133	316	3.8241	ENSBTAG00000011624	FGF21	6.5616e-05	0.00017448	0.0011241	0.00233987
1	69751844	69949676	1389	3.8232	ENSBTAG00000013755	ITGB5	6.5857e-05	2.7788e-05	0.0047698	0.00234489
1	95535589	95699520	435	3.8218	ENSBTAG00000020073	NCEH1	6.6249e-05	0.0010812	4.1324e-05	0.00235526
24	47738917	47838982	287	3.8217	ENSBTAG00000046756	NA	6.6265e-05	0.00048508	0.00013757	0.00235226
4	75296004	75396141	399	3.8203	ENSBTAG00000044309	RF00601	6.6658e-05	0.0031828	0.00013905	0.00236262
6	14230383	14392391	650	3.8195	ENSBTAG00000034875	ALPK1	6.687e-05	2.1117e-05	0.00719	0.00236655
18	63557560	63689810	965	3.8194	ENSBTAG00000006961	NA	6.6898e-05	0.00016241	0.0005034	0.00236397
6	37459213	37561139	291	3.819	ENSBTAG00000010128	NAP1L5	6.6993e-05	0.00016377	0.00054741	0.00236375
2	128206214	128322007	567	3.8183	ENSBTAG00000001296	TMEM50A	6.7191e-05	0.0004348	0.00019061	0.00236717
13	28238106	28364599	501	3.8182	ENSBTAG00000008821	SEPHS1	6.7204e-05	0.00082425	0.0002869	0.00236406
2	128270057	128375052	584	3.8162	ENSBTAG00000001651	SYF2	6.7762e-05	0.0013397	0.00014408	0.00238011
2	128195274	128295380	447	3.8162	ENSBTAG00000042129	RF00026	6.7765e-05	0.00030034	0.00017837	0.00237665
1	132013622	132118263	628	3.8129	ENSBTAG00000001451	A4GNT	6.8661e-05	0.0024734	0.00010926	0.00240447
4	48384955	48585433	557	3.8112	ENSBTAG00000014958	PRKAR2B	6.9155e-05	0.00052556	0.00074684	0.00241815
3	51611004	51916717	1401	3.811	ENSBTAG00000024269	TGFBR3	6.9197e-05	8.8918e-05	0.0072823	0.00241601
1	128780908	128951497	770	3.8108	ENSBTAG00000009115	SPSB4	6.9252e-05	0.037899	4.4933e-06	0.00241432
5	107859393	107984878	1094	3.8107	ENSBTAG00000008553	B4GALNT3	6.9288e-05	0.00025454	0.00046047	0.00241199
26	21007820	21108839	327	3.8107	ENSBTAG00000027715	NA	6.9298e-05	0.00016908	0.00061258	0.00240875
8	103856601	103961708	495	3.8104	ENSBTAG00000018481	NA	6.9359e-05	0.0015223	8.846e-05	0.00240729
18	55774922	55877887	291	3.81	ENSBTAG00000011621	IZUMO1	6.9477e-05	0.00017106	0.0012358	0.00240782
22	15115947	15227342	406	3.8093	ENSBTAG00000047883	NA	6.9693e-05	0.0004233	0.00041495	0.00241173
19	63417706	63517782	520	3.8051	ENSBTAG00000044628	bta-mir-2284p	7.0866e-05	0.0035996	1.233e-05	0.0024487
18	52222972	52343313	889	3.8039	ENSBTAG00000011815	SMG9	7.1221e-05	0.0032604	8.2009e-05	0.00245733
18	52253109	52366896	736	3.8033	ENSBTAG00000004588	KCNN4	7.1379e-05	0.0013829	0.00024395	0.00245916
19	15356341	15475809	764	3.8026	ENSBTAG00000018689	LIG3	7.1595e-05	0.0012873	6.1358e-05	0.00246297
13	67956942	68057075	445	3.8023	ENSBTAG00000042322	RF00056	7.1682e-05	0.00015007	0.00047164	0.00246235
2	131741680	131907642	1246	3.8012	ENSBTAG00000008951	ALPL	7.201e-05	0.00080884	0.00011795	0.00246999
3	16830769	16934904	309	3.7994	ENSBTAG00000039105	S100A3	7.2512e-05	0.014461	2.2358e-05	0.00248356
3	16455732	16557247	365	3.7965	ENSBTAG00000013866	RPS27	7.3365e-05	0.00029169	0.00068495	0.0025091
21	67470757	67570828	622	3.7959	ENSBTAG00000042690	RF00181	7.3564e-05	0.00089806	0.00028626	0.00251224
3	69840357	69966293	751	3.7959	ENSBTAG00000019192	LHX8	7.3565e-05	0.007262	1.6092e-05	0.00250861
11	103396831	103539544	459	3.7956	ENSBTAG00000006008	CAMSAP1	7.3643e-05	6.1867e-05	0.0010495	0.00250761
2	128163651	128304607	583	3.7949	ENSBTAG00000001297	NA	7.3845e-05	0.00031506	0.00023385	0.00251084
11	95351692	95508914	697	3.794	ENSBTAG00000003067	PSMB7	7.4109e-05	0.00016828	0.00069925	0.00251616
3	22022711	22122995	332	3.7939	ENSBTAG00000043818	RF00100	7.4144e-05	9.6945e-05	0.0016938	0.0025137
11	18785047	19091904	1381	3.7935	ENSBTAG00000009020	CRIM1	7.4258e-05	0.00023339	0.0008583	0.00251392
1	9815765	9915871	686	3.7929	ENSBTAG00000042557	RF00026	7.4446e-05	0.001384	0.00049695	0.00251664
13	78269020	78418752	1173	3.7927	ENSBTAG00000017537	PTGIS	7.4523e-05	0.0023235	0.00010277	0.00251561
13	62187057	62326100	539	3.7921	ENSBTAG00000016231	POFUT1	7.4678e-05	0.020793	2.5146e-05	0.00251721
26	10926195	11028251	981	3.7907	ENSBTAG00000011115	CH25H	7.5127e-05	0.0041687	2.3537e-05	0.0025287
26	31415604	31728528	1392	3.7906	ENSBTAG00000023891	RBM20	7.5153e-05	0.00017444	0.0013099	0.00252594
3	22014166	22135071	401	3.7903	ENSBTAG00000017051	ACP6	7.5218e-05	0.00011119	0.0012444	0.0025245
8	10541923	10682157	1192	3.7891	ENSBTAG00000011321	NUGGC	7.5612e-05	9.6659e-05	0.0012485	0.00253409
18	62627953	62729862	562	3.7889	ENSBTAG00000012189	TMEM86B	7.5668e-05	0.087541	2.2101e-06	0.00253233
5	117925282	118062354	674	3.7888	ENSBTAG00000021803	GRAMD4	7.5703e-05	0.0023453	3.1911e-05	0.00252989
7	68110606	68210744	412	3.7887	ENSBTAG00000044802	RF00564	7.5708e-05	0.00016047	0.0012161	0.00252644
10	12049600	12164284	634	3.788	ENSBTAG00000002821	CILP	7.5934e-05	0.00036711	0.00027833	0.00253038
1	69885163	70011881	825	3.7859	ENSBTAG00000010382	MUC13	7.6591e-05	5.9195e-05	0.0012791	0.00254864
23	25030359	25130477	1746	3.7854	ENSBTAG00000032624	RF00001	7.6735e-05	0.00041781	0.00019587	0.0025498
29	42832593	42939928	407	3.7834	ENSBTAG00000003967	OTUB1	7.7335e-05	9.8443e-05	0.0016237	0.0025661
23	25105743	25278997	2450	3.7808	ENSBTAG00000003359	ELOVL5	7.8165e-05	0.00037155	0.00035574	0.00258996
7	68056044	68191498	476	3.7805	ENSBTAG00000019457	MRPL22	7.8256e-05	0.00019913	0.0016601	0.00258931
3	16457484	16557861	366	3.7793	ENSBTAG00000018987	NA	7.8632e-05	0.00029553	0.00073783	0.00259808
3	6622018	6897222	1448	3.7789	ENSBTAG00000004885	DDR2	7.877e-05	0.0086695	3.1241e-05	0.00259897
16	57661734	57781147	961	3.7762	ENSBTAG00000001109	MRPS14	7.9613e-05	0.00046634	0.00021798	0.00262308
28	6712322	7245661	3560	3.7742	ENSBTAG00000020361	SLC35F3	8.0271e-05	3.9434e-05	0.018396	0.00264104
5	93876791	94000162	662	3.7728	ENSBTAG00000008541	MGST1	8.0709e-05	0.00039558	0.00034113	0.00265172
17	6321341	6421447	545	3.772	ENSBTAG00000043800	RF00026	8.0976e-05	0.070926	6.5141e-06	0.00265676
8	23260186	23360956	583	3.772	ENSBTAG00000046456	NA	8.0988e-05	9.4007e-05	0.0035175	0.00265343
3	16411061	16511606	379	3.77	ENSBTAG00000024487	NA	8.162e-05	0.00042153	0.00040577	0.0026704
18	55760633	55874241	325	3.7699	ENSBTAG00000011619	RASIP1	8.1654e-05	0.00015614	0.0016591	0.00266778
10	36238597	36338712	183	3.7697	ENSBTAG00000045360	RF00568	8.1737e-05	0.0022148	4.8863e-05	0.00266677
26	20993927	21103587	348	3.7686	ENSBTAG00000010739	BLOC1S2	8.2067e-05	0.00024303	0.00052824	0.00267381
3	16326436	16453812	538	3.7683	ENSBTAG00000033217	TPM3	8.2176e-05	0.014338	4.7897e-05	0.00267363
10	71759955	71860032	225	3.7678	ENSBTAG00000045329	NA	8.2363e-05	0.00030714	0.00036175	0.002676
5	108043263	108143691	469	3.7671	ENSBTAG00000024477	NA	8.2572e-05	0.0079568	6.1912e-05	0.00267907
4	47256857	47357501	535	3.7658	ENSBTAG00000000100	NA	8.3004e-05	0.00014079	0.0023692	0.00268935
14	26330394	26430557	309	3.7643	ENSBTAG00000033622	RF00003	8.3502e-05	0.00013701	0.00084552	0.00270175
16	38966045	39141099	545	3.7641	ENSBTAG00000004570	PRRX1	8.3577e-05	5.4235e-05	0.0016317	0.00270044
21	20717269	20817360	604	3.7639	ENSBTAG00000045202	RF00026	8.3635e-05	0.00017116	0.001587	0.00269858
16	47910246	48017797	236	3.7636	ENSBTAG00000048308	ICMT	8.3739e-05	0.0008378	0.00018296	0.00269822
4	47269496	47422208	767	3.7632	ENSBTAG00000021365	CDHR3	8.388e-05	0.00014318	0.0029178	0.00269904
2	133239295	133345334	1041	3.7627	ENSBTAG00000005759	PLA2G2A	8.4055e-05	0.00067416	0.00026185	0.00270096
7	75053433	75443342	1202	3.7616	ENSBTAG00000018585	GABRB2	8.4416e-05	9.5998e-05	0.0012358	0.00270884
3	16324604	16424686	425	3.7615	ENSBTAG00000037275	bta-mir-190b	8.4456e-05	0.019297	2.9042e-05	0.00270641
29	42013213	42128994	620	3.7607	ENSBTAG00000000518	NA	8.4727e-05	0.22173	3.4103e-06	0.00271138
5	61993143	62093212	290	3.7599	ENSBTAG00000038463	bta-mir-1251	8.4987e-05	0.0001928	0.0003653	0.00271598
1	65872482	65978617	271	3.7596	ENSBTAG00000015892	NDUFB4	8.5082e-05	0.0017803	4.0832e-05	0.00271531
5	101445664	101595688	755	3.758	ENSBTAG00000004097	A2ML1	8.5634e-05	0.00043658	0.00024786	0.0027292
18	55778930	55882924	306	3.7578	ENSBTAG00000023374	FUT1	8.5722e-05	0.00018016	0.0015125	0.00272829
21	66234693	66364293	784	3.7559	ENSBTAG00000026913	HHIPL1	8.6367e-05	0.0014048	0.00024722	0.00274509
12	89820160	89920234	852	3.7559	ENSBTAG00000047887	NA	8.6368e-05	0.0015019	7.6596e-05	0.00274139
18	55753984	55859104	288	3.7536	ENSBTAG00000011617	MAMSTR	8.7149e-05	0.00012164	0.0018826	0.00276243
5	64791326	64906203	730	3.7534	ENSBTAG00000013822	GAS2L3	8.7211e-05	0.00082512	0.00084249	0.00276066
10	47958441	48058572	850	3.753	ENSBTAG00000042813	RF00410	8.7348e-05	8.583e-05	0.0021596	0.00276126
9	14819511	15033763	1053	3.7518	ENSBTAG00000020056	COL12A1	8.7778e-05	0.0026126	5.3526e-05	0.00277111
5	109102548	109467890	2543	3.7511	ENSBTAG00000010660	CACNA1C	8.8021e-05	0.00012453	0.0023008	0.00277503
29	48167044	48428574	1616	3.7501	ENSBTAG00000003171	SHANK2	8.8382e-05	0.00099519	0.00020498	0.00278267
18	53975021	54095583	875	3.75	ENSBTAG00000008014	PPP5C	8.841e-05	0.0001425	0.0015662	0.00277981
1	67962078	68151852	1853	3.7497	ENSBTAG00000018877	PDIA5	8.8509e-05	0.028825	1.2135e-05	0.00277918
15	30264911	30456073	973	3.7482	ENSBTAG00000006817	CBL	8.9063e-05	0.00013497	0.0018233	0.00279283
3	17270183	17390116	534	3.7478	ENSBTAG00000039487	NA	8.9203e-05	0.0016951	0.00016912	0.00279347
17	48110069	48210174	532	3.7476	ENSBTAG00000044838	RF00026	8.9262e-05	0.019177	2.4132e-05	0.00279159
7	5467843	5576391	797	3.7461	ENSBTAG00000016783	PGLS	8.981e-05	2.5784e-05	0.0063161	0.00280497
11	95501663	95636813	472	3.7458	ENSBTAG00000040585	NR6A1	8.992e-05	0.00076198	0.00024883	0.00280466
25	7852273	7952375	491	3.7449	ENSBTAG00000043252	RF00026	9.0224e-05	9.2256e-05	0.0051686	0.0028104
8	10769983	10902941	1006	3.7443	ENSBTAG00000021069	PBK	9.0441e-05	0.0021451	0.00013936	0.00281341
5	69963667	70104229	432	3.7424	ENSBTAG00000002127	TCP11L2	9.1124e-05	0.00075949	0.00036293	0.00283089
18	53941370	54072923	831	3.7413	ENSBTAG00000018948	HIF3A	9.1524e-05	0.00033831	0.00114	0.00283955
14	9212251	9558938	2148	3.741	ENSBTAG00000007823	TG	9.1642e-05	0.00042194	0.0011936	0.00283945
12	90856360	90965170	788	3.7405	ENSBTAG00000025192	C12H13orf46	9.1824e-05	0.0019008	5.9566e-05	0.00284132
6	110344526	110653524	1859	3.7404	ENSBTAG00000038340	CLNK	9.187e-05	0.00057199	0.00078512	0.00283899
29	42958119	43058581	438	3.7401	ENSBTAG00000006386	NA	9.1984e-05	0.0002189	0.0022156	0.00283876
8	23289675	23419117	722	3.7393	ENSBTAG00000017741	HACD4	9.226e-05	8.1241e-05	0.0026716	0.00284353
16	77433017	77572665	882	3.7381	ENSBTAG00000005397	CD46	9.2716e-05	0.00084216	0.00014681	0.00285382
29	45077205	45180554	656	3.7376	ENSBTAG00000015006	MRPL11	9.2879e-05	0.0014008	0.00033166	0.00285508
17	74306168	74414530	440	3.7374	ENSBTAG00000019244	P2RX6	9.2955e-05	0.00026626	0.00045475	0.00285367
1	77365804	77486583	930	3.7373	ENSBTAG00000013456	TMEM207	9.2997e-05	0.018118	1.4085e-05	0.00285122
20	31840736	32249996	1944	3.7372	ENSBTAG00000001335	GHR	9.3035e-05	0.0001289	0.0050872	0.00284865
21	67460858	67560931	688	3.7367	ENSBTAG00000042412	RF00181	9.3213e-05	0.0015107	0.00020128	0.00285037
21	67466938	67567012	648	3.7357	ENSBTAG00000048101	RF00181	9.3609e-05	0.00081486	0.00036359	0.00285874
26	34834594	34967883	548	3.7344	ENSBTAG00000020233	CCDC186	9.4099e-05	0.010712	3.6646e-05	0.00286996
5	56498139	56606988	287	3.7339	ENSBTAG00000047650	NXPH4	9.428e-05	0.00099383	0.00080684	0.00287173
10	48899618	49800993	4028	3.7336	ENSBTAG00000015904	RORA	9.4369e-05	7.9748e-05	0.050181	0.00287071
3	16819280	16922613	303	3.7322	ENSBTAG00000037651	S100A2	9.4894e-05	0.0074543	3.6981e-05	0.00288293
5	65472973	65659012	732	3.7321	ENSBTAG00000003239	UTP20	9.4935e-05	0.0031648	5.9735e-05	0.00288043
21	21308095	21433111	869	3.7315	ENSBTAG00000005471	RHCG	9.5154e-05	9.6975e-05	0.0016409	0.00288334
16	74524337	74624443	560	3.7305	ENSBTAG00000042538	RF00026	9.5543e-05	0.00014725	0.0012623	0.00289138
2	128252962	128356994	579	3.7302	ENSBTAG00000015222	RSRP1	9.5653e-05	0.0015425	0.00015858	0.00289097
2	33326331	33426527	395	3.7297	ENSBTAG00000045366	RF00100	9.5862e-05	0.0025533	0.00025602	0.00289355
4	31912277	32027777	606	3.729	ENSBTAG00000016014	NUPL2	9.6114e-05	0.012414	8.8548e-06	0.00289742
17	74316170	74419086	446	3.7282	ENSBTAG00000009145	SLC7A4	9.6407e-05	0.00031779	0.00044438	0.00290251
5	110873001	110974709	375	3.7276	ENSBTAG00000026495	DNAL4	9.6658e-05	0.00024727	0.00081738	0.00290632
25	19135676	19251990	436	3.7265	ENSBTAG00000018562	TMEM159	9.7077e-05	0.0001012	0.0015126	0.00291518
5	25879035	25986083	451	3.7257	ENSBTAG00000001562	NFE2	9.7381e-05	0.011521	4.7681e-05	0.00292056
22	39125038	40410572	5412	3.7255	ENSBTAG00000021911	PTPRG	9.7457e-05	0.0029428	0.0016075	0.00291909
4	44842394	45339293	1494	3.725	ENSBTAG00000003658	RELN	9.7661e-05	0.0012689	0.00037065	0.00292146
16	67159942	67328874	1037	3.7247	ENSBTAG00000019264	EDEM3	9.776e-05	0.00044163	0.00056465	0.00292069
16	36145998	36745079	2712	3.7241	ENSBTAG00000005410	RGS7	9.8016e-05	0.00047676	0.0023312	0.0029246
3	16354892	16555478	806	3.7238	ENSBTAG00000004987	NUP210L	9.812e-05	0.00093794	0.00056279	0.00292398
10	43750152	43890994	555	3.7229	ENSBTAG00000011494	PYGL	9.8481e-05	0.0022884	6.071e-05	0.002931
14	2291290	2396302	276	3.7225	ENSBTAG00000021474	GSDMD	9.8634e-05	0.00047088	0.0020467	0.00293182
22	6739385	6935301	1287	3.7217	ENSBTAG00000001710	CMTM8	9.8946e-05	0.012548	2.6669e-05	0.00293737
16	29708142	29823642	226	3.7215	ENSBTAG00000012787	SDE2	9.9012e-05	6.1468e-05	0.0012594	0.0029356
18	58630351	58732409	578	3.7207	ENSBTAG00000038903	NA	9.9341e-05	7.5319e-05	0.0017995	0.00294163
18	57260723	57365855	426	3.72	ENSBTAG00000015115	ACP4	9.9604e-05	0.00029854	0.00050852	0.00294568
18	57288709	57393795	380	3.7198	ENSBTAG00000018539	KLK1	9.9678e-05	0.00040714	0.00050461	0.00294415
22	14401242	14542710	449	3.7198	ENSBTAG00000008416	ABHD5	9.9704e-05	0.0016988	0.00011417	0.00294121
2	133323263	133426607	978	3.7195	ENSBTAG00000004418	PLA2G2E	9.9804e-05	0.00037234	0.00052553	0.00294045
3	56047408	56147492	330	3.718	ENSBTAG00000047263	NA	0.00010042	0.0013411	0.00046473	0.00295487
6	44804113	45010668	777	3.7173	ENSBTAG00000017024	PPARGC1A	0.00010068	0.00034096	0.00076728	0.0029588
18	57272362	57372452	387	3.7173	ENSBTAG00000043260	RF00604	0.00010069	0.00028487	0.00051535	0.00295538
1	70904511	71034201	468	3.7147	ENSBTAG00000014874	FYTTD1	0.00010174	0.00073017	9.0955e-05	0.00298246
10	88417535	88572547	868	3.7143	ENSBTAG00000003084	GPATCH2L	0.0001019	0.00015493	0.0028118	0.00298341
21	27856719	27969029	268	3.7139	ENSBTAG00000009854	MPHOSPH10	0.00010204	0.00013217	0.0010066	0.00298378
5	108258618	108599124	1771	3.7137	ENSBTAG00000013658	ERC1	0.00010213	0.0061257	5.9269e-05	0.00298268
20	20038695	20250206	826	3.7132	ENSBTAG00000039486	NA	0.00010233	0.00063932	0.00057886	0.0029848
18	58741962	58842300	649	3.7105	ENSBTAG00000038125	NA	0.00010341	9.5866e-05	0.001672	0.00301254
23	33077081	33177187	1045	3.7105	ENSBTAG00000043143	RF00026	0.00010341	0.0025939	4.3474e-05	0.00300879
2	133582742	133684622	690	3.7099	ENSBTAG00000005140	NBL1	0.00010366	0.0026739	0.00021462	0.00301232
7	61857647	62116996	1412	3.7099	ENSBTAG00000010837	HTR4	0.00010366	0.00029984	0.00053237	0.00300858
18	64988945	65099569	545	3.7097	ENSBTAG00000038240	NA	0.00010375	0.00028322	0.00039497	0.00300746
10	47271061	47371145	805	3.7095	ENSBTAG00000030049	bta-mir-190a	0.00010382	0.068089	7.1412e-06	0.00300577
20	18150880	18421920	998	3.7085	ENSBTAG00000021607	NDUFAF2	0.00010424	0.00017042	0.0013342	0.0030142
2	133269863	133373729	983	3.708	ENSBTAG00000013039	NA	0.00010444	0.0012277	0.00014679	0.00301625
6	26803175	26935435	716	3.7079	ENSBTAG00000034139	ADH4	0.00010449	0.00036764	0.00065233	0.00301398
18	3455270	3794371	2359	3.7076	ENSBTAG00000026004	CNTNAP4	0.0001046	4.4483e-05	0.016542	0.00301343
9	82911184	83011276	616	3.7068	ENSBTAG00000047915	NA	0.00010497	0.00063517	0.0003268	0.00302037
5	68335645	68695774	1865	3.7064	ENSBTAG00000010644	CHST11	0.00010511	9.8501e-05	0.0020267	0.00302069
8	23237349	23337909	605	3.706	ENSBTAG00000033695	NA	0.00010526	0.00014514	0.0042647	0.00302128
12	90866421	91045694	1138	3.7046	ENSBTAG00000019967	RASA3	0.00010587	0.0025981	0.000101	0.00303507
21	27847958	27955993	271	3.7037	ENSBTAG00000035247	MCEE	0.00010624	0.00012016	0.001134	0.00304195
10	86652097	86758378	325	3.7033	ENSBTAG00000013992	ACYP1	0.00010642	0.00026762	0.0016596	0.00304338
5	102195937	102328444	640	3.7028	ENSBTAG00000019669	CD163	0.00010662	7.5506e-05	0.0067169	0.00304537
27	17955182	18055309	285	3.7027	ENSBTAG00000044896	RF01241	0.00010668	0.00029487	0.0031637	0.00304337
1	57276875	57390896	707	3.702	ENSBTAG00000016556	GCSAM	0.00010696	0.00062753	0.00026723	0.00304764
17	73762707	73878749	417	3.7017	ENSBTAG00000047664	GNAZ	0.00010709	0.0012652	0.0001685	0.00304764
8	23203528	23304085	448	3.7009	ENSBTAG00000046967	NA	0.00010741	0.00018008	0.0035625	0.00305303
14	10092426	10216694	693	3.6998	ENSBTAG00000007736	NA	0.00010786	0.00010093	0.0010849	0.0030621
21	67472316	67572390	622	3.6988	ENSBTAG00000043034	RF00181	0.00010833	0.0008104	0.00059665	0.00307171
18	52197311	52298128	787	3.6984	ENSBTAG00000023439	NA	0.00010849	0.0059478	0.00013917	0.00307253
29	40262728	40370801	762	3.6982	ENSBTAG00000040257	NA	0.00010858	0.00068493	0.001064	0.00307136
13	9785625	10093048	2563	3.6973	ENSBTAG00000034441	MACROD2	0.00010897	0.027344	4.5077e-05	0.00307867
26	50394282	50494422	641	3.697	ENSBTAG00000047762	NA	0.00010908	0.0076709	3.3317e-05	0.00307806
16	57475193	57732376	1787	3.6962	ENSBTAG00000024482	NA	0.00010942	0.00064686	0.00075825	0.00308393
15	31262383	31380638	330	3.6959	ENSBTAG00000021338	OAF	0.00010957	9.6748e-05	0.0022012	0.00308444
1	47012525	47113840	482	3.6948	ENSBTAG00000047093	NA	0.00011004	0.0016069	0.00019536	0.00309395
12	20806479	20937977	677	3.6943	ENSBTAG00000005284	SERPINE3	0.00011025	0.0010454	0.00023194	0.00309613
2	4730176	4869192	828	3.6941	ENSBTAG00000006262	LIMS2	0.00011032	0.0060652	5.3515e-05	0.00309438
13	67953660	68053794	457	3.6923	ENSBTAG00000042678	RF00056	0.0001111	0.00026794	0.00055193	0.00311253
3	16837102	16938570	312	3.6916	ENSBTAG00000019203	S100A4	0.00011141	0.021578	3.1113e-05	0.00311748
8	22904216	23004854	539	3.6915	ENSBTAG00000046443	IFNAC	0.00011149	0.00064127	0.00084079	0.00311599
5	45196217	45313369	483	3.6913	ENSBTAG00000031919	SLC35E3	0.00011156	0.012189	2.117e-05	0.00311423
5	48867722	49059466	897	3.6908	ENSBTAG00000014758	WIF1	0.00011176	0.0025294	7.9884e-05	0.00311609
15	43681788	43785570	160	3.6897	ENSBTAG00000048023	NA	0.00011228	0.00026596	0.00093576	0.00312686
4	59920936	60023819	698	3.6896	ENSBTAG00000046588	DNAJB9	0.00011229	0.00053275	0.00042589	0.00312342
10	50607425	50707551	328	3.6896	ENSBTAG00000043816	RF00413	0.00011232	0.20399	1.2426e-06	0.00312055
1	83626971	83733796	266	3.6886	ENSBTAG00000016624	HTR3C	0.00011274	0.0050982	0.00011857	0.0031285
11	102435897	102565271	819	3.6884	ENSBTAG00000018710	TTF1	0.00011285	0.0059136	6.1086e-05	0.00312784
14	2128232	2251042	318	3.687	ENSBTAG00000008421	SCRIB	0.00011345	0.0017685	0.0010045	0.00314075
5	56487021	56589323	271	3.6867	ENSBTAG00000031503	NDUFA4L2	0.00011357	0.00090962	0.00097623	0.00314036
22	45044510	45605745	2384	3.6859	ENSBTAG00000010029	ERC2	0.00011396	0.0001882	0.0032883	0.00314742
5	104223438	104326752	446	3.6851	ENSBTAG00000014729	MRPL51	0.00011431	0.0094647	2.4373e-05	0.00315337
21	67462483	67562555	685	3.6844	ENSBTAG00000043179	RF00181	0.00011464	0.0011682	0.0003656	0.00315874
16	48031092	48187067	797	3.6833	ENSBTAG00000008125	KCNAB2	0.00011512	0.35192	6.021e-06	0.00316824
9	88001512	88116828	266	3.6803	ENSBTAG00000010196	NUP43	0.00011648	0.00074873	0.0004176	0.0032019
26	21951775	22222725	1039	3.68	ENSBTAG00000007476	BTRC	0.00011662	0.009597	4.2541e-05	0.00320199
18	54029702	54133589	934	3.6793	ENSBTAG00000009337	PNMA8A	0.00011693	0.0001371	0.0011373	0.00320673
4	59968209	60069082	670	3.6785	ENSBTAG00000046491	NA	0.00011731	0.0056014	0.00011409	0.00321339
4	25047884	25211432	594	3.678	ENSBTAG00000014262	BZW2	0.00011752	0.04449	1.9611e-05	0.00321537
6	14199046	14300538	399	3.6774	ENSBTAG00000015259	NEUROG2	0.00011781	0.00018541	0.0047331	0.00321954
23	28839192	28940127	1404	3.6739	ENSBTAG00000003250	NA	0.00011946	0.0001463	0.0013928	0.00326083
11	66790544	66983742	655	3.6738	ENSBTAG00000018401	APLF	0.00011948	0.00021188	0.0034692	0.00325757
23	25190216	25290487	1471	3.6736	ENSBTAG00000045034	RF00478	0.00011957	0.0013002	0.00012358	0.00325623
5	42867114	42967233	599	3.6721	ENSBTAG00000036950	RF00001	0.0001203	0.0083171	1.4663e-05	0.0032723
2	85027801	85147107	204	3.6714	ENSBTAG00000013196	STK17B	0.00012063	9.6973e-05	0.002607	0.00327747
23	51499721	51603563	681	3.6709	ENSBTAG00000026896	FOXF2	0.00012084	0.086706	1.7132e-05	0.00327936
5	70546429	70652003	276	3.6684	ENSBTAG00000010144	MTERF2	0.00012201	0.00095403	0.00063249	0.00330728
17	41257378	41360601	573	3.6682	ENSBTAG00000033486	C17H4orf46	0.00012211	0.13246	2.917e-06	0.00330616
3	113990651	114140322	732	3.668	ENSBTAG00000017434	MROH2A	0.00012223	0.031947	5.6693e-05	0.00330558
18	54051133	54154913	943	3.6677	ENSBTAG00000046451	NA	0.00012237	0.00018566	0.0010077	0.00330554
21	67465974	67566045	656	3.6676	ENSBTAG00000042845	RF00181	0.00012241	0.0013558	0.00031641	0.00330281
6	7055321	7158886	184	3.6674	ENSBTAG00000017045	FABP2	0.00012254	0.021747	5.8364e-06	0.00330251
14	69237302	69943052	3006	3.6673	ENSBTAG00000011908	CPQ	0.00012257	0.0037491	0.00014979	0.00329952
4	33070503	33243999	612	3.6668	ENSBTAG00000005653	ABCB4	0.00012281	0.000555	0.0010568	0.00330218
14	1077007	1177948	269	3.6664	ENSBTAG00000045654	NA	0.000123	0.006344	6.0619e-05	0.00330349
21	67454077	67554151	696	3.6642	ENSBTAG00000042508	RF00181	0.00012407	0.0013643	0.00036518	0.00332841
26	38567113	38707253	354	3.6627	ENSBTAG00000007460	RAB11FIP2	0.00012478	0.0023449	0.0001337	0.00334362
3	51811589	51913982	420	3.6625	ENSBTAG00000048081	NA	0.00012487	0.00015839	0.0026305	0.0033422
29	42731095	42841900	496	3.6617	ENSBTAG00000018022	SPINDOC	0.00012529	0.00014516	0.0034366	0.00334961
21	67453572	67553646	698	3.6615	ENSBTAG00000042199	RF00181	0.00012537	0.0020216	0.00026617	0.00334792
25	21248396	21438539	955	3.6612	ENSBTAG00000032223	COG7	0.00012551	0.0026416	0.00026514	0.00334784
18	64708707	64816511	730	3.6609	ENSBTAG00000037375	NA	0.00012565	0.0058943	4.6391e-05	0.00334776
5	60597973	60728518	684	3.6608	ENSBTAG00000016415	LTA4H	0.0001257	0.00055654	0.00060749	0.00334528
8	23075252	23175752	665	3.6568	ENSBTAG00000022787	NA	0.00012769	0.00020447	0.0039509	0.00339438
5	56489303	56594574	286	3.6555	ENSBTAG00000031500	SHMT2	0.00012835	0.00097413	0.0011065	0.00340805
21	67451906	67551978	696	3.6544	ENSBTAG00000042588	RF00181	0.00012888	0.0015668	0.00033764	0.00341824
14	70349571	70466866	298	3.654	ENSBTAG00000007687	GDF6	0.00012907	0.00029759	0.00071834	0.0034194
13	78662288	78772796	371	3.654	ENSBTAG00000018063	SPATA2	0.0001291	0.00030599	0.0043477	0.00341633
8	10138171	10296574	670	3.6539	ENSBTAG00000000536	ZNF395	0.00012915	0.00017306	0.00072253	0.00341379
4	87472151	88150974	4349	3.6516	ENSBTAG00000005110	CADPS2	0.00013032	0.0010544	0.0032114	0.00344083
8	82959607	83059680	366	3.6507	ENSBTAG00000029989	bta-mir-10174	0.00013075	0.0095693	3.5295e-05	0.00344829
8	82959823	83059919	366	3.6507	ENSBTAG00000029846	bta-mir-27b	0.00013075	0.0095693	3.5295e-05	0.00344441
5	101531511	101668950	480	3.65	ENSBTAG00000003291	RIMKLB	0.00013114	7.0083e-05	0.0035869	0.0034508
10	36230971	36334979	193	3.65	ENSBTAG00000003193	RPUSD2	0.00013115	0.0021713	8.0112e-05	0.00344718
29	49626546	49739396	299	3.6492	ENSBTAG00000010986	NA	0.00013151	0.0095687	3.6385e-05	0.00345276
14	1120351	1221593	221	3.648	ENSBTAG00000048001	NA	0.00013214	0.0043949	0.00010061	0.00346542
8	9226105	9531183	1952	3.6464	ENSBTAG00000017232	KIF13B	0.00013297	0.0025467	0.00029927	0.00348328
21	67436581	67536652	643	3.6459	ENSBTAG00000045159	RF01169	0.00013322	0.0016278	0.00030371	0.00348592
21	67450942	67551018	697	3.6456	ENSBTAG00000043040	RF00181	0.00013337	0.0020581	0.00027171	0.00348595
21	67449218	67549291	688	3.6453	ENSBTAG00000042346	RF00181	0.00013352	0.0019158	0.00029206	0.00348597
8	23198632	23299080	441	3.6448	ENSBTAG00000017910	NA	0.00013381	0.00017048	0.0052146	0.00348965
5	107621858	107759872	888	3.6444	ENSBTAG00000014525	SLC6A13	0.00013402	0.00061383	0.0011547	0.00349124
25	13022437	13333317	1787	3.6443	ENSBTAG00000008728	MRTFB	0.00013404	0.0075736	0.00030234	0.00348787
12	32842931	33005471	579	3.6438	ENSBTAG00000017179	USP12	0.0001343	0.010069	6.8793e-05	0.00349076
12	13013081	13207473	1066	3.6434	ENSBTAG00000019054	EPSTI1	0.00013451	0.0005843	0.0008946	0.00349233
5	25894853	26021390	493	3.6426	ENSBTAG00000006246	CBX5	0.00013494	0.031432	1.7474e-05	0.00349961
25	36250532	36355041	538	3.6417	ENSBTAG00000001139	ACHE	0.00013543	0.00028792	0.0019914	0.00350843
18	62593396	62703550	699	3.6416	ENSBTAG00000003644	HSPBP1	0.00013548	0.067126	6.8812e-06	0.00350584
19	7286969	7387037	585	3.6416	ENSBTAG00000044601	NA	0.00013548	0.026967	1.6035e-05	0.00350197
28	17306841	17465700	993	3.6406	ENSBTAG00000014484	TMEM26	0.000136	0.0023305	0.00041803	0.00351153
13	66284680	66401481	396	3.6397	ENSBTAG00000005286	TGIF2	0.00013647	0.62245	5.4401e-07	0.00351978
2	134295970	134430241	772	3.6396	ENSBTAG00000030335	ALDH4A1	0.00013651	0.00037328	0.0015941	0.00351694
29	9756835	9977317	1511	3.6389	ENSBTAG00000000460	SYTL2	0.00013689	0.00026072	0.0020198	0.00352285
5	59861391	59962365	537	3.6378	ENSBTAG00000046599	NA	0.00013747	0.00045938	0.0011461	0.00353389
5	56474691	56580822	277	3.6372	ENSBTAG00000018358	STAC3	0.00013781	0.0011428	0.0011645	0.00353874
3	16629030	16733525	483	3.6372	ENSBTAG00000021862	SLC27A3	0.00013782	0.00045828	0.00050711	0.00353511
21	67444576	67544648	665	3.6365	ENSBTAG00000043354	RF00181	0.00013818	0.0019237	0.00025921	0.00354047
15	54794147	54894253	200	3.636	ENSBTAG00000047393	RF00026	0.00013847	4.6951e-05	0.0054598	0.00354401
18	53824463	53939874	404	3.6358	ENSBTAG00000013157	NOVA2	0.00013856	0.00027183	0.001948	0.00354244
5	85864709	85964817	272	3.6355	ENSBTAG00000028103	RF00001	0.00013871	0.048431	4.7763e-06	0.00354241
5	102665224	102779724	663	3.6352	ENSBTAG00000039041	NA	0.00013886	0.0085483	6.1635e-05	0.00354237
16	34740015	34840162	430	3.6348	ENSBTAG00000044744	RF00600	0.00013907	0.00045473	0.00092221	0.00354386
5	95466924	95568003	292	3.6344	ENSBTAG00000008351	C5H12orf60	0.0001393	0.0008112	0.0002675	0.00354586
5	118036468	118393833	2448	3.6337	ENSBTAG00000012291	TBC1D22A	0.00013968	0.0056448	0.00023157	0.00355167
5	104212200	104312521	419	3.6337	ENSBTAG00000044853	RF01296	0.0001397	0.02304	1.4351e-05	0.00354832
4	59925919	60032000	702	3.6335	ENSBTAG00000021869	THAP5	0.00013981	0.00080127	0.00042406	0.00354726
5	25889737	25994246	432	3.6332	ENSBTAG00000001553	HNRNPA1	0.00013999	0.016392	4.6352e-05	0.00354798
13	78691827	78791957	357	3.6326	ENSBTAG00000044591	RF00156	0.0001403	0.0002138	0.0035235	0.00355199
29	42779261	42915910	549	3.6308	ENSBTAG00000007825	MARK2	0.00014126	0.00010117	0.0036584	0.00357243
16	81421758	81577931	489	3.6304	ENSBTAG00000047491	CACNA1S	0.00014148	0.00035877	0.0010585	0.00357413
7	41114728	41214796	450	3.6293	ENSBTAG00000046194	NA	0.00014208	0.00030988	0.0027106	0.00358541
8	10406058	10626397	2025	3.6293	ENSBTAG00000002730	ELP3	0.0001421	0.00015038	0.0063765	0.00358205
21	67464399	67564470	667	3.6291	ENSBTAG00000042679	RF00181	0.00014221	0.0010968	0.00049926	0.00358097
18	57267723	57374156	419	3.629	ENSBTAG00000011079	C18H19orf48	0.00014225	0.0003374	0.00077287	0.00357812
10	86621004	86744839	401	3.629	ENSBTAG00000019279	MLH3	0.00014227	0.00037578	0.0020179	0.00357478
29	42998588	43100621	504	3.6287	ENSBTAG00000048264	FLRT1	0.00014242	0.00022443	0.0027473	0.00357471
21	67439520	67539594	643	3.6284	ENSBTAG00000042401	RF00181	0.00014262	0.0012635	0.00042664	0.00357589
29	42982947	43094726	585	3.6274	ENSBTAG00000003073	NAA40	0.00014313	0.00028171	0.0027929	0.00358484
2	129244991	129345076	545	3.6263	ENSBTAG00000045407	RF00026	0.00014376	0.01605	1.9901e-05	0.00359677
29	42818378	42922337	371	3.6262	ENSBTAG00000007827	RCOR2	0.00014381	0.00014262	0.0021362	0.00359417
2	316117	416674	359	3.6262	ENSBTAG00000040536	NA	0.00014383	0.0030898	0.00027693	0.00359084
14	3820893	4115010	1294	3.6259	ENSBTAG00000009578	PTK2	0.00014396	0.00042742	0.0016623	0.00359025
7	48611078	48719442	452	3.6254	ENSBTAG00000006694	CXCL14	0.00014426	0.0010168	0.00039057	0.0035939
25	21349496	21472261	744	3.6253	ENSBTAG00000002352	GGA2	0.00014433	0.011051	7.1983e-05	0.00359182
23	28852965	28953903	1635	3.6251	ENSBTAG00000027245	OR2H1	0.00014441	0.00020679	0.0016641	0.00358999
14	1086304	1187497	275	3.625	ENSBTAG00000036098	NA	0.0001445	0.006083	8.1365e-05	0.00358842
14	4594332	4791649	1283	3.6247	ENSBTAG00000047488	KCNK9	0.00014464	0.0049766	8.2223e-05	0.00358808
1	146853812	146953896	454	3.6242	ENSBTAG00000048134	NA	0.00014494	0.00074694	0.00074193	0.00359172
4	7274921	7375266	1036	3.6239	ENSBTAG00000043838	RF00100	0.0001451	0.0074764	9.0859e-05	0.00359188
9	15090841	15299645	1092	3.623	ENSBTAG00000000053	FILIP1	0.00014563	3.7952e-05	0.0060315	0.00360119
18	65003396	65103502	488	3.6223	ENSBTAG00000046880	RF00026	0.00014599	0.00034869	0.00057287	0.00360628
18	58586530	58700937	697	3.6215	ENSBTAG00000047761	NA	0.00014643	0.00016258	0.001221	0.00361333
21	67455260	67555337	696	3.6211	ENSBTAG00000043417	RF00181	0.00014665	0.0016105	0.00040183	0.00361495
8	82960370	83060450	368	3.6208	ENSBTAG00000029954	MIR3074	0.00014685	0.0090986	4.444e-05	0.00361607
12	79139512	79479462	2496	3.6205	ENSBTAG00000000146	FARP1	0.00014701	0.00012327	0.003453	0.0036162
15	68946828	69050079	646	3.6203	ENSBTAG00000001623	NA	0.0001471	0.16292	3.7056e-06	0.00361461
12	34091658	34221742	546	3.6203	ENSBTAG00000015225	NUP58	0.00014715	0.0022537	0.0007599	0.00361205
3	16841318	16944701	316	3.6199	ENSBTAG00000000644	S100A5	0.00014737	0.023329	4.6601e-05	0.00361365
16	30164935	30265409	489	3.6197	ENSBTAG00000047233	NA	0.00014749	0.00077565	0.0005612	0.00361281
6	102637307	103113481	2106	3.6189	ENSBTAG00000020048	MAPK10	0.00014794	0.00012853	0.0059034	0.00362004
5	42787597	43162731	2272	3.6186	ENSBTAG00000015311	PTPRR	0.00014811	0.0090295	8.18e-05	0.00362042
13	78683477	78797534	400	3.6185	ENSBTAG00000027317	RNF114	0.00014814	0.00023966	0.0043113	0.00361737
21	55827337	55932400	396	3.6178	ENSBTAG00000007502	CKMT1A	0.00014855	0.000282	0.0024827	0.0036236
26	22372214	22490709	366	3.6173	ENSBTAG00000016343	KCNIP2	0.00014886	0.00012052	0.0024008	0.00362738
16	61760681	61902109	398	3.6162	ENSBTAG00000013999	FAM20B	0.00014947	0.00072377	0.0010225	0.00363845
16	47777124	47984930	638	3.6159	ENSBTAG00000021202	ACOT7	0.00014964	0.001019	0.00039797	0.0036388
23	4930260	5054773	1109	3.6159	ENSBTAG00000012973	GFRAL	0.00014965	0.0067133	4.6608e-05	0.00363527
15	33894543	34025910	856	3.6159	ENSBTAG00000000842	UBASH3B	0.00014966	0.013532	3.879e-05	0.00363174
17	41199493	41312410	637	3.6154	ENSBTAG00000016680	PPID	0.00014996	0.015582	1.2699e-05	0.00363525
8	22925515	23026102	524	3.6146	ENSBTAG00000047134	NA	0.00015041	0.00087725	0.00068849	0.00364238
23	3381407	3737495	2651	3.6142	ENSBTAG00000021237	DST	0.00015063	0.0048088	0.00033216	0.00364394
6	8853983	8954102	603	3.6141	ENSBTAG00000045903	RF00001	0.0001507	0.0092677	0.00020868	0.00364186
8	22916103	23016690	526	3.6136	ENSBTAG00000045552	NA	0.000151	0.00070979	0.00095651	0.00364535
2	1112441	1262931	834	3.6133	ENSBTAG00000014714	TUBGCP5	0.00015119	0.0013243	0.00021456	0.00364617
3	101782373	101901108	457	3.6121	ENSBTAG00000015280	KIF2C	0.00015185	0.0001278	0.0061157	0.00365832
16	56673665	56784280	268	3.6119	ENSBTAG00000004362	SERPINC1	0.00015199	0.0010675	0.00039013	0.00365792
4	33468953	33813007	2145	3.6116	ENSBTAG00000004023	KIAA1324L	0.00015216	0.005319	0.00019009	0.00365825
19	40893950	41005437	663	3.6115	ENSBTAG00000010070	GSDMA	0.00015219	8.4456e-05	0.012178	0.00365522
7	68012402	68151734	512	3.6105	ENSBTAG00000012095	GEMIN5	0.00015282	0.0002026	0.0062251	0.00366658
21	67377514	67481509	500	3.6104	ENSBTAG00000046585	RTL1	0.00015287	0.0014819	0.00037693	0.00366402
15	24788867	24901695	517	3.6101	ENSBTAG00000010791	HTR3A	0.00015302	0.0005879	0.0014719	0.00366387
2	131764028	131864135	737	3.6101	ENSBTAG00000042825	RF00026	0.00015306	0.0056276	3.9772e-05	0.00366108
16	61607545	61731733	445	3.6086	ENSBTAG00000010719	ANGPTL1	0.00015392	0.00043661	0.0015546	0.00367789
21	67437062	67537136	641	3.6086	ENSBTAG00000043342	RF00181	0.00015394	0.0017068	0.00036645	0.00367461
13	66256260	66364230	310	3.6083	ENSBTAG00000011473	MYL9	0.00015413	0.43041	4.9408e-07	0.0036754
2	24628582	24827204	595	3.6074	ENSBTAG00000016762	SLC25A12	0.00015463	0.00050452	0.0006326	0.00368356
7	27207903	27308023	695	3.6066	ENSBTAG00000028704	RF00001	0.00015509	0.00011296	0.0041682	0.00369076
18	57269859	57369952	389	3.6057	ENSBTAG00000042742	RF00604	0.00015568	0.00030524	0.0010524	0.00370104
23	33052946	33296914	2170	3.6055	ENSBTAG00000009798	DCDC2	0.00015579	0.004613	6.5376e-05	0.00369989
6	14150688	14277106	471	3.6034	ENSBTAG00000013198	NA	0.00015707	0.00021396	0.0041185	0.00372651
7	67989858	68107466	350	3.6028	ENSBTAG00000012086	CNOT8	0.00015743	0.00016935	0.0046185	0.00373127
23	28843271	28943376	1445	3.6026	ENSBTAG00000043759	RF00026	0.0001575	0.00018102	0.0018422	0.00372915
2	129301698	129428160	785	3.6026	ENSBTAG00000001100	IL22RA1	0.00015752	0.0018311	0.00062437	0.00372585
10	98282059	98384041	554	3.6026	ENSBTAG00000021393	FLRT2	0.00015755	0.0017912	0.00010015	0.0037228
11	101197082	101365225	671	3.6016	ENSBTAG00000017473	LAMC3	0.00015811	0.01408	3.2738e-05	0.00373226
5	56427490	56572167	392	3.6016	ENSBTAG00000018361	R3HDM2	0.00015815	0.0014024	0.0012428	0.00372944
8	23181884	23282444	388	3.6015	ENSBTAG00000045674	IFNB1	0.00015816	0.00016867	0.0050361	0.00372592
11	102636677	102743228	713	3.6014	ENSBTAG00000023801	BARHL1	0.00015824	0.0005654	0.0013146	0.00372405
16	668146	809737	812	3.6014	ENSBTAG00000011461	ADORA1	0.00015826	0.0010768	0.00081411	0.00372078
29	27846692	27947633	647	3.6011	ENSBTAG00000047100	NA	0.00015841	0.0092803	6.6467e-05	0.00372057
2	133560639	133673061	791	3.6009	ENSBTAG00000007996	HTR6	0.00015856	0.0042543	0.00023984	0.00372036
11	89825186	90017246	1003	3.5999	ENSBTAG00000044064	RNF144A	0.00015918	0.0010636	0.00043159	0.00373116
21	67379740	67479853	487	3.5998	ENSBTAG00000030003	MIR127	0.00015921	0.0016012	0.00034947	0.00372813
3	53981912	54108648	817	3.599	ENSBTAG00000014857	NA	0.0001597	0.00049659	0.00057851	0.00373586
17	73585821	73685896	508	3.599	ENSBTAG00000045094	bta-mir-2323	0.00015971	0.0065316	4.7353e-05	0.00373236
2	133217318	133322112	972	3.5987	ENSBTAG00000002700	PLA2G2A	0.00015991	0.0014918	0.00026013	0.00373331
13	78578908	78748768	582	3.5985	ENSBTAG00000008969	SLC9A8	0.00016005	0.0003428	0.0060033	0.00373285
8	11014112	11114777	861	3.5983	ENSBTAG00000034560	NA	0.00016018	9.446e-05	0.0045755	0.00373216
18	57270900	57370993	388	3.5981	ENSBTAG00000042613	RF00604	0.0001603	0.00027176	0.0010993	0.00373124
17	74342831	74447072	474	3.598	ENSBTAG00000014646	MZT2B	0.00016033	0.0016057	0.00041616	0.00372823
14	2304390	2468557	524	3.5977	ENSBTAG00000021472	ZC3H3	0.0001605	0.00045838	0.0039421	0.00372848
21	67464964	67565038	663	3.5969	ENSBTAG00000046420	RF00181	0.00016104	0.0013292	0.00046425	0.00373731
18	53911670	54014590	544	3.5967	ENSBTAG00000000027	IGFL1	0.00016114	0.00027081	0.0032685	0.00373592
8	45734659	45866860	622	3.5955	ENSBTAG00000011173	FAM189A2	0.00016189	5.5787e-05	0.0064178	0.0037496
16	64045722	64476026	2570	3.5945	ENSBTAG00000020887	CACNA1E	0.00016251	0.00078537	0.0025486	0.00376023
5	108029510	108257083	1184	3.5941	ENSBTAG00000005221	WNK1	0.00016275	0.021213	3.601e-05	0.00376207
4	33719689	34071297	2343	3.5939	ENSBTAG00000018989	GRM3	0.0001629	0.00039879	0.0018251	0.00376182
18	53401652	53516227	302	3.5931	ENSBTAG00000017355	ERCC1	0.00016337	0.1499	5.8597e-06	0.00376895
11	99456999	99574044	220	3.5927	ENSBTAG00000010626	SH3GLB2	0.0001636	0.0015405	0.00037867	0.00377054
8	83501682	83631560	284	3.5926	ENSBTAG00000048213	NA	0.00016369	0.00024298	0.0033574	0.0037689
25	36070183	36180679	518	3.5908	ENSBTAG00000047767	NA	0.00016482	0.0060275	0.00036326	0.00379118
5	58111352	58212290	151	3.5908	ENSBTAG00000047931	NA	0.00016486	0.12225	4.2286e-06	0.00378838
21	21570139	21687144	608	3.5898	ENSBTAG00000016881	ANPEP	0.00016545	0.001403	0.00054269	0.00379821
21	67394058	67494134	463	3.5898	ENSBTAG00000044345	RF01169	0.00016545	0.0015699	0.00040972	0.00379448
4	31960892	32087150	610	3.5882	ENSBTAG00000000604	GPNMB	0.00016649	0.032875	1.4149e-05	0.00381459
23	51067008	51503402	2074	3.5869	ENSBTAG00000012058	GMDS	0.00016735	0.021674	3.3177e-05	0.00383055
14	1066844	1166962	233	3.5863	ENSBTAG00000047553	RF00001	0.00016767	0.0077633	7.0121e-05	0.00383412
11	93910722	94011672	247	3.586	ENSBTAG00000038249	OR5C1	0.0001679	0.00020992	0.0026446	0.00383563
18	62566007	62688443	691	3.5846	ENSBTAG00000015226	BRSK1	0.00016881	0.075227	9.6118e-06	0.00385266
5	70523524	70643134	314	3.5843	ENSBTAG00000014411	TMEM263	0.00016896	0.00097133	0.0010055	0.00385232
18	60963841	61063933	518	3.5836	ENSBTAG00000046403	NA	0.00016945	0.0090297	0.00018857	0.00385973
21	67442480	67542553	657	3.5832	ENSBTAG00000042882	RF00181	0.00016968	0.0020107	0.00034669	0.00386121
13	62650411	62771124	347	3.5827	ENSBTAG00000003901	DNMT3B	0.00017	0.25311	1.4193e-06	0.00386473
8	28435638	28865805	1545	3.5823	ENSBTAG00000015788	CCDC171	0.00017031	0.0045347	0.00014598	0.00386802
12	36341824	36503989	396	3.5821	ENSBTAG00000020403	ZMYM2	0.00017041	8.487e-05	0.0027503	0.00386654
21	67469504	67569575	629	3.582	ENSBTAG00000042603	RF00181	0.00017047	0.00088311	0.00090417	0.00386415
16	63639680	63740654	397	3.5819	ENSBTAG00000039764	IER5	0.00017055	0.00081418	0.00047011	0.00386222
16	67268525	67549532	1537	3.5818	ENSBTAG00000014548	FAM129A	0.0001706	0.00023521	0.0011235	0.00385962
4	104260325	104406479	661	3.5813	ENSBTAG00000016546	PARP12	0.00017091	0.017205	2.1949e-05	0.0038629
18	57269375	57369466	393	3.581	ENSBTAG00000042784	RF00604	0.00017115	0.00032528	0.0011342	0.00386459
8	90499999	90690714	937	3.5798	ENSBTAG00000011375	SHC3	0.00017194	0.0096867	4.4954e-05	0.00387868
21	67381418	67481509	484	3.5791	ENSBTAG00000029829	bta-mir-136	0.00017242	0.0016277	0.00038721	0.00388576
29	44389783	44492568	278	3.5782	ENSBTAG00000010802	KCNK7	0.00017295	6.1689e-05	0.0040986	0.00389396
1	57229554	57369747	950	3.5776	ENSBTAG00000016554	C1H3orf52	0.00017338	0.0017148	0.00019047	0.00389988
18	64757707	64862263	813	3.5767	ENSBTAG00000000195	NA	0.00017395	0.00084265	0.00047499	0.00390895
1	65998196	66098318	241	3.576	ENSBTAG00000045436	RF00156	0.00017446	0.000167	0.0026412	0.00391664
9	104877415	105116196	1614	3.5736	ENSBTAG00000009620	WDR27	0.00017608	0.00083238	0.0025089	0.00394922
7	52933071	53034039	186	3.5728	ENSBTAG00000008881	PURA	0.00017657	0.00033083	0.0028177	0.00395642
21	20105590	20213194	698	3.5721	ENSBTAG00000040580	NA	0.00017707	0.00029787	0.00057466	0.00396383
1	137943897	138161878	951	3.5718	ENSBTAG00000031010	ACAD11	0.00017725	0.010328	3.5135e-05	0.00396406
11	103296206	103400967	684	3.5716	ENSBTAG00000006558	NA	0.00017743	0.00040687	0.0014633	0.0039643
18	62615594	62726998	661	3.571	ENSBTAG00000021157	PPP6R1	0.00017784	0.075782	8.8485e-06	0.00396967
3	10050406	10154524	856	3.5706	ENSBTAG00000013907	CRP	0.00017805	0.0015161	0.00019704	0.00397057
1	35610674	35793248	433	3.5697	ENSBTAG00000023675	ZNF654	0.00017873	0.0023406	0.00018271	0.00398193
29	44870590	44998773	457	3.5677	ENSBTAG00000009026	PACS1	0.00018005	0.0093027	5.7172e-05	0.00400753
14	10121320	10300757	1128	3.5669	ENSBTAG00000047834	EFR3A	0.00018061	0.00033198	0.00095555	0.00401617
17	74338564	74442309	486	3.5666	ENSBTAG00000038258	NA	0.00018081	0.0017672	0.00042593	0.0040168
11	80919916	81048105	383	3.5665	ENSBTAG00000020059	GEN1	0.00018089	0.00021778	0.0022222	0.00401476
23	34053970	34154076	713	3.5661	ENSBTAG00000047106	RF00026	0.00018116	0.00078282	0.00043181	0.00401694
12	80668632	80774166	344	3.5654	ENSBTAG00000025246	ZIC2	0.00018165	0.0030711	0.00013988	0.00402399
18	1289478	1392619	900	3.5654	ENSBTAG00000018244	VSTM2B	0.00018165	0.0014273	0.00045389	0.00402019
12	79382789	79533799	1302	3.5635	ENSBTAG00000032234	STK24	0.00018294	9.033e-05	0.0090157	0.00404491
17	74347215	74462807	512	3.5633	ENSBTAG00000002130	SMPD4	0.00018311	0.0032112	0.00027196	0.00404485
5	71398944	71519170	711	3.5632	ENSBTAG00000020634	FBXO7	0.0001832	0.00054663	0.0045784	0.00404302
10	62362034	62462276	394	3.5622	ENSBTAG00000045847	CTXN2	0.00018389	0.034845	1.6774e-05	0.00405442
29	43217468	43331242	670	3.5617	ENSBTAG00000039153	RPS6KA4	0.00018424	7.4724e-05	0.0040693	0.00405831
22	15140718	15246325	389	3.5614	ENSBTAG00000013027	CCK	0.00018441	0.0021061	0.00047855	0.00405823
26	22573887	22676506	241	3.5612	ENSBTAG00000021942	HPS6	0.00018458	8.2137e-05	0.0067881	0.00405816
3	101781089	101881187	406	3.5608	ENSBTAG00000044657	RF00026	0.00018483	0.00012544	0.0065455	0.00405984
17	73734639	73846290	324	3.5603	ENSBTAG00000017277	RAB36	0.00018518	0.0031508	0.00011892	0.00406371
18	25245242	25382388	155	3.5598	ENSBTAG00000004842	RSPRY1	0.00018555	0.00010668	0.0032777	0.00406801
6	8852652	8952771	610	3.5582	ENSBTAG00000045745	RF00001	0.00018673	0.0094157	0.00029797	0.00409005
5	115633472	115747601	730	3.5568	ENSBTAG00000003574	SHISAL1	0.00018773	0.0030137	0.00035579	0.00410811
29	9563012	9715840	509	3.5565	ENSBTAG00000001657	PICALM	0.0001879	0.00041468	0.0012068	0.00410799
16	37999259	38130862	865	3.556	ENSBTAG00000020755	SELP	0.00018829	0.0012306	0.00058782	0.00411267
7	52947527	53048020	165	3.5557	ENSBTAG00000025226	IGIP	0.00018852	0.0002753	0.0033787	0.00411385
24	45640537	45740663	790	3.5542	ENSBTAG00000043507	RF00015	0.00018953	0.00064144	0.0015418	0.00413204
6	118162844	118362151	736	3.5535	ENSBTAG00000005493	TBC1D14	0.00019004	0.00080199	0.00094038	0.0041393
9	96756294	96865764	804	3.5521	ENSBTAG00000031701	TAGAP	0.00019108	0.0037274	0.00056801	0.00415808
21	21490360	21633042	690	3.552	ENSBTAG00000006141	WDR93	0.00019114	0.0022747	0.00029523	0.00415552
18	35403981	35513410	218	3.5516	ENSBTAG00000006387	TSNAXIP1	0.00019144	0.0006376	0.00072234	0.00415818
2	4755767	4861802	654	3.5512	ENSBTAG00000006261	GPR17	0.00019174	0.023202	2.5353e-05	0.00416083
11	93758260	93859237	684	3.5502	ENSBTAG00000048218	OR1L3	0.00019245	0.00023999	0.0027426	0.00417237
2	25332839	25543317	1014	3.5502	ENSBTAG00000006918	TLK1	0.00019248	0.001867	0.00044433	0.00416915
13	62176994	62286866	358	3.5486	ENSBTAG00000018334	PLAGL2	0.00019367	0.031852	5.6535e-05	0.00419105
9	85867825	86070619	723	3.5483	ENSBTAG00000036287	SAMD5	0.0001939	0.00013905	0.0022872	0.00419215
16	63591808	63709861	547	3.5482	ENSBTAG00000009924	MR1	0.00019397	0.0009059	0.00057442	0.00418979
3	4178463	4577283	1746	3.5473	ENSBTAG00000013801	PBX1	0.00019458	4.5961e-05	0.013605	0.00419909
5	48902298	49002372	421	3.5471	ENSBTAG00000045248	bta-mir-2429	0.00019478	0.013773	3.3385e-05	0.00419953
29	45060166	45165042	655	3.547	ENSBTAG00000014925	NPAS4	0.00019484	0.0021517	0.00047788	0.00419695
4	66708679	66820727	270	3.5448	ENSBTAG00000007870	FKBP14	0.00019643	0.00073587	0.001256	0.00422731
16	47918523	48035490	255	3.5448	ENSBTAG00000009075	RNF207	0.00019643	0.0018764	0.0002785	0.00422343
6	8855614	8955733	591	3.5447	ENSBTAG00000045669	RF00001	0.0001965	0.0097346	0.00028353	0.00422105
16	34082648	34454652	1650	3.5438	ENSBTAG00000017788	AKT3	0.00019718	0.0021726	0.00075164	0.00423177
21	67411533	67511604	514	3.5436	ENSBTAG00000044330	RF01169	0.00019738	0.0027205	0.00033794	0.00423218
10	47974972	48075076	766	3.5429	ENSBTAG00000042731	RF00026	0.00019788	0.00022427	0.0025938	0.00423902
21	67409124	67509195	502	3.5425	ENSBTAG00000044326	RF01169	0.0001982	0.0024149	0.0003717	0.00424199
21	67381234	67481323	484	3.5415	ENSBTAG00000029911	bta-mir-432	0.00019889	0.0016768	0.00046933	0.00425286
11	4452869	4649212	937	3.5413	ENSBTAG00000043999	REV1	0.00019906	0.0017007	0.00052539	0.00425261
2	87953258	88053360	395	3.5404	ENSBTAG00000042810	RF00026	0.00019973	0.005647	0.00015948	0.00426303
10	36214749	36324189	229	3.5394	ENSBTAG00000025593	CCDC32	0.00020049	0.0031055	0.00011348	0.00427535
1	132124474	132241685	660	3.5389	ENSBTAG00000014589	CLDN18	0.0002009	0.015799	6.2661e-05	0.00428019
23	4993872	5225679	2073	3.5388	ENSBTAG00000011719	HCRTR2	0.00020099	0.038027	4.9451e-05	0.00427822
21	67377770	67477883	483	3.5381	ENSBTAG00000030002	bta-mir-431	0.00020151	0.0016413	0.0004644	0.00428538
18	57209806	57312108	402	3.5368	ENSBTAG00000005576	CLEC11A	0.00020253	0.00072134	0.00059308	0.00430316
7	15940338	16040441	132	3.5367	ENSBTAG00000043419	RF00026	0.00020257	0.00061226	0.00076119	0.00430011
12	13331950	13684620	2213	3.5353	ENSBTAG00000012434	ENOX1	0.00020365	0.0073701	0.0002333	0.00431912
18	53895876	53995994	461	3.5348	ENSBTAG00000030108	bta-mir-769	0.00020406	0.00028126	0.0026333	0.00432389
14	79755242	79898868	805	3.5329	ENSBTAG00000003338	LRRCC1	0.0002055	0.018824	0.00010386	0.00435046
8	23080919	23181506	633	3.5329	ENSBTAG00000039827	NA	0.00020551	0.00025589	0.0055558	0.00434674
26	38873063	38995878	533	3.5329	ENSBTAG00000005057	FAM204A	0.00020553	8.9217e-05	0.0066005	0.00434324
8	83472484	83596361	271	3.5319	ENSBTAG00000009903	NA	0.00020632	0.00023396	0.003391	0.004356
18	52281344	52384826	669	3.5318	ENSBTAG00000037888	LYPD5	0.00020637	0.0070869	0.00017896	0.00435312
11	92247493	92424682	973	3.53	ENSBTAG00000012090	GGTA1	0.00020774	0.0012747	0.00061057	0.00437807
1	95745892	95849185	663	3.5296	ENSBTAG00000010874	GHSR	0.00020813	0.014239	3.2001e-05	0.00438234
3	54537049	54659180	530	3.5293	ENSBTAG00000037634	NA	0.00020835	0.0012661	0.00080939	0.00438303
10	43727864	43849657	518	3.5279	ENSBTAG00000044049	ABHD12B	0.00020946	0.0069546	6.0724e-05	0.00440242
25	36255262	36356273	523	3.5277	ENSBTAG00000001138	UFSP1	0.00020957	0.00049798	0.0022846	0.00440078
21	67399939	67500059	460	3.5262	ENSBTAG00000047901	NA	0.00021078	0.001944	0.00051831	0.00442222
13	42483830	42594098	864	3.5258	ENSBTAG00000047137	NA	0.00021111	0.00063129	0.0018631	0.00442518
4	76655105	76762709	256	3.5251	ENSBTAG00000003994	IGFBP3	0.00021168	0.0070069	9.3473e-05	0.00443315
3	27608862	27779416	1213	3.5246	ENSBTAG00000011500	CASQ2	0.00021208	0.00028722	0.0021925	0.00443756
13	78716068	78822194	371	3.5244	ENSBTAG00000014554	SNAI1	0.00021223	9.7268e-05	0.0041758	0.00443673
5	32479439	32579956	333	3.5244	ENSBTAG00000047354	NA	0.00021226	0.00089039	0.0012136	0.00443339
5	31297861	31399882	292	3.5239	ENSBTAG00000005859	LALBA	0.00021261	0.025658	2.7075e-05	0.00443674
21	67378646	67478769	481	3.523	ENSBTAG00000030004	bta-mir-433	0.00021333	0.0016557	0.00050968	0.0044478
28	31194063	31294908	314	3.523	ENSBTAG00000013585	NA	0.00021338	0.00054984	0.0017801	0.00444488
5	56512309	56691157	357	3.5229	ENSBTAG00000010830	LRP1	0.00021341	0.0008182	0.0016645	0.00444155
3	55129369	55260377	800	3.5226	ENSBTAG00000000504	GTF2B	0.00021363	0.0018364	0.00056944	0.00444217
15	41358728	41459024	423	3.5226	ENSBTAG00000047242	RF00017	0.00021367	0.011434	6.0972e-05	0.00443906
8	82933415	83061315	468	3.5225	ENSBTAG00000045622	NA	0.00021375	0.011652	7.8569e-05	0.00443678
16	65495497	65712819	995	3.5222	ENSBTAG00000011966	LAMC1	0.00021403	0.0048847	0.00026736	0.00443866
17	71049540	71149640	564	3.5218	ENSBTAG00000043525	RF00026	0.00021428	0.00042407	0.0043373	0.0044399
11	27885104	28522632	4242	3.5212	ENSBTAG00000020614	PRKCE	0.00021477	0.077303	2.912e-05	0.00444612
28	1297145	1439344	1249	3.521	ENSBTAG00000027205	PGBD5	0.00021493	0.10938	1.0718e-05	0.0044455
12	80359751	80688113	1865	3.5209	ENSBTAG00000004165	CLYBL	0.00021505	0.0032232	0.00042469	0.00444405
1	35605412	35710398	216	3.5197	ENSBTAG00000046959	CGGBP1	0.00021599	0.0043282	0.00010982	0.00445954
6	8851324	8951445	603	3.5197	ENSBTAG00000047123	RF00001	0.00021603	0.010878	0.00029829	0.00445643
21	67474993	67575064	630	3.5194	ENSBTAG00000043490	RF00181	0.00021625	0.00040093	0.0040244	0.00445704
22	21565593	21888921	1476	3.519	ENSBTAG00000020455	ITPR1	0.00021658	0.0001041	0.013058	0.00445991
10	85790140	86002851	1045	3.5189	ENSBTAG00000030557	LIN52	0.00021664	0.0015271	0.00053766	0.00445722
5	71341550	71477743	650	3.518	ENSBTAG00000011071	BPIFC	0.00021742	0.0008771	0.004311	0.00446934
12	36323090	36424313	274	3.5179	ENSBTAG00000020400	GJA3	0.00021749	0.00019679	0.0026342	0.00446685
18	62530694	62637280	476	3.5171	ENSBTAG00000014087	KMT5C	0.00021813	0.076318	9.6388e-06	0.00447607
21	67418483	67518554	568	3.517	ENSBTAG00000045326	RF00181	0.00021825	0.003801	0.00026227	0.0044746
15	41574351	42030708	3058	3.5169	ENSBTAG00000002914	GALNT18	0.00021832	0.00031025	0.0072236	0.00447212
18	58816568	58926003	503	3.5168	ENSBTAG00000017651	NA	0.00021836	0.0014852	0.0012945	0.00446902
1	95841014	96223201	2150	3.5163	ENSBTAG00000019376	FNDC3B	0.00021878	0.030231	5.7887e-05	0.00447371
2	129265264	129388069	700	3.5146	ENSBTAG00000001101	IFNLR1	0.00022023	0.0031207	0.00040738	0.00449942
13	76451073	76675012	1594	3.5146	ENSBTAG00000013114	ZMYND8	0.00022024	0.025821	5.3502e-05	0.0044957
29	22225086	22473775	1148	3.5136	ENSBTAG00000021654	GAS2	0.00022101	0.01383	7.7024e-05	0.00450749
19	54200982	54301085	289	3.5131	ENSBTAG00000044681	RF00026	0.00022143	0.00018689	0.0020172	0.00451212
20	61862972	62477126	3517	3.5119	ENSBTAG00000017222	CTNND2	0.00022249	0.0012884	0.0024074	0.00452977
21	67373437	67473532	441	3.51	ENSBTAG00000037265	MIR665	0.00022403	0.0022909	0.00033754	0.00455716
18	35336426	35502124	358	3.5085	ENSBTAG00000032763	RANBP10	0.00022536	0.00062014	0.0012091	0.00458023
12	16205788	16370221	1176	3.5076	ENSBTAG00000007079	LCP1	0.00022611	0.00093831	0.0028223	0.00459149
10	70344037	70444330	430	3.5061	ENSBTAG00000044829	RF00100	0.00022739	0.011368	6.0763e-05	0.00461347
3	101820236	101920351	440	3.506	ENSBTAG00000042506	RF00020	0.00022742	0.00024598	0.006103	0.00461008
21	67407237	67507311	495	3.5054	ENSBTAG00000029782	bta-mir-370	0.00022797	0.0022363	0.00049257	0.00461723
22	7363788	7567634	1427	3.504	ENSBTAG00000015254	GLB1	0.00022916	0.00013577	0.010767	0.00463732
6	26736780	26852348	644	3.5039	ENSBTAG00000006991	ADH6	0.00022924	0.0010002	0.00065516	0.00463493
5	64163130	64289619	661	3.5023	ENSBTAG00000013979	NA	0.00023061	0.0051627	0.00066254	0.0046586
7	41104755	41229540	590	3.5019	ENSBTAG00000006428	ZNF354A	0.00023096	0.00044018	0.0029516	0.00466165
14	71465117	71585602	654	3.5019	ENSBTAG00000019581	PLEKHF2	0.00023099	0.00023407	0.0043615	0.00465823
25	10238891	10375021	754	3.5016	ENSBTAG00000005622	LITAF	0.00023126	0.0071348	0.00022857	0.00465966
5	116074287	116194383	996	3.5001	ENSBTAG00000006973	PHF21B	0.00023252	0.00033667	0.0020813	0.00468102
16	365781	466614	457	3.4999	ENSBTAG00000047603	NA	0.0002327	0.0013619	0.0012608	0.00468061
19	55278989	55426388	740	3.4999	ENSBTAG00000013677	SEC14L1	0.00023274	0.0014008	0.00060598	0.00467739
11	89608575	89708861	679	3.4985	ENSBTAG00000047006	RF00017	0.00023394	0.0047421	0.00023916	0.00469748
24	50735278	50860025	697	3.4977	ENSBTAG00000047635	MRO	0.00023466	0.00030666	0.0069291	0.00470789
21	69229222	69383371	816	3.4974	ENSBTAG00000016456	CDC42BPB	0.00023488	0.00080716	0.0015684	0.00470827
29	42809577	42909649	350	3.497	ENSBTAG00000044349	bta-mir-2406	0.00023528	0.00020072	0.0049095	0.00471225
26	16904147	17045264	1178	3.4965	ENSBTAG00000011832	ALDH18A1	0.00023573	0.0021433	0.0011067	0.00471722
9	51435365	51610823	601	3.495	ENSBTAG00000005729	FBXL4	0.00023699	0.00058756	0.0011071	0.00473838
14	72387129	72575873	879	3.4946	ENSBTAG00000021964	CDH17	0.00023736	0.0015479	0.00047889	0.00474173
12	29816540	29952118	948	3.4945	ENSBTAG00000016052	NA	0.00023744	0.00021857	0.0080604	0.00473928
28	31267209	31370375	283	3.4936	ENSBTAG00000014506	ZNF503	0.00023831	0.0004519	0.0013142	0.00475259
3	54455005	54575762	244	3.4934	ENSBTAG00000037490	NA	0.00023842	0.0021845	0.00038526	0.00475073
15	43653911	43820016	297	3.4931	ENSBTAG00000016074	NA	0.00023873	0.0013648	0.00085415	0.00475286
25	39559810	39722867	1165	3.4929	ENSBTAG00000021913	MMD2	0.00023887	0.00062176	0.0017149	0.0047516
14	10141721	10314168	1190	3.4924	ENSBTAG00000007731	NA	0.00023932	0.00056454	0.00085483	0.00475651
3	28898285	29138696	774	3.4923	ENSBTAG00000001499	TRIM33	0.00023942	0.002162	0.00058614	0.00475446
29	42615350	42865403	1272	3.4915	ENSBTAG00000019204	RTN3	0.00024015	0.00074039	0.0018665	0.00476491
3	27543572	27646691	529	3.4914	ENSBTAG00000015067	NHLH2	0.00024021	0.0087507	0.00011149	0.00476206
5	82210539	82310790	351	3.4893	ENSBTAG00000006530	NA	0.00024216	0.002431	0.00018263	0.00479665
8	23146389	23247073	289	3.4889	ENSBTAG00000033708	NA	0.0002425	0.00010999	0.0074928	0.00479933
2	88008596	88108694	384	3.4878	ENSBTAG00000044950	RF00026	0.00024354	0.0050219	0.00017907	0.00481583
5	71305230	71405736	318	3.4871	ENSBTAG00000046402	ASCL4	0.00024413	0.0012434	0.0018888	0.00482342
7	5535527	5640227	721	3.487	ENSBTAG00000016773	NXNL1	0.00024428	0.0011192	0.0003842	0.00482231
15	65136337	65269692	761	3.4866	ENSBTAG00000010071	FBXO3	0.00024456	0.016712	8.087e-05	0.00482377
5	71316686	71438046	458	3.4859	ENSBTAG00000011070	RTCB	0.00024525	0.00097859	0.0032987	0.00483331
18	3925993	4026055	650	3.4854	ENSBTAG00000044475	NA	0.00024568	0.005067	0.00026118	0.0048377
5	81532317	82042463	1308	3.4852	ENSBTAG00000012448	CCDC91	0.00024588	0.022261	2.8223e-05	0.00483757
7	5444990	5564016	879	3.485	ENSBTAG00000018946	FAM129C	0.00024604	9.5649e-05	0.0087149	0.00483665
19	7279920	7540693	1311	3.4839	ENSBTAG00000021292	ANKFN1	0.00024705	0.075919	3.099e-05	0.00485243
11	94476960	95105931	2617	3.4839	ENSBTAG00000003610	DENND1A	0.00024711	0.00011243	0.022827	0.00484953
16	609397	709500	521	3.4834	ENSBTAG00000044402	RF00026	0.00024754	0.0012756	0.0014131	0.0048539
10	62269877	62455827	733	3.4833	ENSBTAG00000010145	SLC12A1	0.00024767	0.080196	1.3398e-05	0.00485238
17	41268286	41496129	1351	3.4832	ENSBTAG00000010306	RXFP1	0.00024774	0.13242	1.1199e-05	0.00484969
10	73018706	73122802	192	3.4826	ENSBTAG00000012139	SIX1	0.00024828	0.00028563	0.0023942	0.0048562
18	51639627	51747161	681	3.4826	ENSBTAG00000011963	RPS19	0.00024829	0.0013092	0.00065409	0.00485234
3	13693911	13803402	621	3.4824	ENSBTAG00000008649	ETV3	0.00024847	0.0097399	0.0001527	0.0048518
2	8851432	9080989	941	3.4815	ENSBTAG00000008483	CALCRL	0.00024933	0.02528	4.3865e-05	0.00486453
21	21562427	21664657	558	3.481	ENSBTAG00000027058	MESP2	0.00024975	0.0026592	0.00051292	0.00486867
5	56271395	56381773	266	3.481	ENSBTAG00000006631	GLI1	0.00024977	0.00038043	0.0054232	0.004865
3	54560767	54660931	383	3.4809	ENSBTAG00000043876	RF00004	0.00024987	0.001787	0.0007834	0.0048629
5	1857925	2402693	3117	3.48	ENSBTAG00000018575	TRHDE	0.00025068	0.0026942	0.001718	0.00487461
8	16953817	17088592	827	3.479	ENSBTAG00000020151	NA	0.00025162	0.0079792	0.00018234	0.00488883
5	45128135	45253567	455	3.478	ENSBTAG00000010422	MDM2	0.00025262	0.024802	4.2947e-05	0.00490418
22	15034213	15210669	626	3.4767	ENSBTAG00000016076	TRAK1	0.00025384	0.0020429	0.00059941	0.00492378
10	62386178	62517099	506	3.4766	ENSBTAG00000008771	MYEF2	0.00025386	0.0604	2.2551e-05	0.00492009
4	47547860	47685332	673	3.4759	ENSBTAG00000015509	NAMPT	0.00025456	0.0090835	0.00013458	0.00492957
3	67813093	68123051	1743	3.4743	ENSBTAG00000007309	ST6GALNAC5	0.00025611	0.0049764	0.00038346	0.00495548
2	129338770	129487616	781	3.4738	ENSBTAG00000014885	MYOM3	0.00025655	0.0023315	0.00067781	0.0049599
12	72479374	72740449	127	3.4729	ENSBTAG00000047181	NA	0.00025742	0.0013362	0.00074844	0.00497261
12	89132100	89262365	856	3.4722	ENSBTAG00000031962	RAB20	0.00025808	0.00058034	0.0038942	0.00498124
17	74375042	74540537	756	3.472	ENSBTAG00000018048	MED15	0.00025827	0.0079807	0.00029466	0.0049808
22	56480332	56583155	735	3.4713	ENSBTAG00000005306	TRH	0.00025895	0.0016568	0.00047716	0.0049898
13	25976827	26085948	398	3.471	ENSBTAG00000044011	NA	0.00025926	0.00076271	0.0014992	0.00499166
5	56263933	56371238	211	3.4709	ENSBTAG00000018403	ARHGAP9	0.00025938	0.00030917	0.0064464	0.00498987
23	24753730	24864237	1356	3.4707	ENSBTAG00000005206	TMEM14A	0.00025959	0.00053124	0.0012574	0.0049898
8	16990335	17193857	1008	3.4701	ENSBTAG00000020148	TEK	0.00026008	0.0062088	0.00024467	0.00499512
11	80883935	80984516	398	3.4696	ENSBTAG00000039113	MSGN1	0.00026065	0.00077612	0.002042	0.00500196
15	55759023	55867425	665	3.4688	ENSBTAG00000015091	NA	0.00026135	0.00070528	0.00074943	0.00501128
8	39365891	39510958	235	3.4682	ENSBTAG00000033316	PDCD1LG2	0.00026195	0.00032907	0.0027806	0.00501867
29	49122337	49247567	902	3.4677	ENSBTAG00000039129	NA	0.00026244	0.00053925	0.003507	0.00502394
18	53904606	54005352	506	3.467	ENSBTAG00000023367	NA	0.00026318	0.00019877	0.0058119	0.00503399
4	63380383	63480457	768	3.465	ENSBTAG00000044585	bta-mir-1814c	0.00026515	0.13365	2.1058e-05	0.00506753
12	80664189	80769236	369	3.4649	ENSBTAG00000046271	NA	0.00026525	0.003131	0.0002467	0.0050653
29	43120432	43239303	445	3.4648	ENSBTAG00000012510	PLCB3	0.00026531	0.00024209	0.0029075	0.00506231
18	63470186	63571088	428	3.4635	ENSBTAG00000038890	NA	0.00026663	0.025193	7.9554e-05	0.00508335
7	15948423	16057529	172	3.4628	ENSBTAG00000001419	MRPL4	0.00026727	0.00087154	0.0011101	0.00509141
23	14924616	15025660	463	3.462	ENSBTAG00000010197	TSPO2	0.00026812	0.0016948	0.0004688	0.00510344
5	36147272	36857308	3189	3.4615	ENSBTAG00000032148	TMEM117	0.0002686	0.00030753	0.0081027	0.00510842
5	71274566	71397630	400	3.4609	ENSBTAG00000012999	PRDM4	0.00026923	0.0014611	0.0021082	0.00511624
4	20103135	20283615	1045	3.4599	ENSBTAG00000009786	SCIN	0.00027019	0.0035974	0.00039512	0.00513032
13	24023637	24123742	291	3.4596	ENSBTAG00000044698	RF00020	0.00027052	0.00089398	0.00085884	0.00513242
26	17111309	17316254	1248	3.4594	ENSBTAG00000039132	NA	0.0002707	0.00023192	0.0055026	0.00513167
16	20545768	20839340	1613	3.4593	ENSBTAG00000010392	ESRRG	0.00027081	0.0025897	0.0007516	0.0051296
15	57070901	57172291	200	3.4585	ENSBTAG00000008557	NA	0.00027155	0.0036907	0.00019846	0.00513946
21	26761825	26887752	619	3.4585	ENSBTAG00000047587	NA	0.00027155	0.15823	3.8907e-05	0.0051353
11	4582101	4735312	802	3.4583	ENSBTAG00000012449	NA	0.00027179	0.0014393	0.00055693	0.00513569
11	93747496	93848488	714	3.4571	ENSBTAG00000001549	OR1L1	0.000273	0.00047744	0.0035885	0.00515439
5	59826137	59931842	746	3.4571	ENSBTAG00000045722	NA	0.00027304	0.0016944	0.0012968	0.00515099
18	62558571	62665876	546	3.457	ENSBTAG00000022813	TMEM150B	0.00027309	0.076072	1.9527e-05	0.00514778
1	59370222	59771760	1314	3.4567	ENSBTAG00000011928	ZBTB20	0.00027345	0.00018072	0.0083222	0.00515042
18	35413582	35517533	207	3.4563	ENSBTAG00000006404	CENPT	0.00027382	0.0013282	0.00065178	0.00515324
4	104320184	104456730	484	3.4561	ENSBTAG00000003495	KDM7A	0.000274	0.014157	8.407e-05	0.00515248
11	92687269	92953570	1425	3.456	ENSBTAG00000012827	NA	0.00027411	0.00066043	0.0013621	0.00515041
2	946692	1154749	1183	3.4539	ENSBTAG00000016894	CYFIP1	0.00027628	0.0038623	0.00025404	0.00518701
16	48131539	48364477	2091	3.4538	ENSBTAG00000008126	NPHP4	0.00027637	0.05719	3.318e-05	0.00518454
18	63069873	63174888	937	3.4534	ENSBTAG00000045989	CDC42EP5	0.00027682	0.027847	4.097e-05	0.00518882
2	96817942	96940885	1082	3.4522	ENSBTAG00000012888	C2H2orf80	0.00027803	0.0007638	0.0011333	0.00520733
5	56226101	56331781	203	3.452	ENSBTAG00000010616	MBD6	0.00027824	0.00041579	0.0045508	0.00520709
6	37686138	37843279	584	3.4489	ENSBTAG00000020536	HERC6	0.00028143	0.00079414	0.00063135	0.00526258
26	34956215	35097805	645	3.4477	ENSBTAG00000006860	VWA2	0.00028269	0.0078465	0.00010695	0.00528192
17	53919695	54020480	521	3.4473	ENSBTAG00000039023	ZNF664	0.00028312	0.00086913	0.0016761	0.00528574
15	24764539	24864642	435	3.447	ENSBTAG00000044464	RF00026	0.00028346	0.0017806	0.0011864	0.00528786
21	66308950	66606801	1753	3.446	ENSBTAG00000013491	EML1	0.00028448	0.0059015	0.00044049	0.00530266
21	20094494	20194827	465	3.4457	ENSBTAG00000046591	NA	0.00028478	0.00087607	0.00045104	0.00530403
23	24773643	24887430	1299	3.4456	ENSBTAG00000006546	GSTA2	0.00028487	0.00046235	0.0016619	0.00530148
11	95264593	95450813	635	3.4453	ENSBTAG00000019470	NEK6	0.00028524	0.0009763	0.00069783	0.00530415
5	26138849	26241440	134	3.4453	ENSBTAG00000005606	HOXC9	0.00028526	0.011218	0.00018552	0.00530031
12	19546200	19646288	163	3.4446	ENSBTAG00000036389	bta-mir-16a	0.00028599	0.00098563	0.0010806	0.00530965
12	19546346	19646428	163	3.4446	ENSBTAG00000029867	bta-mir-15a	0.00028599	0.00098563	0.0010806	0.00530544
23	42951022	43074073	787	3.4445	ENSBTAG00000017160	TBC1D7	0.00028603	0.0078864	0.00026298	0.00530198
5	112752157	112852210	252	3.4437	ENSBTAG00000040302	bta-mir-1281	0.00028687	0.0052065	0.00024639	0.00531334
18	64965749	65065855	533	3.4429	ENSBTAG00000043770	RF00026	0.00028778	0.0017522	0.00047851	0.00532598
28	25662751	25787804	489	3.4424	ENSBTAG00000001044	SUPV3L1	0.00028828	0.0012148	0.00076489	0.00533102
22	6844655	6992330	790	3.4421	ENSBTAG00000001712	CMTM7	0.0002886	0.002788	0.00055758	0.00533272
29	47867031	48061753	1081	3.4416	ENSBTAG00000009997	ANO1	0.00028911	0.00057152	0.0027675	0.00533792
5	56243171	56343243	195	3.4413	ENSBTAG00000044363	bta-mir-2430	0.00028952	0.0002785	0.0064189	0.00534128
18	62620081	62720269	612	3.4412	ENSBTAG00000044492	NA	0.00028962	0.08754	1.4671e-05	0.00533891
1	124740931	124841039	541	3.4406	ENSBTAG00000043802	RF00001	0.00029019	0.0001644	0.0097805	0.00534521
22	50920363	51037947	313	3.4402	ENSBTAG00000004877	TRAIP	0.00029063	0.00067294	0.0014558	0.0053491
18	63964665	64082839	767	3.4393	ENSBTAG00000046101	NA	0.00029165	0.0054022	0.0003072	0.00536365
9	50857635	50957738	171	3.4392	ENSBTAG00000042767	RF00026	0.00029169	0.00078854	0.0010441	0.00536018
26	8473899	8630001	1345	3.4385	ENSBTAG00000021195	A1CF	0.00029246	0.0087029	0.00021454	0.00537011
1	100490220	100637970	404	3.4379	ENSBTAG00000031709	PDCD10	0.00029317	0.00030486	0.0055959	0.00537892
5	49668467	49790885	765	3.4372	ENSBTAG00000013486	C5H12orf66	0.00029385	0.00053668	0.0028236	0.00538717
16	374692	475632	439	3.4371	ENSBTAG00000046445	NA	0.000294	0.0018707	0.0013651	0.0053857
21	67414185	67514256	538	3.4359	ENSBTAG00000044645	RF00181	0.00029532	0.0031803	0.00050855	0.00540565
21	67416611	67516680	549	3.4354	ENSBTAG00000042727	RF00181	0.00029589	0.0035213	0.00044424	0.00541185
25	36276328	36385481	478	3.4341	ENSBTAG00000001131	SLC12A9	0.00029722	0.0012835	0.0020903	0.00543193
7	15931626	16031691	146	3.4341	ENSBTAG00000047627	NA	0.00029724	0.00069021	0.001126	0.00542805
21	67422567	67522637	586	3.4339	ENSBTAG00000043859	RF00181	0.00029748	0.0045496	0.00034673	0.0054282
16	5203453	5352725	767	3.433	ENSBTAG00000038496	CR2	0.00029849	0.015367	8.8053e-05	0.00544238
9	50870352	50996139	220	3.433	ENSBTAG00000015744	CCNC	0.00029851	0.0018473	0.00066206	0.00543851
5	70873456	71307389	1820	3.4327	ENSBTAG00000027064	BTBD11	0.00029885	0.00018491	0.014143	0.00544047
23	28868428	28970742	1666	3.4319	ENSBTAG00000027246	UBD	0.00029966	0.0003592	0.0020775	0.00545097
7	52886424	52986529	215	3.4319	ENSBTAG00000042790	RF00026	0.00029971	0.00034465	0.0038845	0.00544764
15	55775834	55876557	664	3.4314	ENSBTAG00000046149	NA	0.00030021	0.0013338	0.00052302	0.00545249
11	93885690	93986631	436	3.4302	ENSBTAG00000030677	NA	0.00030153	0.00074244	0.0027376	0.00547222
6	106442148	106581843	940	3.4293	ENSBTAG00000004893	ACOX3	0.00030253	0.00018267	0.02017	0.00548611
18	53882078	53994868	525	3.4291	ENSBTAG00000005819	CCDC61	0.00030275	0.00022973	0.0058039	0.00548585
8	23052227	23152814	740	3.4286	ENSBTAG00000047982	NA	0.0003034	0.00034989	0.0051217	0.00549337
8	10993941	11111301	987	3.4284	ENSBTAG00000005574	CLU	0.00030358	0.00028755	0.0047285	0.00549238
1	35599284	35699390	220	3.4283	ENSBTAG00000046393	RF00015	0.00030365	0.0060601	0.00013988	0.0054894
5	71701415	71859052	721	3.4281	ENSBTAG00000020638	TIMP3	0.00030387	0.020463	9.51e-05	0.00548914
17	74285928	74391652	370	3.4271	ENSBTAG00000030979	TUBA3E	0.00030504	0.0016649	0.00042143	0.00550602
12	89982243	90083352	607	3.4269	ENSBTAG00000038272	SOX1	0.00030522	0.020291	0.00010719	0.00550502
28	16386542	16486646	559	3.4265	ENSBTAG00000048180	RF00026	0.0003057	0.0020379	0.0014566	0.00550943
9	90226613	90720346	3122	3.4261	ENSBTAG00000009362	SYNE1	0.00030613	0.002721	0.0015646	0.00551293
5	56235008	56339214	208	3.4258	ENSBTAG00000031544	DDIT3	0.00030647	0.00035491	0.0047202	0.00551481
25	21466078	21590686	439	3.4255	ENSBTAG00000006405	PALB2	0.00030687	0.052472	7.9631e-05	0.00551776
18	62997792	63105631	964	3.4255	ENSBTAG00000026080	LAIR1	0.00030688	0.048091	2.1764e-05	0.0055137
29	31063681	31164595	674	3.4251	ENSBTAG00000047210	NA	0.00030724	0.033935	8.2735e-05	0.00551594
6	71746318	71967431	437	3.4249	ENSBTAG00000002699	KIT	0.00030748	0.028257	0.00012014	0.00551601
8	23157799	23258359	314	3.4241	ENSBTAG00000047142	NA	0.00030842	0.00018961	0.0087543	0.00552864
2	89870586	89977819	249	3.4235	ENSBTAG00000005408	CLK1	0.00030913	0.00046876	0.001626	0.00553712
11	84026854	84128206	508	3.4219	ENSBTAG00000019284	COPS2	0.00031093	0.065539	3.4553e-05	0.0055651
13	62678053	62804549	307	3.4217	ENSBTAG00000003908	MAPRE1	0.0003112	0.33362	2.9327e-06	0.00556567
5	56239163	56357931	235	3.4216	ENSBTAG00000018405	MARS	0.0003113	0.00033066	0.006504	0.00556321
19	40844257	40955176	583	3.4204	ENSBTAG00000012854	GSDMB	0.0003127	0.00015259	0.014246	0.00558396
22	50907515	51019031	295	3.4196	ENSBTAG00000004878	CAMKV	0.00031352	0.0006221	0.0014602	0.00559434
26	22341794	22441902	381	3.419	ENSBTAG00000044417	RF00001	0.00031428	0.00040766	0.0039101	0.00560362
1	134173427	134444973	791	3.418	ENSBTAG00000023416	PPP2R3A	0.00031538	0.00026621	0.0039417	0.00561895
6	90401090	90501422	613	3.4168	ENSBTAG00000043209	RF00100	0.00031677	0.001382	0.00086426	0.00563942
17	65458336	65564043	451	3.4154	ENSBTAG00000032047	NA	0.00031843	0.00028987	0.0034494	0.00566466
12	34874193	35004970	471	3.4154	ENSBTAG00000001865	SGCG	0.00031849	0.00028345	0.0029287	0.00566143
28	41862322	41964565	305	3.4146	ENSBTAG00000032774	ADIRF	0.00031934	0.00015954	0.0042077	0.00567223
9	13590816	13690920	450	3.414	ENSBTAG00000042148	RF00026	0.00032008	0.073223	1.5712e-05	0.00568106
28	41871827	41974801	355	3.4138	ENSBTAG00000017946	NA	0.00032036	0.00023642	0.003387	0.00568171
2	118796643	118896749	317	3.4136	ENSBTAG00000042668	RF00026	0.0003205	0.0013886	0.00073116	0.00567989
9	66065462	66260858	941	3.4136	ENSBTAG00000003384	CEP162	0.0003205	0.0033434	0.00037689	0.00567559
6	89112542	89510195	2170	3.4136	ENSBTAG00000006507	ADAMTS3	0.00032059	0.0030761	0.0003393	0.00567289
28	41852561	41957124	307	3.413	ENSBTAG00000003515	SNCG	0.00032121	0.00017871	0.0035134	0.00567957
18	51652117	51757410	654	3.4123	ENSBTAG00000019273	DMRTC2	0.0003221	0.0020372	0.00064278	0.005691
5	71230815	71350027	456	3.4119	ENSBTAG00000004654	PWP1	0.00032255	0.0010333	0.0038097	0.00569465
16	247300	348235	227	3.4117	ENSBTAG00000035659	NA	0.00032281	0.0071675	0.00010741	0.00569494
10	48021764	48122825	595	3.4116	ENSBTAG00000010952	NA	0.00032294	0.0006723	0.0023636	0.00569294
7	48594081	48694153	415	3.4104	ENSBTAG00000045719	NA	0.00032437	0.0026901	0.0004696	0.00571385
28	5200716	5417946	1650	3.4093	ENSBTAG00000000942	SIPA1L2	0.00032564	0.0030018	0.00075724	0.0057319
13	82112091	82309990	1421	3.4091	ENSBTAG00000000835	BCAS1	0.00032594	0.0011818	0.0028455	0.00573287
18	54079780	54181732	859	3.4083	ENSBTAG00000048021	NA	0.00032679	0.00012405	0.0081082	0.0057435
5	56284244	56385809	281	3.4079	ENSBTAG00000006599	INHBE	0.0003273	0.00045895	0.0051396	0.00574814
1	59348273	59448366	306	3.4069	ENSBTAG00000036373	bta-mir-568	0.00032858	0.00042095	0.0018197	0.0057663
27	4738447	4865238	664	3.4063	ENSBTAG00000007477	NA	0.00032929	0.001142	0.0014768	0.00577442
11	3031934	3210004	1085	3.4049	ENSBTAG00000006744	TMEM131	0.0003309	0.0017646	0.0011586	0.00579831
19	40875114	40976225	606	3.4045	ENSBTAG00000039933	LRRC3C	0.00033144	0.0002353	0.012474	0.00580343
16	49568802	49670917	217	3.4043	ENSBTAG00000030805	SHISA4	0.00033162	0.0027098	0.00033017	0.00580223
13	11493628	11686251	1064	3.4042	ENSBTAG00000040490	CCDC3	0.00033173	0.00027826	0.0043015	0.00579982
4	15282616	15561692	1583	3.4041	ENSBTAG00000024420	COL28A1	0.00033196	0.0033189	0.00053449	0.00579951
10	29626750	29861422	994	3.4039	ENSBTAG00000025634	NA	0.0003321	0.0010486	0.00061246	0.00579762
20	56245179	56622213	2606	3.4034	ENSBTAG00000020126	MYO10	0.00033272	0.0056997	0.00038242	0.00580412
3	13728327	13834728	588	3.4031	ENSBTAG00000000861	ETV3L	0.00033319	0.011728	0.00019508	0.00580798
5	35124130	35224846	461	3.4029	ENSBTAG00000026249	NA	0.00033341	0.00019379	0.0069689	0.00580749
6	99377389	99528448	418	3.4028	ENSBTAG00000020525	SEC31A	0.00033346	0.00025119	0.0040382	0.00580404
5	37310295	37410401	438	3.4027	ENSBTAG00000042689	RF00026	0.00033364	0.090832	2.605e-05	0.00580286
12	16311601	16444987	878	3.4018	ENSBTAG00000015994	LRRC63	0.00033474	0.00078168	0.0020599	0.00581766
8	80591485	80737987	418	3.401	ENSBTAG00000031569	GOLM1	0.00033564	0.00074958	0.0026176	0.00582897
5	111474747	111660218	956	3.401	ENSBTAG00000045610	CACNA1I	0.00033574	0.0020765	0.0012727	0.00582638
16	2134534	2237560	724	3.4005	ENSBTAG00000009111	LRRN2	0.00033629	0.014272	8.1861e-05	0.0058316
26	13333833	13496978	900	3.4004	ENSBTAG00000009279	TNKS2	0.00033639	0.0026331	0.00075709	0.00582902
5	75293294	75514712	1055	3.4004	ENSBTAG00000010865	CACNG2	0.00033641	0.0046182	0.00075242	0.00582505
21	20126386	20243035	1043	3.3996	ENSBTAG00000002786	NA	0.00033738	0.00080946	0.00069122	0.00583752
29	45150689	45265093	671	3.3992	ENSBTAG00000020147	NA	0.00033797	0.00043439	0.011755	0.00584341
9	15620077	15813485	1097	3.3984	ENSBTAG00000016751	MYO6	0.00033886	0.0020139	0.00068325	0.00585447
18	63891396	64040193	744	3.3984	ENSBTAG00000030348	ZNF582	0.00033892	0.0099348	0.00014953	0.00585118
7	15924816	16032578	153	3.3983	ENSBTAG00000002738	S1PR2	0.00033903	0.00079361	0.0010688	0.00584877
1	70795570	70997214	594	3.3973	ENSBTAG00000032839	LRCH3	0.00034023	0.0012457	0.00056775	0.00586514
2	65627515	65769366	564	3.3955	ENSBTAG00000021103	SLC35F5	0.00034246	0.0096536	0.00022588	0.00589924
15	43959023	44104311	565	3.3952	ENSBTAG00000006322	DENND5A	0.00034283	0.011126	9.5867e-05	0.00590127
15	46251834	46389682	814	3.3952	ENSBTAG00000002289	NLRP14	0.0003429	0.18504	1.794e-05	0.00589813
26	22340930	22467746	451	3.3949	ENSBTAG00000016336	OGA	0.00034325	0.00025589	0.005454	0.00589981
9	77887305	78046890	873	3.3947	ENSBTAG00000002964	TXLNB	0.00034355	0.043263	7.9594e-05	0.00590064
5	82196522	82308858	392	3.3926	ENSBTAG00000006538	PTHLH	0.00034615	0.0025071	0.00031888	0.00594093
22	5208463	5502369	1968	3.3923	ENSBTAG00000007131	GADL1	0.00034656	0.0016048	0.0033053	0.00594361
5	49400264	49500390	593	3.3919	ENSBTAG00000047273	RF00001	0.00034708	0.016792	0.00012362	0.00594816
22	56384759	56537000	881	3.3917	ENSBTAG00000003328	TAMM41	0.00034726	0.0028267	0.00061157	0.00594689
2	133337211	133466030	1158	3.3917	ENSBTAG00000017108	OTUD3	0.00034732	0.0032494	0.00060904	0.00594357
7	5547268	5653199	714	3.3916	ENSBTAG00000025767	NA	0.00034749	0.0016834	0.00049178	0.00594213
25	21491012	21624827	494	3.3915	ENSBTAG00000006410	DCTN5	0.00034752	0.045168	8.9037e-05	0.0059383
21	67423628	67523700	590	3.3913	ENSBTAG00000044760	RF01169	0.00034782	0.0047323	0.00042819	0.00593909
6	8999871	9100251	768	3.3909	ENSBTAG00000034849	NA	0.00034833	0.0042518	0.00047421	0.00594346
29	44394057	44510617	293	3.3908	ENSBTAG00000004114	MAP3K11	0.00034845	0.00032901	0.0037525	0.00594117
4	56497059	56598447	665	3.3899	ENSBTAG00000024361	NA	0.00034954	0.00097087	0.0023109	0.00595542
16	28391400	28630230	1200	3.3897	ENSBTAG00000044171	CNIH3	0.0003498	0.00025611	0.0069583	0.00595551
7	59003807	59125334	692	3.3896	ENSBTAG00000035966	GRXCR2	0.00034994	0.01682	0.00028845	0.00595356
1	122771128	122892538	579	3.3892	ENSBTAG00000005522	PLSCR5	0.0003505	0.0094299	0.00010912	0.00595875
25	13294234	13394320	717	3.3885	ENSBTAG00000029848	bta-mir-365-1	0.00035135	0.0029814	0.00040388	0.00596887
15	28250881	28366320	237	3.3877	ENSBTAG00000007192	SIDT2	0.0003524	0.0094911	0.00011875	0.00598236
19	16303233	17612209	10389	3.3875	ENSBTAG00000025200	ASIC2	0.00035262	0.01426	0.0021725	0.00598175
6	91547122	91773390	987	3.3873	ENSBTAG00000015919	PARM1	0.00035287	0.0082646	0.00044487	0.00598166
19	40857227	40963526	596	3.3873	ENSBTAG00000013855	ORMDL3	0.00035291	0.00020828	0.015383	0.005978
16	65916751	66016879	338	3.3872	ENSBTAG00000028988	RF00001	0.00035309	0.0019443	0.00090573	0.00597673
14	70279414	70384124	366	3.3868	ENSBTAG00000001521	UQCRB	0.00035356	0.001969	0.00070002	0.00598035
4	12566773	12668524	466	3.3866	ENSBTAG00000038030	NA	0.00035388	0.0025605	0.0005049	0.00598144
3	16219720	16339004	372	3.3858	ENSBTAG00000005161	ATP8B2	0.00035489	0.0071457	0.00035483	0.00599418
8	23067018	23167605	694	3.3855	ENSBTAG00000046683	NA	0.00035529	0.00040544	0.0078811	0.00599661
15	65344511	65457118	772	3.3843	ENSBTAG00000006951	LMO2	0.00035674	0.00085176	0.003195	0.00601674
7	38269495	38369618	644	3.3843	ENSBTAG00000043273	RF00619	0.00035678	0.00036503	0.010965	0.00601308
13	83974137	84081205	659	3.383	ENSBTAG00000017524	CBLN4	0.00035846	0.070019	1.851e-05	0.00603704
24	50820262	50978290	869	3.3824	ENSBTAG00000016269	ME2	0.00035934	0.0065915	0.00064322	0.00604751
8	73656775	73838020	625	3.3821	ENSBTAG00000012382	KCTD9	0.00035972	0.00014204	0.010667	0.00604955
18	25204472	25344908	262	3.3815	ENSBTAG00000002242	FAM192A	0.00036046	0.00047458	0.0027552	0.00605764
18	65943795	66045066	70	3.3813	ENSBTAG00000037595	NA	0.00036066	0.011496	0.0001169	0.00605665
26	22335932	22438123	398	3.381	ENSBTAG00000016335	NPM3	0.00036118	0.00039039	0.005173	0.00606104
13	28154600	28276830	553	3.3807	ENSBTAG00000047869	NA	0.00036148	0.033441	9.5997e-05	0.00606172
18	51629284	51732971	589	3.3805	ENSBTAG00000001882	CD79A	0.00036176	0.0020296	0.00082606	0.00606207
25	36256702	36370801	579	3.3802	ENSBTAG00000001134	SRRT	0.00036216	0.0010405	0.0028234	0.00606443
18	53896097	53998160	484	3.3802	ENSBTAG00000002635	PGLYRP1	0.00036218	0.0002452	0.0064372	0.00606043
5	71201611	71301717	435	3.3792	ENSBTAG00000042957	RF00026	0.00036343	0.00084127	0.0038108	0.006077
18	65055111	65210002	1047	3.3787	ENSBTAG00000038635	NA	0.00036409	0.0018088	0.00098987	0.00608368
6	29303894	29404730	313	3.3787	ENSBTAG00000015464	NA	0.00036421	0.020816	0.00021323	0.00608135
29	43171839	43278308	408	3.3784	ENSBTAG00000008645	ESRRA	0.00036455	0.00037118	0.0028522	0.00608268
11	20338063	20498763	933	3.3784	ENSBTAG00000032905	RMDN2	0.00036456	0.00054159	0.0033424	0.00607851
29	43179777	43282885	400	3.3783	ENSBTAG00000008648	PRDX5	0.00036464	0.00029695	0.0031719	0.00607552
21	55781894	55916344	563	3.3782	ENSBTAG00000014005	PPIP5K1	0.00036482	0.00107	0.0031133	0.00607419
9	50913545	51063480	295	3.3777	ENSBTAG00000018528	USP45	0.00036553	0.0033323	0.00056748	0.00608168
28	41836524	41951491	340	3.3772	ENSBTAG00000003510	MMRN2	0.00036612	0.00025325	0.0037397	0.00608717
16	65078481	65184057	634	3.377	ENSBTAG00000004305	RGS16	0.0003664	0.003177	0.00067419	0.0060875
5	102151491	102252286	493	3.3766	ENSBTAG00000047848	NA	0.00036697	0.00019834	0.0049117	0.00609264
16	11007883	11108607	403	3.3759	ENSBTAG00000014862	NA	0.00036788	0.00021842	0.0061475	0.00610342
1	64307122	64538105	1528	3.3732	ENSBTAG00000045704	IGSF11	0.00037155	0.036705	0.00010032	0.00615994
13	66154671	66342988	572	3.3731	ENSBTAG00000001741	DLGAP4	0.00037161	0.30328	3.7659e-06	0.00615657
5	56212302	56325883	223	3.3722	ENSBTAG00000010624	DCTN2	0.00037283	0.00062015	0.0049525	0.00617241
3	51964639	52089702	555	3.3715	ENSBTAG00000016307	CDC7	0.00037376	0.0019703	0.0012958	0.00618343
6	20499888	20599970	458	3.3715	ENSBTAG00000044253	RF00283	0.0003738	0.00050753	0.0035162	0.00617972
3	52088832	52299264	736	3.3714	ENSBTAG00000020856	HFM1	0.00037396	0.00059022	0.0042854	0.006178
5	65479890	65579999	418	3.3713	ENSBTAG00000044782	RF00001	0.00037408	0.03879	6.7046e-05	0.00617562
16	39292584	39471208	635	3.3706	ENSBTAG00000006408	MROH9	0.00037505	0.0003817	0.0063206	0.00618727
16	65655535	65821215	755	3.3703	ENSBTAG00000000793	LAMC2	0.00037545	0.01345	0.00026124	0.0061895
22	6951971	7074065	847	3.3695	ENSBTAG00000019526	CMTM6	0.00037654	0.0047721	0.00046939	0.0062031
18	60970212	61082896	572	3.3691	ENSBTAG00000016513	ZNF331	0.00037703	0.022339	0.0002917	0.0062068
10	86604324	86711342	377	3.3681	ENSBTAG00000008664	EIF2B2	0.00037845	0.0013233	0.0018416	0.0062258
4	7046630	7537703	4146	3.3671	ENSBTAG00000003531	ABCA13	0.00037984	0.006339	0.00051458	0.00624427
5	86954659	87054987	535	3.3668	ENSBTAG00000043471	RF00100	0.0003803	0.00043529	0.0074124	0.00624744
3	17223727	17326325	648	3.3666	ENSBTAG00000032997	LOR	0.00038044	0.015648	0.00015149	0.00624536
29	43061546	43174096	680	3.3665	ENSBTAG00000015663	STIP1	0.00038058	0.00070285	0.0022765	0.00624327
1	76635703	76771920	814	3.3664	ENSBTAG00000018703	OSTN	0.00038077	0.0074371	0.00014539	0.00624201
29	47977926	48080331	549	3.3662	ENSBTAG00000018274	FADD	0.00038104	0.0013161	0.0028408	0.00624206
10	86664253	86772247	358	3.366	ENSBTAG00000013983	ZC2HC1C	0.00038131	0.001547	0.0021983	0.00624212
1	67672242	67860789	1339	3.366	ENSBTAG00000005071	DIRC2	0.00038137	0.026761	9.4303e-05	0.00623873
26	50548824	50648943	211	3.3653	ENSBTAG00000046929	RF00001	0.00038224	0.043598	2.1745e-05	0.0062486
25	36271720	36375556	467	3.3648	ENSBTAG00000024772	TRIP6	0.00038301	0.0012764	0.0028279	0.00625681
29	40406336	40516766	455	3.3641	ENSBTAG00000014761	PGA5	0.00038398	0.0027418	0.00080033	0.00626828
21	67515468	67615553	527	3.3625	ENSBTAG00000029820	bta-mir-323	0.00038614	0.00050143	0.0057022	0.00629914
24	37201675	37327015	511	3.3623	ENSBTAG00000021668	METTL4	0.00038655	0.00036301	0.0043828	0.00630144
20	27695415	27805504	283	3.3622	ENSBTAG00000001241	ISL1	0.00038658	0.00087621	0.0011536	0.00629754
27	36058533	36175175	557	3.361	ENSBTAG00000027626	GOLGA7	0.00038835	0.0011482	0.0049742	0.00632197
23	4340362	4583900	2078	3.3609	ENSBTAG00000012870	BMP5	0.00038843	0.056209	4.382e-05	0.00631888
18	64926079	65031696	636	3.3606	ENSBTAG00000037981	NA	0.00038881	0.0021921	0.00057616	0.00632066
23	28871929	28972867	1644	3.3605	ENSBTAG00000017227	OR2I1P	0.00038906	0.00039739	0.0024856	0.00632033
1	57163904	57318918	1144	3.3603	ENSBTAG00000015065	TMPRSS7	0.00038922	0.0028191	0.00048059	0.00631855
13	11989484	12089612	377	3.3603	ENSBTAG00000045070	RF00619	0.00038927	0.38403	2.2513e-06	0.00631497
25	17680046	17780115	301	3.3599	ENSBTAG00000046240	NA	0.00038991	0.00084091	0.0020914	0.00632097
18	39113673	39221071	453	3.3594	ENSBTAG00000006353	TXNL4B	0.00039052	0.00048235	0.0030276	0.00632648
4	44102046	44248584	650	3.3581	ENSBTAG00000009341	CCDC146	0.00039246	0.00034431	0.003801	0.00635351
4	28424602	28530333	485	3.3577	ENSBTAG00000044012	TMEM196	0.00039295	0.010464	0.00019202	0.00635704
10	44051816	44164905	371	3.3577	ENSBTAG00000011225	TMX1	0.000393	0.026307	7.7073e-05	0.00635345
12	13133734	13316310	869	3.3573	ENSBTAG00000034785	DNAJC15	0.00039348	0.0026751	0.00085774	0.00635682
29	43178263	43279598	385	3.3568	ENSBTAG00000008646	TRMT112	0.00039419	0.00039325	0.0030977	0.0063639
6	8850176	8950295	601	3.3567	ENSBTAG00000046195	RF00001	0.00039438	0.021934	0.00033676	0.00636257
4	93329463	93432232	777	3.3566	ENSBTAG00000031866	NA	0.00039453	0.0022517	0.0011092	0.00636061
27	36093518	36209007	471	3.3562	ENSBTAG00000017133	GINS4	0.00039508	0.00061779	0.006122	0.00636509
6	103794033	103921753	538	3.3562	ENSBTAG00000002455	KLHL8	0.00039513	0.0008974	0.0015848	0.00636151
5	26130271	26232515	136	3.3554	ENSBTAG00000012149	HOXC8	0.00039618	0.014417	0.00027979	0.00637403
28	29563180	29680076	353	3.3544	ENSBTAG00000019525	PPP3CB	0.00039774	0.00025921	0.0033321	0.00639473
18	1566811	1705688	893	3.354	ENSBTAG00000010627	SF3B3	0.00039828	0.0038849	0.00044083	0.00639901
21	67528312	67628397	485	3.3523	ENSBTAG00000044865	bta-mir-376c	0.00040072	0.00050432	0.0056908	0.0064338
6	20500046	20600160	459	3.3522	ENSBTAG00000044575	RF00492	0.00040092	0.00046115	0.004026	0.00643259
21	55832606	55949913	474	3.3518	ENSBTAG00000007503	STRC	0.00040138	0.00065146	0.0037775	0.00643556
15	63863734	64015294	1009	3.3513	ENSBTAG00000047268	WT1	0.00040214	0.014858	0.0001426	0.00644333
3	101768498	101868601	390	3.351	ENSBTAG00000042645	RF00218	0.00040263	0.00031105	0.0053323	0.00644676
29	43109739	43212644	465	3.3506	ENSBTAG00000013606	FKBP2	0.00040324	0.00049217	0.0030476	0.00645212
11	102444249	102544768	680	3.349	ENSBTAG00000023697	NA	0.0004055	0.0086796	0.00023758	0.00648384
22	60540209	60648690	553	3.3487	ENSBTAG00000022575	TPRA1	0.00040601	0.00067681	0.0033754	0.00648756
6	8846463	8946582	599	3.3484	ENSBTAG00000046578	RF00001	0.00040643	0.02645	0.00025938	0.00648984
3	101769039	101869118	384	3.348	ENSBTAG00000045792	RF00157	0.00040696	0.00030709	0.0057231	0.00649387
21	67521825	67621904	501	3.3469	ENSBTAG00000036431	bta-mir-543	0.00040859	0.00050384	0.0062995	0.00651544
13	42490789	42593483	796	3.3465	ENSBTAG00000032687	NA	0.00040913	0.001066	0.0026568	0.0065196
17	74283156	74385433	368	3.3464	ENSBTAG00000044198	THAP7	0.0004093	0.0037208	0.00031984	0.00651787
4	101502612	101604085	732	3.3463	ENSBTAG00000014674	CHRM2	0.00040942	0.0030553	0.00099564	0.00651535
21	67534372	67634449	495	3.3463	ENSBTAG00000036433	bta-mir-539	0.0004095	0.00062303	0.0053232	0.00651219
18	36460905	36624882	815	3.3459	ENSBTAG00000001654	SNTB2	0.00041009	0.094587	3.8151e-05	0.00651714
23	28778555	28879049	1060	3.3459	ENSBTAG00000025398	NA	0.0004101	0.0037127	0.0003777	0.00651288
7	41155895	41259917	431	3.3458	ENSBTAG00000007359	PROP1	0.00041021	0.0018822	0.0021453	0.00651021
21	67525239	67625342	486	3.3458	ENSBTAG00000048146	NA	0.00041029	0.00050108	0.0057252	0.00650706
15	45508538	45609476	757	3.3454	ENSBTAG00000047850	NA	0.00041077	0.0013665	0.0010247	0.00651026
11	102917047	103149918	1029	3.3453	ENSBTAG00000005190	TSC1	0.00041098	0.00015163	0.010871	0.00650918
21	67514784	67614886	532	3.3449	ENSBTAG00000029770	NA	0.0004115	0.00049783	0.0060581	0.006513
29	43200522	43315507	611	3.3445	ENSBTAG00000040190	CCDC88B	0.00041216	0.00020478	0.0056969	0.00651904
20	18148000	18248163	416	3.3445	ENSBTAG00000047951	RF00003	0.00041219	0.0025945	0.00078327	0.00651511
13	28204814	28325573	434	3.3444	ENSBTAG00000007700	PHYH	0.00041225	0.085065	4.8628e-05	0.00651166
18	55703309	55814157	372	3.3439	ENSBTAG00000014514	SEC1	0.00041308	0.0035781	0.0014066	0.00652036
21	67434308	67534382	616	3.3429	ENSBTAG00000042739	RF00181	0.00041452	0.0046327	0.00061506	0.00653868
25	19233503	19357061	532	3.3428	ENSBTAG00000009842	CRYM	0.00041461	0.0007983	0.0037123	0.0065357
3	52158778	52259011	257	3.3428	ENSBTAG00000046077	NA	0.00041471	0.00073792	0.003674	0.00653287
11	100947647	101056482	517	3.3424	ENSBTAG00000048071	EXOSC2	0.00041527	0.012821	0.00015978	0.00653729
11	87141215	87357998	1236	3.3417	ENSBTAG00000004259	HPCAL1	0.00041628	0.0049963	0.0004575	0.00654878
25	13289483	13389565	726	3.3406	ENSBTAG00000036371	bta-mir-193b	0.00041805	0.0047349	0.00035597	0.00657221
13	16709239	16809338	414	3.3405	ENSBTAG00000044988	RF00026	0.0004182	0.00043526	0.0048586	0.00657015
29	43099610	43202143	510	3.3399	ENSBTAG00000016555	TRPT1	0.00041897	0.00045648	0.0027586	0.00657783
5	82922063	83105263	661	3.3399	ENSBTAG00000011798	STK38L	0.00041904	0.001537	0.0014624	0.00657452
18	65921580	66030686	107	3.3398	ENSBTAG00000037581	MZF1	0.00041924	0.020269	0.00012025	0.00657324
9	50972633	51099299	271	3.3395	ENSBTAG00000019730	PNISR	0.00041967	0.0029518	0.00080001	0.00657558
21	67515766	67615853	526	3.3388	ENSBTAG00000036444	bta-mir-758	0.00042073	0.00051041	0.0064061	0.00658778
11	102900015	103011170	454	3.3387	ENSBTAG00000005189	SPACA9	0.00042082	0.00043747	0.0079025	0.00658478
4	46424531	46615717	489	3.3387	ENSBTAG00000009207	KMT2E	0.00042089	0.00041085	0.009392	0.00658147
27	4716514	4833646	641	3.338	ENSBTAG00000007473	XKR5	0.00042188	0.0034115	0.0011085	0.00659254
29	43105196	43207756	484	3.3377	ENSBTAG00000047567	VEGFB	0.00042234	0.00043943	0.0032723	0.00659533
18	62169311	62295235	994	3.3371	ENSBTAG00000004725	NLRP9	0.0004233	0.034401	6.6258e-05	0.00660591
5	104194559	104322651	529	3.337	ENSBTAG00000014730	NCAPD2	0.00042347	0.023783	8.0192e-05	0.00660416
1	131833675	132040621	515	3.3356	ENSBTAG00000019952	ARMC8	0.00042564	0.023177	0.00019202	0.00663358
3	101766844	101868956	398	3.3354	ENSBTAG00000015285	RPS8	0.00042587	0.00033087	0.0052289	0.00663274
21	67533558	67633641	505	3.3354	ENSBTAG00000030026	bta-mir-487b	0.00042591	0.00062025	0.0056302	0.00662895
3	101767654	101867726	394	3.3351	ENSBTAG00000042292	RF00212	0.00042638	0.00031918	0.0055312	0.00663185
19	54171185	54271249	311	3.3346	ENSBTAG00000045449	bta-mir-2349	0.00042712	0.00061324	0.002412	0.00663895
8	81461017	81562051	303	3.3344	ENSBTAG00000046803	GAS1	0.00042749	0.00059541	0.0039165	0.00664029
8	17701661	17801767	556	3.3341	ENSBTAG00000043403	RF00026	0.00042786	0.0031061	0.0022324	0.00664163
16	1277008	1385059	600	3.3337	ENSBTAG00000012349	LAX1	0.00042857	0.072965	2.318e-05	0.00664823
28	8061377	8173251	296	3.3325	ENSBTAG00000013068	GGPS1	0.00043031	0.00063946	0.0039802	0.0066708
6	118266993	118368272	425	3.3321	ENSBTAG00000047810	CCDC96	0.00043093	0.0019579	0.0011668	0.00667599
4	83467254	83574725	543	3.332	ENSBTAG00000012649	LSM8	0.00043119	0.0043729	0.00040846	0.0066756
18	63405108	63512751	748	3.3319	ENSBTAG00000007756	TFPT	0.00043129	0.21824	2.1388e-05	0.00667273
26	22325029	22430835	425	3.3317	ENSBTAG00000001530	FGF8	0.00043153	0.0004762	0.0056232	0.00667203
3	101767129	101867197	394	3.3317	ENSBTAG00000042545	RF00476	0.00043155	0.00033858	0.0053727	0.00666793
21	67515299	67615395	530	3.3317	ENSBTAG00000039219	bta-mir-1197	0.0004316	0.00050103	0.0066127	0.0066643
16	63531738	63678883	893	3.3315	ENSBTAG00000020458	STX6	0.00043185	0.0021578	0.00091462	0.00666376
29	43102060	43204681	497	3.331	ENSBTAG00000016551	NA	0.00043267	0.00043614	0.0030188	0.00667202
29	43113337	43213913	447	3.3309	ENSBTAG00000047265	NA	0.0004329	0.00041667	0.0037493	0.00667117
29	27853819	27954742	624	3.3306	ENSBTAG00000047020	NA	0.00043322	0.02493	0.0001133	0.0066717
13	74779025	74886849	735	3.3302	ENSBTAG00000013950	TKDP4	0.00043397	0.0059586	0.0007798	0.00667886
21	67529062	67629154	488	3.3301	ENSBTAG00000040013	bta-mir-376b	0.00043405	0.00051682	0.0062887	0.00667569
20	62285948	62386051	667	3.3299	ENSBTAG00000042090	RF00026	0.00043444	0.0030548	0.00091391	0.0066773
8	39327715	39427817	163	3.3287	ENSBTAG00000043615	RF00026	0.0004362	0.00074179	0.0018851	0.00669995
11	93877186	93977978	483	3.3284	ENSBTAG00000030678	NA	0.00043678	0.00078016	0.0040286	0.00670446
15	46237140	46338701	544	3.3282	ENSBTAG00000047652	RBMXL2	0.00043708	0.11174	2.6302e-05	0.00670466
14	26581190	26991726	1122	3.3267	ENSBTAG00000004954	TOX	0.00043934	0.00070423	0.0021423	0.00673492
17	71007877	71143887	616	3.3266	ENSBTAG00000002452	ASCC2	0.00043959	0.0010001	0.0041466	0.00673433
7	62452507	62687900	923	3.3259	ENSBTAG00000004896	ABLIM3	0.00044075	0.015199	0.00017354	0.00674769
16	42856700	42962737	184	3.3258	ENSBTAG00000007223	FBXO2	0.00044089	0.0032081	0.00044998	0.00674542
18	55828571	55949034	382	3.3256	ENSBTAG00000009174	HSD17B14	0.00044117	0.00065001	0.0058337	0.00674529
5	83156162	83295945	406	3.325	ENSBTAG00000006985	TM7SF3	0.00044212	0.0039548	0.00043465	0.0067554
6	85000210	85187078	760	3.3249	ENSBTAG00000006837	UBA6	0.00044222	0.0044066	0.00036833	0.00675251
11	93919256	94020206	199	3.3247	ENSBTAG00000030676	OR1K1	0.00044261	0.00026679	0.011393	0.00675406
13	73341554	73451614	463	3.3246	ENSBTAG00000016873	OSER1	0.00044279	0.0039136	0.00057687	0.0067524
7	67817802	67917895	241	3.3242	ENSBTAG00000044654	RF00026	0.00044342	0.00039206	0.0039028	0.00675761
14	70256723	70374461	393	3.3238	ENSBTAG00000001522	MTERF3	0.00044393	0.0030359	0.00068486	0.00676097
5	68650933	68863411	652	3.3237	ENSBTAG00000021875	SLC41A2	0.00044409	0.0061858	0.00081854	0.00675901
6	84963014	85093206	458	3.3231	ENSBTAG00000000962	STAP1	0.00044513	0.0031861	0.00067337	0.00677043
21	20034904	20243047	1519	3.3231	ENSBTAG00000001308	NA	0.00044516	0.00074947	0.0012837	0.00676649
3	101759788	101863887	442	3.3228	ENSBTAG00000015288	BEST4	0.00044559	0.00031701	0.0053658	0.00676863
21	1252798	1352923	419	3.3228	ENSBTAG00000029086	RF00001	0.00044563	0.063013	0.00011506	0.00676484
5	104113582	104223568	516	3.3226	ENSBTAG00000004541	LPAR5	0.00044591	0.058179	6.8689e-05	0.0067647
12	78013844	78114857	406	3.3225	ENSBTAG00000021345	OXGR1	0.000446	0.00047369	0.0072872	0.00676168
26	17662946	17824060	508	3.3225	ENSBTAG00000016298	TM9SF3	0.00044612	0.0059562	0.00063464	0.00675912
12	79641579	79920108	2110	3.3221	ENSBTAG00000010395	DOCK9	0.00044669	0.002375	0.0037943	0.00676338
29	43092908	43196183	540	3.322	ENSBTAG00000016560	DNAJC4	0.00044681	0.000536	0.0027412	0.00676082
8	23127939	23228499	388	3.3215	ENSBTAG00000046849	NA	0.00044768	0.0002614	0.0096148	0.0067696
11	3820244	3920339	549	3.3214	ENSBTAG00000045451	RF00425	0.00044783	0.0021317	0.0025619	0.0067675
22	60013340	60222924	919	3.3214	ENSBTAG00000030962	EEFSEC	0.00044787	0.00020619	0.0070804	0.00676373
21	20750158	20918837	800	3.3208	ENSBTAG00000016158	ACAN	0.00044878	0.00044127	0.011307	0.0067731
21	67523235	67623315	493	3.3199	ENSBTAG00000036360	bta-mir-495	0.00045019	0.00050399	0.0063544	0.00679
21	34198044	34309808	390	3.3196	ENSBTAG00000021425	LMAN1L	0.00045077	0.0018463	0.0014884	0.00679437
26	4967714	5628654	3769	3.3196	ENSBTAG00000045905	PCDH15	0.00045081	0.00099261	0.010161	0.0067906
21	67476470	67576539	618	3.3193	ENSBTAG00000042442	RF00181	0.00045116	0.00055291	0.0077723	0.0067915
18	64939577	65040500	548	3.3192	ENSBTAG00000048261	NA	0.00045135	0.0030391	0.00047296	0.00678999
13	80117668	80312763	1248	3.3183	ENSBTAG00000007962	ATP9A	0.00045285	0.00032275	0.010891	0.00680817
14	32790049	32912669	306	3.3179	ENSBTAG00000011981	MYBL1	0.00045342	0.0030097	0.0022341	0.00681237
10	85693347	85809039	457	3.3176	ENSBTAG00000020334	ENTPD5	0.00045397	0.0022673	0.00082902	0.00681625
23	32413210	32570458	1264	3.3175	ENSBTAG00000003892	NA	0.00045411	0.0069716	0.00036573	0.00681398
21	67529423	67629525	489	3.3168	ENSBTAG00000038423	bta-mir-376a	0.00045522	0.00052126	0.0067104	0.00682626
26	31276729	31388433	499	3.3167	ENSBTAG00000020283	DUSP5	0.00045546	0.00026838	0.0062684	0.00682548
18	63067358	63168908	896	3.3163	ENSBTAG00000011693	LENG9	0.00045605	0.029965	8.1163e-05	0.00682995
16	21733189	21858519	709	3.3162	ENSBTAG00000001574	GPATCH2	0.00045621	0.0049843	0.00037306	0.00682797
7	45489017	45595797	163	3.316	ENSBTAG00000012150	NA	0.0004566	0.00083107	0.0044526	0.00682944
18	35426833	35541550	234	3.3158	ENSBTAG00000006414	NUTF2	0.00045683	0.0044639	0.00051008	0.00682851
21	67528686	67628767	487	3.3156	ENSBTAG00000039118	bta-mir-376d	0.00045717	0.00051041	0.0069422	0.00682923
5	27988532	28120153	261	3.3156	ENSBTAG00000013555	ACVR1B	0.00045718	0.0032426	0.00056565	0.00682502
21	67511869	67611954	558	3.3155	ENSBTAG00000036379	bta-mir-379	0.00045745	0.00051357	0.0066625	0.0068247
3	54896556	54996626	425	3.3155	ENSBTAG00000046356	NA	0.00045748	0.0048603	0.00073423	0.0068208
19	6347624	6447708	439	3.3154	ENSBTAG00000047859	RF00133	0.00045748	0.00047911	0.0072715	0.00681645
21	67519676	67619760	501	3.3143	ENSBTAG00000036396	bta-mir-494	0.00045933	0.00049804	0.0070512	0.00683966
10	85726885	85874898	554	3.314	ENSBTAG00000018467	BBOF1	0.00045979	0.0029257	0.00070763	0.00684215
2	129110819	129233500	696	3.3139	ENSBTAG00000019791	GRHL3	0.00046001	0.17241	2.2245e-05	0.00684108
23	24801502	24922822	1326	3.3139	ENSBTAG00000025485	NA	0.00046008	0.002001	0.0021631	0.00683777
29	45180682	45292282	633	3.3134	ENSBTAG00000022244	ACTN3	0.00046084	0.00060316	0.01384	0.00684472
12	34127965	34247920	458	3.3131	ENSBTAG00000003116	MTMR6	0.00046137	0.01052	0.00061888	0.00684824
18	53802957	53903373	423	3.3129	ENSBTAG00000047505	NANOS2	0.00046162	0.0014687	0.0021996	0.00684761
16	57738141	57897856	1184	3.3129	ENSBTAG00000015650	TNN	0.00046175	0.0071201	0.00049229	0.0068452
7	41164994	41266392	425	3.3123	ENSBTAG00000030704	NA	0.00046261	0.0020724	0.002354	0.0068536
18	65938435	66039328	76	3.3121	ENSBTAG00000046987	NA	0.00046303	0.011455	0.00019503	0.00685548
21	67514944	67615045	533	3.3121	ENSBTAG00000045611	NA	0.00046304	0.00049896	0.0071865	0.00685129
29	44374071	44489541	351	3.312	ENSBTAG00000009554	EHBP1L1	0.00046314	0.00026925	0.004334	0.00684844
21	67527931	67628036	483	3.3119	ENSBTAG00000046428	NA	0.00046326	0.00050437	0.0071077	0.00684589
22	53991058	54107181	733	3.3114	ENSBTAG00000031348	CCR9	0.00046408	0.00099647	0.0054199	0.00685368
22	48565397	48680387	345	3.3112	ENSBTAG00000007850	ITIH4	0.00046442	0.00033845	0.0098742	0.00685437
16	49574532	49701879	339	3.311	ENSBTAG00000021576	LMOD1	0.00046473	0.0085876	0.00027454	0.00685462
8	22782321	22882890	602	3.3106	ENSBTAG00000047209	NA	0.00046542	0.065504	7.5712e-05	0.00686047
21	67528839	67628919	488	3.3104	ENSBTAG00000030017	bta-mir-654	0.00046579	0.00051277	0.0070728	0.0068616
9	50900780	51004323	185	3.31	ENSBTAG00000038931	TSTD3	0.00046644	0.0039806	0.00073589	0.00686685
1	58378032	58514999	290	3.3099	ENSBTAG00000013909	BOC	0.00046659	0.0043683	0.00017901	0.00686474
5	37276839	37378199	398	3.3099	ENSBTAG00000045574	NA	0.00046672	0.086359	5.2674e-05	0.00686234
13	24191794	24382817	1221	3.3098	ENSBTAG00000020929	ARMC3	0.00046674	0.01038	0.0002195	0.00685832
18	14691937	14803901	153	3.3096	ENSBTAG00000012102	TCF25	0.00046717	0.063659	4.8169e-05	0.00686033
9	96741121	96841565	784	3.3087	ENSBTAG00000046120	NA	0.00046869	0.0042159	0.00087225	0.00687833
11	44527636	44708623	495	3.3085	ENSBTAG00000010971	LIMS1	0.00046902	0.0075226	0.0011578	0.00687886
21	27872210	27995107	289	3.3082	ENSBTAG00000009855	FAN1	0.00046941	0.00050784	0.0032041	0.00688027
21	67516817	67616899	521	3.308	ENSBTAG00000036356	bta-mir-329a	0.00046976	0.00050713	0.0070342	0.00688109
18	54074479	54177099	894	3.3077	ENSBTAG00000018181	CCDC8	0.00047028	0.00017155	0.0099978	0.00688439
29	43573210	43686775	461	3.3075	ENSBTAG00000001035	SF1	0.00047059	0.00065862	0.0028923	0.00688462
4	65162719	65371463	1574	3.3073	ENSBTAG00000009254	ITPRID1	0.00047107	0.0018539	0.0013897	0.00688734
21	34214921	34333286	414	3.3072	ENSBTAG00000021424	CSK	0.00047114	0.0020991	0.001766	0.00688406
5	72007131	72112477	318	3.3068	ENSBTAG00000018556	MGC137211	0.00047187	0.1567	2.1903e-05	0.00689042
5	49762166	50019012	1082	3.3057	ENSBTAG00000011892	SRGAP1	0.00047372	0.00052379	0.0037854	0.00691312
14	72126935	72345285	989	3.3041	ENSBTAG00000000632	RAD54B	0.00047648	0.00073248	0.0049833	0.00694906
26	16671039	16969269	1870	3.304	ENSBTAG00000002880	SORBS1	0.00047663	0.0013385	0.002671	0.00694692
21	67516507	67616589	523	3.3038	ENSBTAG00000036383	bta-mir-329b	0.00047697	0.00051129	0.0071131	0.00694755
8	80495455	80683397	437	3.3036	ENSBTAG00000001016	NAA35	0.00047726	0.0013252	0.0025799	0.00694744
21	67513551	67613654	542	3.3035	ENSBTAG00000036399	MIR299	0.00047744	0.0005189	0.0070384	0.00694574
21	67484046	67584118	616	3.3032	ENSBTAG00000043933	RF00181	0.00047792	0.00060522	0.0071858	0.0069484
9	71195109	71391930	1404	3.3028	ENSBTAG00000019460	MOXD1	0.00047869	0.00030875	0.009894	0.00695528
5	102439629	102571321	491	3.3027	ENSBTAG00000039380	NA	0.00047883	0.00066841	0.0048201	0.00695299
21	67531370	67631455	504	3.3024	ENSBTAG00000038206	bta-mir-1185	0.00047935	0.00057371	0.0063157	0.00695622
13	83912476	84012542	539	3.3023	ENSBTAG00000045236	NA	0.0004794	0.049719	5.4395e-05	0.00695264
16	68142901	68783392	3062	3.3015	ENSBTAG00000015235	HMCN1	0.00048081	0.0019621	0.0036377	0.00696877
11	88340471	88494776	601	3.3015	ENSBTAG00000008160	MBOAT2	0.00048086	0.013551	0.0002571	0.00696518
22	61139669	61251147	414	3.301	ENSBTAG00000005617	SLC41A3	0.00048173	0.010817	0.00015223	0.00697346
26	18525002	18675622	641	3.3007	ENSBTAG00000012719	UBTD1	0.00048224	0.0022714	0.0010505	0.00697652
14	2412544	2521434	595	3.3	ENSBTAG00000002104	RHPN1	0.00048337	0.001371	0.0082944	0.00698855
1	85663139	85763217	366	3.2999	ENSBTAG00000045138	RF00100	0.00048366	0.00084002	0.009252	0.00698842
11	30484467	30607119	213	3.2997	ENSBTAG00000015151	FOXN2	0.00048395	0.0041545	0.00025103	0.0069883
4	97741626	98644890	5868	3.2997	ENSBTAG00000014112	EXOC4	0.00048396	0.0024324	0.0087139	0.00698413
18	64693056	64794108	582	3.2994	ENSBTAG00000039341	NA	0.0004845	0.019748	0.00012778	0.00698761
8	25290759	25891063	2281	3.2993	ENSBTAG00000002997	ADAMTSL1	0.0004846	0.00054212	0.00621	0.00698475
2	96815144	96915506	874	3.299	ENSBTAG00000046832	CRYGA	0.00048508	0.0017001	0.0011359	0.00698736
5	45031462	45208699	576	3.2989	ENSBTAG00000013496	CPM	0.00048537	0.075476	3.4162e-05	0.00698724
18	53333534	53442948	362	3.2985	ENSBTAG00000013921	CKM	0.00048605	0.37604	2.0378e-05	0.00699272
1	83668073	83771672	285	3.2973	ENSBTAG00000039011	NA	0.00048807	0.0024478	0.0014623	0.00701747
24	35850579	35950669	332	3.297	ENSBTAG00000045055	RF00026	0.00048858	0.00074539	0.0043813	0.00702049
15	45551855	45673620	761	3.2969	ENSBTAG00000037921	OVCH2	0.00048871	0.0019633	0.0016472	0.00701804
29	41575200	41684609	361	3.2967	ENSBTAG00000011846	TUT1	0.00048919	0.0012668	0.0025559	0.00702063
21	71027800	71128924	419	3.2964	ENSBTAG00000005647	GPR132	0.00048967	0.0004259	0.0066629	0.00702321
25	17538928	17658885	706	3.2964	ENSBTAG00000019596	GPRC5B	0.00048973	0.001257	0.0016255	0.00701976
25	17374347	17635734	1684	3.2961	ENSBTAG00000044092	IQCK	0.00049026	0.0011375	0.0028385	0.00702306
21	67474076	67574143	627	3.2958	ENSBTAG00000042543	RF00181	0.00049063	0.00069642	0.0079501	0.00702406
10	86833739	86937169	299	3.2957	ENSBTAG00000004322	FOS	0.00049091	0.15395	3.6595e-05	0.00702377
9	75929324	76062398	681	3.2955	ENSBTAG00000015638	IL20RA	0.00049125	0.0035453	0.0014901	0.00702433
18	51657795	51767365	618	3.295	ENSBTAG00000020251	LYPD4	0.00049203	0.002887	0.00084756	0.00703119
10	10300692	10534916	957	3.2948	ENSBTAG00000025853	HOMER1	0.00049246	0.00085573	0.0053997	0.00703304
16	42851488	42955541	222	3.2946	ENSBTAG00000032617	FBXO44	0.00049283	0.0058322	0.00046285	0.00703403
15	45523878	45625215	762	3.2942	ENSBTAG00000038598	NA	0.00049344	0.0014108	0.0013149	0.00703844
18	55812538	55926549	340	3.2936	ENSBTAG00000009172	BCAT2	0.00049451	0.0010899	0.0039279	0.0070494
18	1595720	1695810	602	3.2923	ENSBTAG00000043049	RF00611	0.00049693	0.0036761	0.00087898	0.00707959
5	56290056	56400443	321	3.292	ENSBTAG00000019084	INHBC	0.00049743	0.00064598	0.0057493	0.0070824
26	17229383	17343746	654	3.2918	ENSBTAG00000033685	CCNJ	0.0004977	0.00077783	0.0052012	0.00708193
22	58732201	58833528	681	3.2915	ENSBTAG00000017173	NA	0.00049824	0.13233	3.66e-05	0.00708531
11	102236504	102406914	998	3.2911	ENSBTAG00000007235	NTNG2	0.00049894	0.00090637	0.0024784	0.00709095
2	4769957	4951074	1256	3.2908	ENSBTAG00000039803	MYO7B	0.00049952	0.0723	6.9097e-05	0.00709488
21	67489803	67589874	622	3.2906	ENSBTAG00000042805	RF00181	0.00049984	0.00060887	0.0076147	0.00709512
13	74747637	74864416	781	3.29	ENSBTAG00000038966	NA	0.00050101	0.0073718	0.00088618	0.00710741
19	55369632	55469819	541	3.2894	ENSBTAG00000044443	RF00424	0.00050197	0.00077683	0.0041573	0.00711672
18	56902428	57013679	421	3.2892	ENSBTAG00000039935	KCNC3	0.00050231	0.0042764	0.0006053	0.00711722
21	67520008	67620112	502	3.2892	ENSBTAG00000040254	bta-mir-1193	0.00050238	0.00049918	0.0080008	0.00711391
24	50895822	51005047	594	3.2892	ENSBTAG00000005683	ELAC1	0.0005024	0.0057438	0.00067075	0.00710989
19	39674567	39821622	334	3.2891	ENSBTAG00000016911	ARHGAP23	0.00050248	0.058153	9.7916e-05	0.00710672
6	20400525	20579959	957	3.289	ENSBTAG00000006686	NPNT	0.00050281	0.00037359	0.0077371	0.00710709
21	55853043	55953125	409	3.2886	ENSBTAG00000043787	RF00001	0.00050337	0.0011332	0.0029751	0.00711071
18	57158106	57303991	660	3.288	ENSBTAG00000013107	SHANK1	0.00050451	0.0032091	0.0006001	0.00712251
5	107599324	107716752	743	3.2878	ENSBTAG00000038415	SLC6A12	0.00050482	0.00087471	0.0062501	0.00712259
29	43096856	43199460	519	3.2877	ENSBTAG00000016559	NUDT22	0.00050496	0.00054294	0.0033872	0.00712027
3	2995781	3169590	859	3.2871	ENSBTAG00000044150	UCK2	0.0005061	0.00038102	0.0060705	0.00713205
14	5546396	5646459	785	3.2869	ENSBTAG00000047010	NA	0.0005065	0.008014	0.00061879	0.00713339
18	63429271	63536993	508	3.2866	ENSBTAG00000045861	TARM1	0.00050702	0.14783	3.8683e-05	0.00713641
22	50941902	51050966	294	3.2866	ENSBTAG00000012335	UBA7	0.00050703	0.0017461	0.0013847	0.00713226
18	39123135	39229293	491	3.2861	ENSBTAG00000006354	HP	0.00050798	0.00051089	0.0054121	0.00714133
18	53399226	53501814	298	3.286	ENSBTAG00000023601	CD3EAP	0.00050819	0.18175	2.8648e-05	0.00713999
5	48114007	48214126	309	3.2859	ENSBTAG00000030111	bta-mir-763	0.00050836	0.00047752	0.0057507	0.00713809
18	57921424	58025412	749	3.2853	ENSBTAG00000035868	NA	0.00050934	0.00090619	0.0019562	0.00714756
21	67532090	67632219	502	3.2853	ENSBTAG00000047640	NA	0.00050934	0.00058493	0.0073059	0.00714328
8	23039413	23140000	716	3.2852	ENSBTAG00000046097	NA	0.00050946	0.0006517	0.0048117	0.00714068
17	74369287	74474549	467	3.2852	ENSBTAG00000031018	NA	0.00050953	0.015557	0.00030039	0.00713739
25	36513535	36613642	397	3.2845	ENSBTAG00000042717	RF00026	0.00051076	0.00076	0.0054242	0.00715033
9	26391435	26534894	607	3.284	ENSBTAG00000033961	RNF217	0.00051175	0.0021898	0.0020273	0.00715991
2	96891049	97012496	967	3.2835	ENSBTAG00000020527	IDH1	0.00051263	0.0083419	0.00042309	0.00716793
16	56339804	56449714	660	3.2834	ENSBTAG00000004855	PRDX6	0.0005129	0.013999	0.0001573	0.00716743
18	35422716	35524389	209	3.283	ENSBTAG00000006411	THAP11	0.00051358	0.0054598	0.00047591	0.00717264
15	74982941	75094667	491	3.2824	ENSBTAG00000012053	ACCSL	0.00051459	0.00079824	0.0041919	0.00718246
1	58193449	58294153	625	3.2824	ENSBTAG00000000242	NA	0.00051465	0.0063998	0.00027266	0.00717901
18	63040945	63154304	946	3.2823	ENSBTAG00000003470	TTYH1	0.00051486	0.028924	7.3243e-05	0.00717766
19	23831170	23931263	409	3.2818	ENSBTAG00000042387	RF00580	0.00051573	0.00066449	0.0031376	0.00718551
25	36034997	36138161	605	3.2815	ENSBTAG00000020157	NA	0.0005162	0.0078624	0.00051049	0.00718778
21	67513098	67613179	549	3.2813	ENSBTAG00000029845	bta-mir-411a	0.0005166	0.00052119	0.0077729	0.00718907
5	38624059	38803871	352	3.2813	ENSBTAG00000015025	YAF2	0.0005167	0.00054765	0.0045956	0.00718618
7	70247936	70398692	735	3.2806	ENSBTAG00000013185	TIMD4	0.00051795	0.00074042	0.0036888	0.00719929
1	54459507	54566574	683	3.2803	ENSBTAG00000038103	DPPA4	0.00051841	0.0019178	0.0011442	0.0072014
19	54190689	54311902	403	3.2802	ENSBTAG00000006663	CYTH1	0.00051866	0.00048074	0.003472	0.0072006
21	67485303	67585376	618	3.2801	ENSBTAG00000042438	RF00181	0.00051891	0.00060978	0.0077944	0.0071998
21	67479223	67579297	607	3.28	ENSBTAG00000043413	RF00181	0.000519	0.00065981	0.007576	0.00719678
21	34264501	34371201	380	3.2795	ENSBTAG00000000085	CYP1A2	0.00051998	0.0015836	0.0023202	0.0072061
8	60823151	60955455	592	3.2793	ENSBTAG00000001142	GNE	0.00052035	0.00033264	0.0063884	0.00720696
7	59732768	60149412	1905	3.2788	ENSBTAG00000001862	PPP2R2B	0.00052134	0.0021132	0.0015797	0.00721639
26	31275373	31375440	445	3.278	ENSBTAG00000044608	bta-mir-2394	0.00052276	0.00034087	0.0060615	0.00723177
19	40818079	40927769	499	3.2779	ENSBTAG00000030523	ZPBP2	0.00052297	0.00036716	0.01073	0.0072304
21	67482232	67582303	609	3.2777	ENSBTAG00000042365	RF00181	0.00052319	0.00062931	0.0077565	0.00722917
19	58729399	59121795	3913	3.2775	ENSBTAG00000018837	SLC39A11	0.0005236	0.0011712	0.0089982	0.00723056
21	1256299	1356417	440	3.2769	ENSBTAG00000047328	RF00001	0.00052484	0.064055	0.00015254	0.00724341
8	45815188	45999526	566	3.2766	ENSBTAG00000008877	APBA1	0.00052541	0.00029072	0.009236	0.007247
18	51608123	51728112	600	3.2765	ENSBTAG00000018912	ARHGEF1	0.00052552	0.0034111	0.00094671	0.00724425
7	74069595	74177285	569	3.2763	ENSBTAG00000012184	PTTG1	0.00052581	0.00034282	0.014407	0.00724398
11	23609702	23710017	522	3.2762	ENSBTAG00000026034	NA	0.000526	0.0003087	0.0071471	0.00724233
13	75234532	75355658	641	3.2762	ENSBTAG00000016743	DNTTIP1	0.00052615	0.0010215	0.0025476	0.00724013
7	58850993	59059921	1143	3.274	ENSBTAG00000044169	PRELID2	0.00053016	0.0039212	0.00068617	0.00729102
29	45192552	45298115	570	3.2735	ENSBTAG00000010994	CTSF	0.00053119	0.0006529	0.0099456	0.0073009
22	50900283	51003897	292	3.2733	ENSBTAG00000040083	NA	0.00053141	0.0011304	0.0020073	0.00729963
18	57295387	57400243	379	3.273	ENSBTAG00000018545	KLK15	0.00053203	0.00054708	0.0054219	0.00730386
21	67490633	67590707	621	3.2722	ENSBTAG00000043670	RF00181	0.00053356	0.00059709	0.0065732	0.00732057
5	49131675	49315076	1321	3.2719	ENSBTAG00000011352	TBC1D30	0.00053406	0.0020638	0.0039242	0.00732313
13	61073467	61192447	465	3.2718	ENSBTAG00000013330	TBC1D20	0.0005344	0.0024962	0.0062142	0.0073235
18	1570738	1670808	539	3.2713	ENSBTAG00000044280	bta-mir-2324	0.00053534	0.013233	0.00023341	0.00733209
11	100030558	100182328	872	3.2707	ENSBTAG00000002936	PRRX2	0.00053637	0.004323	0.0025997	0.0073419
13	42471496	42579083	853	3.2707	ENSBTAG00000015949	NA	0.00053644	0.001373	0.0027713	0.00733856
2	25516351	25649241	800	3.2706	ENSBTAG00000013218	GORASP2	0.00053656	0.00092714	0.0039965	0.00733591
5	89208893	89361142	808	3.2692	ENSBTAG00000003282	SLCO1A2	0.00053921	0.00083879	0.0038858	0.00736784
21	67533073	67633147	506	3.2691	ENSBTAG00000036368	bta-mir-381	0.00053946	0.00061004	0.008002	0.00736695
9	19277496	19418400	703	3.2691	ENSBTAG00000043950	LCA5	0.00053947	0.0066706	0.0012036	0.00736279
29	44370406	44472038	342	3.2687	ENSBTAG00000003712	FAM89B	0.00054015	0.00037518	0.0039567	0.00736777
22	61117346	61238874	456	3.2681	ENSBTAG00000009874	ZXDC	0.00054134	0.010519	0.00017126	0.0073797
1	145546461	145660047	699	3.2673	ENSBTAG00000007818	POFUT2	0.00054293	0.038843	0.00017263	0.00739707
23	26676417	26844259	1279	3.2671	ENSBTAG00000023541	NA	0.00054319	0.16418	1.2611e-05	0.0073963
13	52794182	52900549	758	3.2666	ENSBTAG00000011458	CPXM1	0.00054428	0.0007555	0.0034797	0.00740683
2	25520737	25621355	658	3.2659	ENSBTAG00000036258	NA	0.00054561	0.00096137	0.0037944	0.00742061
8	45548159	45746886	1188	3.2652	ENSBTAG00000011770	TJP2	0.00054685	0.061254	4.2305e-05	0.00743316
29	44790076	44890543	195	3.2648	ENSBTAG00000011370	NA	0.00054768	0.0032034	0.0007203	0.00744012
22	48583831	48697777	301	3.2647	ENSBTAG00000007846	ITIH3	0.00054794	0.00028937	0.01197	0.00743933
15	28268411	28373666	254	3.2645	ENSBTAG00000007196	TAGLN	0.00054836	0.02414	9.4168e-05	0.00744071
3	120626094	120764918	551	3.2638	ENSBTAG00000005168	CROCC2	0.00054955	0.0042087	0.0017581	0.00745254
4	93263525	93394527	972	3.2638	ENSBTAG00000017001	RBM28	0.00054972	0.008249	0.00080378	0.00745052
2	20255577	20355683	213	3.2637	ENSBTAG00000043318	RF00026	0.00054985	0.04382	7.5172e-05	0.00744797
3	44250129	44350234	569	3.2627	ENSBTAG00000043198	RF00026	0.00055182	0.0010482	0.002282	0.00747033
22	50964686	51099408	342	3.2625	ENSBTAG00000011595	IP6K1	0.00055224	0.0019067	0.0015775	0.00747169
19	23829873	23929967	413	3.2621	ENSBTAG00000042780	RF00580	0.00055296	0.00071573	0.0032216	0.00747711
26	44569642	44743891	1327	3.2616	ENSBTAG00000012970	FAM53B	0.00055387	0.0017939	0.0055717	0.00748508
21	67480802	67580873	606	3.2616	ENSBTAG00000042519	RF00181	0.00055399	0.00062896	0.0084299	0.00748238
6	4322937	4426146	632	3.2615	ENSBTAG00000010634	NDNF	0.00055406	0.0010915	0.0044358	0.00747901
11	103465902	103585051	467	3.2604	ENSBTAG00000039851	UBAC1	0.00055629	0.0024423	0.0008406	0.00750478
29	40425303	40555451	505	3.26	ENSBTAG00000021568	VWCE	0.000557	0.0036055	0.0010996	0.00751003
29	43158833	43265736	352	3.2592	ENSBTAG00000008644	KCNK4	0.00055873	0.00053418	0.0055812	0.00752902
4	47433218	47533324	593	3.259	ENSBTAG00000042539	RF00026	0.00055898	0.0003679	0.0081728	0.00752805
8	71492981	71638259	673	3.2587	ENSBTAG00000019099	SLC25A37	0.00055971	0.022709	0.00023334	0.00753354
15	24724060	24865850	597	3.2583	ENSBTAG00000031330	HTR3B	0.00056033	0.0025301	0.001985	0.00753755
5	101160292	101316954	878	3.2579	ENSBTAG00000038461	NA	0.00056113	0.010518	0.00019776	0.00754397
21	67492562	67592707	622	3.2568	ENSBTAG00000045422	RF00600	0.00056331	0.00060624	0.0070227	0.00756893
21	67487173	67587248	627	3.2565	ENSBTAG00000043314	RF00181	0.00056406	0.00057032	0.0081922	0.00757466
14	2021851	2121925	340	3.2564	ENSBTAG00000044263	bta-mir-2309	0.00056409	0.0083053	0.00073978	0.00757072
18	62690893	62809819	750	3.2562	ENSBTAG00000017847	PPP1R12C	0.00056451	0.11079	5.2289e-05	0.00757201
29	41564571	41674167	407	3.2559	ENSBTAG00000011843	EEF1G	0.00056526	0.0015315	0.0032095	0.00757772
29	41804757	41904828	606	3.2558	ENSBTAG00000043509	RF00086	0.00056532	0.011572	0.00032196	0.00757419
16	29943988	30117842	296	3.2556	ENSBTAG00000033267	LIN9	0.00056568	0.0024972	0.00098874	0.00757467
29	43076404	43192481	635	3.2554	ENSBTAG00000045862	FERMT3	0.00056611	0.00070555	0.0034145	0.00757609
1	70819064	70919135	278	3.2552	ENSBTAG00000042610	RF00493	0.00056661	0.00085623	0.0028765	0.00757845
14	78549363	78749784	1164	3.2547	ENSBTAG00000015720	WWP1	0.00056763	0.017623	0.00017756	0.00758775
11	88534862	88637166	276	3.2543	ENSBTAG00000021187	ID2	0.00056831	0.00050625	0.0076147	0.0075925
18	65910799	66013496	128	3.2542	ENSBTAG00000013882	CHMP2A	0.00056847	0.018389	0.00018258	0.00759031
22	50951140	51052896	267	3.2537	ENSBTAG00000012322	INKA1	0.0005695	0.0018804	0.0015087	0.00759972
22	38639066	39092517	2207	3.2535	ENSBTAG00000005321	CADPS	0.00056997	0.00674	0.0005327	0.00760166
12	16332772	16432916	714	3.2531	ENSBTAG00000045156	RF00554	0.00057085	0.0013161	0.0022078	0.00760906
7	45478280	45579515	157	3.253	ENSBTAG00000006662	NA	0.00057092	0.00083168	0.0063081	0.00760566
1	77148182	77393645	1231	3.2524	ENSBTAG00000013205	IL1RAP	0.00057221	0.25133	1.2671e-05	0.0076185
7	47802147	47953296	547	3.2523	ENSBTAG00000021520	DDX46	0.00057235	0.0016766	0.002038	0.00761603
5	83136276	83246046	363	3.2519	ENSBTAG00000005082	MED21	0.00057312	0.0025041	0.0010031	0.00762194
22	60129708	60261026	718	3.2517	ENSBTAG00000020998	RUVBL1	0.00057354	0.0011981	0.0015154	0.00762319
21	67481087	67581158	608	3.2516	ENSBTAG00000042953	RF00181	0.00057372	0.00062395	0.008887	0.00762126
12	15768917	15882440	683	3.2509	ENSBTAG00000018580	SPERT	0.0005753	0.0039259	0.0012047	0.00763791
15	79457389	79558721	402	3.2507	ENSBTAG00000035489	NA	0.00057554	0.0011577	0.0029414	0.00763676
11	2966325	3106118	1180	3.2507	ENSBTAG00000005892	ZAP70	0.00057562	0.0050518	0.00042919	0.00763349
6	33423222	33523374	273	3.2505	ENSBTAG00000047821	NA	0.00057592	0.0030988	0.00080331	0.00763314
7	45507261	45607342	152	3.2505	ENSBTAG00000043789	NA	0.00057605	0.00087682	0.0050914	0.00763054
1	70819304	70919383	277	3.2497	ENSBTAG00000043376	RF00494	0.00057762	0.00085675	0.0029322	0.00764701
5	26107431	26208878	198	3.2493	ENSBTAG00000009634	HOXC5	0.00057853	0.03015	0.00020487	0.00765472
7	45506210	45607580	153	3.2492	ENSBTAG00000040334	NA	0.00057856	0.00094055	0.0047738	0.00765079
15	45478725	45579666	724	3.2491	ENSBTAG00000038317	NA	0.00057893	0.0041485	0.0009229	0.00765136
29	46030002	46131847	584	3.2488	ENSBTAG00000038054	NA	0.00057937	0.029298	0.00023016	0.00765285
27	18018925	18119022	345	3.2488	ENSBTAG00000045073	RF00026	0.00057953	0.0010975	0.010577	0.00765065
10	17466709	17609258	758	3.2487	ENSBTAG00000013982	UACA	0.00057964	0.0054026	0.0010274	0.00764778
26	18577373	18686269	512	3.2484	ENSBTAG00000012720	ANKRD2	0.00058027	0.0032593	0.001068	0.00765178
10	32593648	32916661	1519	3.2484	ENSBTAG00000003172	MEIS2	0.00058028	0.00043058	0.01272	0.0076476
5	25965049	26069918	387	3.2483	ENSBTAG00000021974	SMUG1	0.00058039	0.051281	4.8817e-05	0.00764474
23	3148183	3248256	406	3.2482	ENSBTAG00000045681	bta-mir-2375	0.00058069	0.0033672	0.00039604	0.00764439
27	4737124	4837336	500	3.2481	ENSBTAG00000036358	NA	0.00058082	0.0024016	0.0018262	0.0076418
22	50955176	51062628	272	3.2473	ENSBTAG00000005728	CDHR4	0.0005825	0.0017758	0.0016166	0.0076596
21	58132391	58397037	2098	3.2462	ENSBTAG00000009845	ITPK1	0.00058475	0.0024341	0.0024011	0.00768486
1	35703286	35809257	297	3.2453	ENSBTAG00000007970	C1H3orf38	0.0005867	0.0076109	0.00037374	0.00770616
10	44292323	44665289	1526	3.2451	ENSBTAG00000031707	FRMD6	0.00058695	0.12589	4.7568e-05	0.00770512
21	67488585	67588656	626	3.2451	ENSBTAG00000044977	RF00181	0.00058705	0.00061228	0.0094742	0.00770211
29	41805108	41905183	607	3.2442	ENSBTAG00000042479	RF00087	0.00058887	0.011579	0.00034289	0.00772166
18	51588903	51688992	468	3.2442	ENSBTAG00000048100	NA	0.00058889	0.0080759	0.00047129	0.00771759
13	73816814	73922277	429	3.2438	ENSBTAG00000003380	KCNK15	0.00058975	0.001129	0.0059488	0.00772454
3	3642343	3915786	1804	3.2433	ENSBTAG00000012025	LMX1A	0.00059069	0.005803	0.00095905	0.00773252
6	89885677	90152798	564	3.2433	ENSBTAG00000004912	ANKRD17	0.00059069	0.017615	0.00029838	0.00772819
18	36548368	36650210	440	3.2433	ENSBTAG00000001663	PDF	0.00059083	0.074855	0.00010709	0.0077257
2	117786412	118154185	1739	3.243	ENSBTAG00000037640	PID1	0.00059144	0.00047162	0.014337	0.00772936
2	89444027	89563281	528	3.2423	ENSBTAG00000031579	SGO2	0.00059284	0.013807	0.00027312	0.00774333
5	68833546	68978003	474	3.2422	ENSBTAG00000006326	ALDH1L2	0.00059302	0.066403	8.6912e-05	0.00774136
14	4132522	4235763	293	3.242	ENSBTAG00000020226	CHRAC1	0.00059354	0.0013586	0.003271	0.00774383
2	105324919	105425498	478	3.2413	ENSBTAG00000048210	NA	0.00059496	0.12186	4.268e-05	0.00775803
17	65469357	65602128	589	3.2408	ENSBTAG00000014376	ANKRD13A	0.00059607	0.00044928	0.0055436	0.00776817
29	41804354	41904429	605	3.2405	ENSBTAG00000042526	RF00085	0.00059663	0.011516	0.00035082	0.00777114
22	50767696	50942474	364	3.2404	ENSBTAG00000006328	RBM6	0.00059691	0.0012187	0.0022497	0.00777046
11	44156549	44415502	1817	3.2403	ENSBTAG00000038011	SH3RF3	0.00059709	0.01366	0.00084304	0.00776848
5	57070777	57170851	134	3.2401	ENSBTAG00000043048	RF00273	0.00059746	0.0014055	0.0020313	0.00776897
22	39018359	39123040	326	3.24	ENSBTAG00000020302	FEZF2	0.00059763	0.0014594	0.0013798	0.00776687
22	60457746	60606978	935	3.2398	ENSBTAG00000018031	PODXL2	0.00059807	0.0011414	0.0026384	0.00776827
29	44943275	45044609	351	3.2393	ENSBTAG00000020203	TMEM151A	0.00059916	0.27966	2.1168e-05	0.00777811
16	41491499	41602708	391	3.2386	ENSBTAG00000047412	TNFSF18	0.00060063	0.00049773	0.008189	0.00779287
8	8458960	8568765	468	3.2378	ENSBTAG00000020155	RP1L1	0.00060218	0.0024792	0.0011328	0.00780865
12	86762379	87475485	3100	3.2377	ENSBTAG00000025220	FAM155A	0.0006025	0.0008114	0.01757	0.00780847
1	82656097	83037709	1756	3.2374	ENSBTAG00000005209	VPS8	0.00060308	0.0037439	0.0010768	0.00781166
13	22332763	22546405	1174	3.2373	ENSBTAG00000013339	NEBL	0.00060325	0.0023475	0.0023914	0.00780953
21	67493571	67593644	624	3.2373	ENSBTAG00000043694	RF00181	0.00060325	0.00061129	0.0073934	0.00780521
11	51790158	51890279	757	3.2372	ENSBTAG00000036889	RF00001	0.00060346	0.023718	0.00048191	0.00780362
19	23825290	23925382	427	3.236	ENSBTAG00000045793	NA	0.00060617	0.00085981	0.0030649	0.00783433
25	9925299	10025970	697	3.2358	ENSBTAG00000004386	SOCS1	0.00060654	0.015409	0.00025104	0.00783478
10	51708913	51971260	1112	3.2349	ENSBTAG00000005479	LIPC	0.00060844	0.0051632	0.0010224	0.00785499
23	3148448	3248521	409	3.2348	ENSBTAG00000048128	NA	0.00060872	0.0033539	0.00042545	0.00785427
2	107886557	107992525	238	3.2346	ENSBTAG00000030973	TUBA1D	0.00060904	0.0027727	0.0018332	0.00785406
22	50878327	50991427	297	3.234	ENSBTAG00000015046	MST1R	0.00061032	0.0015289	0.0018046	0.00786623
6	3939485	4039591	568	3.2337	ENSBTAG00000043242	RF00026	0.00061096	0.0045769	0.00076984	0.00787015
6	46077372	46205777	407	3.2331	ENSBTAG00000017390	LGI2	0.00061221	0.019945	0.00022603	0.00788191
21	67537315	67637411	484	3.2328	ENSBTAG00000036398	bta-mir-655	0.00061302	0.0014761	0.0049816	0.007888
13	73253266	73425173	932	3.2327	ENSBTAG00000023002	JPH2	0.00061304	0.0086678	0.00066922	0.00788392
21	67536358	67636448	487	3.2323	ENSBTAG00000030035	bta-mir-544a	0.000614	0.0012423	0.0055376	0.00789192
18	63057489	63167295	956	3.232	ENSBTAG00000011689	LENG8	0.00061455	0.040224	9.8178e-05	0.00789466
5	37052590	37382440	1117	3.2319	ENSBTAG00000000395	ADAMTS20	0.00061482	0.046198	0.00011132	0.00789379
18	59348666	59473657	596	3.2316	ENSBTAG00000011052	NA	0.00061539	0.00058563	0.005595	0.00789677
10	77309722	77428295	713	3.2311	ENSBTAG00000003469	CHURC1	0.00061652	0.001232	0.0025772	0.00790694
21	1241700	1341806	354	3.2299	ENSBTAG00000046055	RF00026	0.00061918	0.060486	0.00012952	0.0079367
7	15510205	15610339	304	3.2297	ENSBTAG00000043476	RF00156	0.00061963	0.00068897	0.02157	0.00793812
23	32335306	32436038	819	3.2297	ENSBTAG00000008491	NA	0.00061968	0.0048224	0.00077776	0.00793441
12	29971743	30089901	562	3.2291	ENSBTAG00000008271	MEDAG	0.00062085	0.00075825	0.0082799	0.00794505
19	23827562	23936659	456	3.2289	ENSBTAG00000004225	TSR1	0.00062127	0.00094473	0.0029572	0.00794607
11	87515731	87666670	310	3.228	ENSBTAG00000007485	GRHL1	0.00062325	0.00093166	0.0031905	0.00796704
18	60731779	60853711	711	3.2277	ENSBTAG00000033642	NA	0.0006239	0.0035771	0.00076289	0.007971
16	38197530	38299860	391	3.2274	ENSBTAG00000021671	METTL18	0.0006245	0.0033183	0.0018425	0.00797431
29	45173678	45279753	630	3.2274	ENSBTAG00000005756	ZDHHC24	0.0006245	0.00086117	0.014772	0.00796996
7	5421576	5543984	838	3.2272	ENSBTAG00000012678	COLGALT1	0.00062501	0.00076854	0.0058384	0.00797212
7	15500298	15606967	315	3.226	ENSBTAG00000007550	OLFM2	0.00062765	0.00071362	0.018732	0.00800143
13	12365354	12465446	248	3.2257	ENSBTAG00000044851	RF00012	0.00062828	0.0041862	0.0012119	0.00800509
14	2114999	2227241	308	3.2255	ENSBTAG00000037493	PUF60	0.00062867	0.0088748	0.0011369	0.0080057
23	32997247	33097357	1024	3.2253	ENSBTAG00000042587	RF00026	0.00062926	0.00073325	0.0034925	0.00800886
5	64962100	65411829	2489	3.2245	ENSBTAG00000004145	ANO4	0.00063101	0.00038854	0.0092972	0.00802676
21	67553865	67653945	492	3.2234	ENSBTAG00000036364	bta-mir-410	0.00063333	0.0026634	0.0042093	0.0080519
29	45006314	45113665	498	3.2234	ENSBTAG00000012024	SLC29A2	0.00063338	0.0098578	0.00063678	0.00804816
3	113653381	113833354	733	3.2234	ENSBTAG00000020616	DGKD	0.00063339	0.046277	0.00011033	0.00804392
17	74389064	74506082	530	3.2232	ENSBTAG00000047676	NA	0.00063376	0.021057	0.00031237	0.00804425
13	61097247	61214402	485	3.2223	ENSBTAG00000017002	RBCK1	0.00063587	0.0025573	0.0049068	0.00806665
19	61176690	61279571	574	3.2215	ENSBTAG00000024903	KCNJ16	0.00063765	0.0014941	0.0046511	0.00808485
23	11083036	11256519	588	3.2215	ENSBTAG00000014253	TBC1D22B	0.00063765	0.0011057	0.0031976	0.00808047
21	34192439	34297229	373	3.2209	ENSBTAG00000021426	CPLX3	0.00063889	0.0032494	0.0013535	0.0080918
18	25166121	25299058	416	3.2205	ENSBTAG00000002233	CPNE2	0.00063979	0.0011918	0.0045425	0.00809881
16	34616250	34716362	336	3.2201	ENSBTAG00000036644	RF00001	0.00064077	0.0082731	0.001622	0.00810683
12	83207177	83327101	684	3.2197	ENSBTAG00000005925	SLC10A2	0.00064167	0.0014532	0.0026267	0.00811383
5	104157320	104257457	432	3.2197	ENSBTAG00000045460	RF00564	0.00064168	0.11833	3.8123e-05	0.00810957
18	55736904	55837938	284	3.2197	ENSBTAG00000021557	FUT2	0.0006417	0.001715	0.0020152	0.00810545
2	26886763	27128521	1786	3.2196	ENSBTAG00000004555	LRP2	0.00064195	0.0085733	0.00068623	0.00810423
14	79812685	79927931	712	3.2187	ENSBTAG00000040461	NA	0.00064389	0.014788	0.00035237	0.00812434
21	67553388	67653477	489	3.2185	ENSBTAG00000029808	bta-mir-412	0.00064441	0.0027191	0.0042312	0.00812651
21	67554365	67654474	497	3.2176	ENSBTAG00000047889	NA	0.00064627	0.0025248	0.0045616	0.00814558
25	36600861	36724762	544	3.2176	ENSBTAG00000001068	ZCWPW1	0.00064639	0.0026966	0.001268	0.0081427
18	53351750	53459927	311	3.217	ENSBTAG00000002070	KLC3	0.00064767	0.32247	5.6748e-05	0.00815444
21	67553238	67653338	490	3.2158	ENSBTAG00000029961	MIR409	0.0006503	0.0026828	0.0043716	0.00818315
25	19178387	19290185	490	3.2158	ENSBTAG00000011504	ZP2	0.00065038	0.0023388	0.0016244	0.00817975
18	62810199	62914521	671	3.2151	ENSBTAG00000045529	NCR1	0.00065205	0.028146	0.00014423	0.00819635
22	61171251	61298521	570	3.2148	ENSBTAG00000014470	ALDH1L1	0.00065267	0.0094952	0.00026933	0.00819974
5	11258520	11358714	527	3.2143	ENSBTAG00000033884	TMA7	0.00065386	0.00064087	0.0093433	0.00821028
10	51548073	51789153	505	3.2133	ENSBTAG00000005481	ADAM10	0.00065619	0.0021396	0.0008952	0.00823511
18	62927238	63034776	755	3.2132	ENSBTAG00000045795	KIR2DS1	0.00065639	0.040361	0.00011596	0.00823321
15	46318597	46421546	695	3.2127	ENSBTAG00000020289	ZNF214	0.00065745	0.34395	3.656e-05	0.00824208
29	49152354	49304992	1051	3.2127	ENSBTAG00000010777	CARS	0.00065752	0.0030141	0.0025914	0.00823855
21	67554689	67654767	497	3.2125	ENSBTAG00000030016	bta-mir-656	0.00065785	0.0024541	0.0048491	0.00823827
22	48561898	48663043	320	3.2125	ENSBTAG00000032531	MUSTN1	0.00065787	0.00065159	0.0094893	0.00823411
10	61827808	62192171	980	3.2122	ENSBTAG00000002278	FBN1	0.00065867	0.18819	2.4933e-05	0.00823972
5	104104010	104211646	514	3.2117	ENSBTAG00000034246	ACRBP	0.00065984	0.056625	0.00017578	0.00824994
21	67553523	67653629	490	3.2117	ENSBTAG00000029794	MIR369	0.00065987	0.0027302	0.0043336	0.00824591
11	94524530	94624657	373	3.2113	ENSBTAG00000044885	RF00402	0.00066078	0.00079353	0.0070867	0.00825287
2	118144131	118486930	1556	3.2112	ENSBTAG00000016063	DNER	0.00066087	0.011417	0.00048302	0.00824959
13	61032324	61156498	490	3.2107	ENSBTAG00000012341	CSNK2A1	0.00066216	0.0027747	0.0074408	0.00826128
26	50523881	50624822	233	3.2106	ENSBTAG00000005267	NA	0.00066234	0.073929	2.6544e-05	0.00825913
5	56954646	57076537	156	3.2106	ENSBTAG00000011720	HSD17B6	0.00066236	0.00080482	0.003683	0.00825497
23	3148342	3248415	408	3.2105	ENSBTAG00000045698	bta-mir-2375	0.00066251	0.0033875	0.00048981	0.00825245
29	44910930	45020707	437	3.2099	ENSBTAG00000019334	KLC2	0.000664	0.17155	2.9779e-05	0.00826661
25	36616933	36717039	451	3.2087	ENSBTAG00000042708	RF00026	0.00066666	0.0023818	0.0013697	0.00829531
5	28475103	28575496	471	3.2087	ENSBTAG00000023471	NA	0.00066677	0.0016786	0.0042088	0.00829227
5	26107879	26207971	195	3.2083	ENSBTAG00000036381	bta-mir-615	0.00066768	0.031038	0.00024525	0.00829917
15	32098575	32199038	453	3.2079	ENSBTAG00000040051	NA	0.00066864	0.0097012	0.00044107	0.00830669
29	41803940	41904066	602	3.2077	ENSBTAG00000042484	RF00099	0.00066907	0.012349	0.00039284	0.00830762
8	101470566	101602954	490	3.2074	ENSBTAG00000010535	TXNDC8	0.0006696	0.58168	1.0377e-05	0.00830979
26	13453454	13626250	781	3.2073	ENSBTAG00000016104	BTAF1	0.00067002	0.00082871	0.0038378	0.00831059
29	40881652	40986454	345	3.2068	ENSBTAG00000000064	FEN1	0.0006711	0.00060217	0.0043528	0.00831958
14	72050497	72213615	713	3.2067	ENSBTAG00000003789	VIRMA	0.00067124	0.0042011	0.0012624	0.00831691
11	29197949	29418844	910	3.2064	ENSBTAG00000032558	TTC7A	0.00067208	0.003157	0.0019892	0.0083229
15	14106932	14207020	556	3.2062	ENSBTAG00000045881	NA	0.00067261	0.0089539	0.00055101	0.00832506
15	39112245	39212317	516	3.2059	ENSBTAG00000045263	bta-mir-2284t	0.00067309	0.031578	0.0002073	0.0083266
22	56170084	56340873	773	3.2059	ENSBTAG00000018600	VGLL4	0.00067315	0.0028424	0.0013056	0.00832294
3	55043505	55203828	1085	3.2051	ENSBTAG00000000505	KYAT3	0.00067518	0.0039508	0.0021185	0.00834363
15	79463804	79563908	430	3.2048	ENSBTAG00000043042	RF00026	0.0006759	0.0015469	0.003189	0.00834811
8	69456899	69557006	446	3.2036	ENSBTAG00000029075	RF00001	0.00067863	0.00058937	0.0049091	0.00837741
5	59921694	60022920	400	3.2029	ENSBTAG00000046610	NA	0.00068027	0.0043799	0.0012911	0.00839323
16	47974410	48127736	472	3.2028	ENSBTAG00000040477	CHD5	0.00068044	0.23794	5.2476e-05	0.0083909
8	60799478	60917215	647	3.2019	ENSBTAG00000001137	CLTA	0.00068268	0.00059147	0.0044867	0.00841408
8	71369941	71507015	756	3.2015	ENSBTAG00000006768	ENTPD4	0.00068356	0.0048372	0.00069773	0.00842049
16	37056633	37193040	633	3.2012	ENSBTAG00000021211	DPT	0.00068422	0.0012572	0.0047004	0.00842419
18	53382747	53497531	385	3.2012	ENSBTAG00000020689	PPP1R13L	0.00068422	0.23774	4.135e-05	0.00841976
17	4625217	4757558	815	3.201	ENSBTAG00000043963	FHDC1	0.00068474	0.0024418	0.0016829	0.00842173
5	32400298	32531276	381	3.2004	ENSBTAG00000013155	COL2A1	0.00068619	0.0012632	0.0045834	0.00843512
18	36550499	36657395	463	3.1996	ENSBTAG00000001665	COG8	0.0006882	0.067432	0.00013971	0.00845539
5	104073599	104193236	728	3.1995	ENSBTAG00000017072	ZNF384	0.00068843	0.10655	8.1572e-05	0.00845378
20	56103008	56203138	693	3.1994	ENSBTAG00000044221	RF00411	0.00068847	0.032423	0.00034185	0.00844983
14	32784387	32884493	269	3.1992	ENSBTAG00000042834	RF00026	0.00068902	0.0034352	0.0028347	0.00845215
2	23594876	24024945	1981	3.1981	ENSBTAG00000020984	RAPGEF4	0.00069156	0.0004628	0.01033	0.00847886
5	28420126	28578971	673	3.1981	ENSBTAG00000017950	SLC4A8	0.00069176	0.0018218	0.0042099	0.00847687
5	104187902	104291979	446	3.1978	ENSBTAG00000014731	GAPDH	0.00069232	0.062219	6.352e-05	0.00847929
8	103770184	103881670	381	3.1966	ENSBTAG00000013670	SLC46A2	0.00069526	0.0075924	0.00062602	0.00851084
16	72761911	72864133	510	3.1962	ENSBTAG00000021166	FAM71A	0.00069617	0.0055372	0.0007615	0.00851752
20	56977189	57195663	830	3.1962	ENSBTAG00000037576	44631	0.00069617	0.001104	0.0051916	0.00851307
11	104309430	104417667	504	3.1959	ENSBTAG00000019721	REXO4	0.00069703	0.0046317	0.0010244	0.00851913
21	42071456	42246305	351	3.1957	ENSBTAG00000032477	HECTD1	0.00069735	0.00063663	0.0043263	0.00851859
18	39096106	39211155	507	3.1955	ENSBTAG00000013265	DHX38	0.00069804	0.00052805	0.006607	0.00852257
4	83401124	83528290	708	3.1953	ENSBTAG00000002859	NA	0.00069843	0.0075462	0.00036507	0.00852289
29	43140201	43251983	372	3.1952	ENSBTAG00000012511	BAD	0.00069869	0.00096297	0.0038781	0.00852161
1	24767331	24867475	603	3.1951	ENSBTAG00000043751	RF00004	0.00069893	0.25134	1.6086e-05	0.0085201
25	1109757	1213098	362	3.1949	ENSBTAG00000005148	PTX4	0.00069934	0.0039568	0.0041143	0.00852066
19	6305436	6428384	622	3.1949	ENSBTAG00000039563	NA	0.00069944	0.0012325	0.005032	0.00851744
15	24043189	24215578	877	3.1944	ENSBTAG00000005710	NCAM1	0.00070067	0.00096638	0.0042457	0.00852798
5	26149801	26249885	137	3.1943	ENSBTAG00000029788	bta-mir-196a-2	0.00070076	0.018261	0.0002602	0.00852464
25	39634040	39783711	764	3.1942	ENSBTAG00000030690	RADIL	0.00070113	0.0022666	0.0011723	0.00852471
4	46561814	46662625	318	3.1939	ENSBTAG00000047286	NA	0.00070178	0.00070322	0.013331	0.00852818
13	73827750	73947570	571	3.1938	ENSBTAG00000003382	RIMS4	0.00070209	0.0019363	0.0062698	0.00852751
21	1259835	1359954	453	3.1935	ENSBTAG00000046780	RF00001	0.00070278	0.06453	0.00021565	0.00853146
10	54231616	54472091	841	3.1933	ENSBTAG00000000565	RFX7	0.0007034	0.0091148	0.00071945	0.00853456
5	50098776	50225016	399	3.1932	ENSBTAG00000004753	RXYLT1	0.00070352	0.0047212	0.00086445	0.00853159
13	24118115	24218220	226	3.1931	ENSBTAG00000042808	RF00026	0.00070381	0.00045139	0.0048338	0.00853069
15	365571	466485	192	3.1928	ENSBTAG00000048221	NA	0.00070458	0.00073877	0.0050059	0.0085356
3	54855023	55001326	635	3.1927	ENSBTAG00000002416	NA	0.00070479	0.0054735	0.0012075	0.00853372
18	53359552	53475412	348	3.1924	ENSBTAG00000002072	ERCC2	0.00070551	0.3121	3.7215e-05	0.00853802
2	96603616	96799397	933	3.192	ENSBTAG00000007830	PLEKHM3	0.00070643	0.00071715	0.0097878	0.00854473
16	61071078	61364123	1297	3.1903	ENSBTAG00000015537	RASAL2	0.00071061	0.010606	0.00040701	0.00859085
26	18586695	18708208	580	3.1903	ENSBTAG00000012721	HOGA1	0.00071066	0.0035565	0.0012916	0.00858702
26	13689036	13789113	441	3.1897	ENSBTAG00000043382	RF00622	0.00071211	0.0054499	0.00047421	0.0086001
26	9120251	9284323	908	3.1896	ENSBTAG00000005928	MINPP1	0.00071236	0.012059	0.00042208	0.00859868
11	19288793	19495398	838	3.1896	ENSBTAG00000018590	STRN	0.00071238	0.0010019	0.0052009	0.00859448
3	32801233	32902963	227	3.1895	ENSBTAG00000047879	KCNA3	0.00071259	0.001086	0.0053464	0.00859259
16	4352474	4456421	824	3.1886	ENSBTAG00000006685	IL10	0.00071484	0.0045049	0.0020529	0.00861528
25	39686450	39792348	534	3.1884	ENSBTAG00000012197	AP5Z1	0.00071521	0.0025704	0.00094027	0.0086153
26	20416104	20526402	601	3.1884	ENSBTAG00000012107	SLC25A28	0.00071533	0.0028805	0.0011963	0.00861231
15	24159210	24304092	703	3.1882	ENSBTAG00000010008	TTC12	0.00071578	0.0012507	0.0030309	0.00861329
1	69977330	70156415	1002	3.1881	ENSBTAG00000021396	HEG1	0.00071606	0.0017713	0.002724	0.00861223
7	47787918	47895672	325	3.1881	ENSBTAG00000021519	CAMLG	0.00071615	0.0028817	0.0013458	0.00860889
6	118278387	118378465	402	3.1868	ENSBTAG00000044374	bta-mir-2453	0.00071928	0.0031586	0.0013342	0.00864207
29	40877662	40981388	344	3.1866	ENSBTAG00000032557	TMEM258	0.00071986	0.0006154	0.0044836	0.0086446
1	122861096	122987932	743	3.1862	ENSBTAG00000022227	PLSCR2	0.00072066	0.16606	5.7961e-05	0.00864977
19	40729127	40914311	694	3.186	ENSBTAG00000011003	IKZF3	0.00072121	0.00075894	0.019338	0.00865193
4	47317036	47417106	486	3.1859	ENSBTAG00000044548	bta-mir-2284b	0.0007215	0.00091745	0.0077305	0.00865097
29	40890932	41002888	415	3.1858	ENSBTAG00000022294	FADS1	0.00072166	0.00045338	0.0048966	0.00864846
29	45221648	45324221	514	3.1852	ENSBTAG00000004342	CCDC87	0.00072326	0.0014268	0.0071052	0.0086632
10	86454031	86562467	486	3.185	ENSBTAG00000015052	PROX2	0.00072376	0.00084342	0.0048312	0.00866475
14	2004917	2138261	451	3.1845	ENSBTAG00000011922	PLEC	0.00072499	0.0085994	0.00098268	0.00867503
11	16107514	16223332	392	3.184	ENSBTAG00000008548	FAM98A	0.00072619	0.0014977	0.0027202	0.00868495
21	55760061	55879462	590	3.184	ENSBTAG00000014001	MAP1A	0.00072633	0.0020869	0.004317	0.00868219
5	57041367	57162468	152	3.1839	ENSBTAG00000017967	PTGES3	0.00072649	0.0013631	0.0029044	0.00867966
22	50739615	50863736	273	3.1836	ENSBTAG00000006330	RBM5	0.0007274	0.0047934	0.00086531	0.0086861
18	36534633	36645360	496	3.1835	ENSBTAG00000001659	VPS4A	0.00072755	0.064083	0.00015856	0.00868346
8	9450635	9741300	1331	3.1833	ENSBTAG00000010819	HMBOX1	0.000728	0.00052015	0.0090337	0.0086844
5	71999628	72102680	300	3.1829	ENSBTAG00000030683	NA	0.00072898	0.14131	5.0705e-05	0.00869166
14	23461301	23608678	546	3.1828	ENSBTAG00000003450	ATP6V1H	0.00072925	0.0090143	0.00081016	0.00869045
11	92211632	92329410	642	3.1826	ENSBTAG00000039186	NA	0.00072982	0.0063134	0.00077365	0.00869281
29	41803135	41903202	602	3.1825	ENSBTAG00000043302	RF00089	0.00072995	0.012348	0.00045204	0.00868993
17	74448664	74569770	593	3.1821	ENSBTAG00000020161	KLHL22	0.00073105	0.0048223	0.0019742	0.0086986
8	39357226	39457302	133	3.1818	ENSBTAG00000044215	NA	0.00073184	0.0015723	0.001994	0.00870358
14	19653611	19783798	300	3.1816	ENSBTAG00000019892	HAS2	0.00073226	0.0022176	0.0021793	0.00870415
29	41803449	41903518	603	3.181	ENSBTAG00000042235	RF00088	0.00073377	0.012335	0.00045596	0.00871766
26	20960622	21085035	379	3.1804	ENSBTAG00000007594	CWF19L1	0.00073524	0.0076885	0.00062824	0.0087307
3	23460977	23563257	589	3.1804	ENSBTAG00000006903	NA	0.00073545	0.010103	0.00046375	0.00872876
12	33064059	33165063	332	3.1802	ENSBTAG00000010769	GPR12	0.00073575	0.0025957	0.0030219	0.00872789
29	41802746	41902871	601	3.1796	ENSBTAG00000042524	RF00099	0.00073729	0.012213	0.00046343	0.00874173
29	44368400	44469658	342	3.1791	ENSBTAG00000003713	SSSCA1	0.00073872	0.00062446	0.0042355	0.00875424
8	8387130	8518012	528	3.179	ENSBTAG00000004134	C8H8orf74	0.00073896	0.0017488	0.0019787	0.00875265
18	65904144	66010263	136	3.179	ENSBTAG00000006422	TRIM28	0.00073905	0.019595	0.00023072	0.00874929
4	37846812	37946918	491	3.178	ENSBTAG00000042949	RF00026	0.00074138	0.12643	6.6785e-05	0.00877243
19	6294991	6397377	560	3.1779	ENSBTAG00000040237	NA	0.00074174	0.0053078	0.0014281	0.00877226
16	72770026	72882974	601	3.1778	ENSBTAG00000008545	ATF3	0.00074191	0.0050902	0.0010288	0.00876983
23	27324176	27425211	728	3.1777	ENSBTAG00000039620	SAPCD1	0.00074232	0.0024917	0.0012492	0.00877025
13	2161089	2460692	1926	3.1775	ENSBTAG00000013116	PLCB4	0.00074274	0.0034012	0.0048304	0.00877078
29	41805395	41905457	606	3.1759	ENSBTAG00000042464	RF01188	0.00074699	0.011529	0.00049502	0.00881652
16	42390211	42543773	334	3.1758	ENSBTAG00000039937	TNFRSF8	0.00074705	0.0011536	0.0046763	0.00881278
7	41181562	41281683	478	3.1754	ENSBTAG00000028498	RF00001	0.00074812	0.0036121	0.0026864	0.00882095
18	62635339	62749998	645	3.1751	ENSBTAG00000040559	PTPRH	0.00074891	0.11257	5.161e-05	0.00882582
23	24825608	24940466	1312	3.1749	ENSBTAG00000021516	GSTA1	0.00074938	0.0038041	0.0027461	0.00882691
1	95425798	95586054	504	3.1748	ENSBTAG00000023814	ECT2	0.00074983	0.0040397	0.0011043	0.00882777
5	57071852	57171922	133	3.1745	ENSBTAG00000042677	RF00273	0.00075037	0.0013638	0.002378	0.00882968
18	64806654	64941741	912	3.1742	ENSBTAG00000040358	ZNF772	0.00075131	0.00095068	0.0031288	0.0088363
11	102648014	102821662	1060	3.1742	ENSBTAG00000003530	DDX31	0.00075134	0.0033509	0.0031923	0.00883221
7	15482998	15595250	304	3.1741	ENSBTAG00000016988	PIN1	0.00075147	0.00081459	0.021594	0.0088293
8	23029451	23130038	673	3.1738	ENSBTAG00000045845	NA	0.00075227	0.000589	0.010347	0.00883426
14	78509844	78643622	837	3.1725	ENSBTAG00000015734	RMDN1	0.0007556	0.027478	0.00016518	0.00886892
29	41586478	41694877	359	3.1724	ENSBTAG00000011865	MTA2	0.00075591	0.0021803	0.002534	0.00886811
28	26615369	26785793	964	3.1721	ENSBTAG00000005666	LRRC20	0.00075662	0.091559	5.0792e-05	0.00887199
5	17960339	18097085	357	3.1718	ENSBTAG00000009023	TMTC3	0.00075742	0.00076455	0.0068682	0.00887692
4	15493253	15630346	579	3.1716	ENSBTAG00000013781	MIOS	0.00075808	0.00083188	0.007371	0.0088802
23	15457488	15564052	287	3.1708	ENSBTAG00000012384	TFEB	0.00076011	0.00076446	0.0060941	0.00889953
[truncated: 198 more rows]

## Sheet: NMW
Table S3. The result of Gene-based GWAS.
CHR	START	STOP	NSNPS	ZSTAT	gene_id	gene_name	P_MULTI	P_SNPWISE_MEAN	P_SNPWISE_TOP1	FDR
5	72107229	72819395	3787	7.5625	ENSBTAG00000021953	LARGE1	1.9768e-14	1.1147e-10	1.4117e-09	4.62433e-10
29	47516373	47622524	520	6.278	ENSBTAG00000011898	LTO1	1.7145e-10	6.6682e-09	1.2083e-08	2.00536e-06
9	12647727	12914358	1114	6.2242	ENSBTAG00000007791	KCNQ5	2.4197e-10	4.5399e-10	5.5641e-07	1.8868e-06
29	47606594	47707614	373	6.0952	ENSBTAG00000012563	FGF4	5.4635e-10	5.3098e-09	6.659e-07	3.19519e-06
29	47541667	47645475	525	6.0174	ENSBTAG00000017285	FGF19	8.8601e-10	4.7257e-09	1.4676e-06	4.14529e-06
18	57698093	57803897	430	5.9851	ENSBTAG00000038526	NA	1.0816e-09	9.9255e-07	6.0501e-09	4.21698e-06
14	12771789	12871863	469	5.9622	ENSBTAG00000045200	NA	1.2444e-09	1.3839e-07	1.8856e-08	4.15861e-06
18	57671812	57783328	301	5.9406	ENSBTAG00000038024	SIGLECL1	1.4203e-09	1.224e-05	1.441e-09	4.15313e-06
16	49397984	49614506	547	5.9122	ENSBTAG00000021919	NAV1	1.6881e-09	3.4932e-08	7.3501e-07	4.38775e-06
10	70019549	70148697	407	5.8108	ENSBTAG00000009862	CCDC198	3.1084e-09	7.4485e-07	1.3944e-07	7.27148e-06
16	49531178	49661835	281	5.6871	ENSBTAG00000004452	IPO9	6.4624e-09	1.1782e-06	5.1707e-08	1.37432e-05
10	70072670	70172796	349	5.6334	ENSBTAG00000044706	RF00406	8.834e-09	1.7149e-07	5.5538e-07	1.72211e-05
1	95841014	96223201	2150	5.6128	ENSBTAG00000019376	FNDC3B	9.9555e-09	0.00013192	4.7229e-08	1.79145e-05
23	34643485	34756026	519	5.5565	ENSBTAG00000033993	PRP14	1.3765e-08	1.405e-05	4.2404e-08	2.30003e-05
18	57762529	57865281	679	5.5286	ENSBTAG00000009137	NKG7	1.6143e-08	5.1056e-07	7.5687e-07	2.51755e-05
15	17946369	18046475	285	5.4823	ENSBTAG00000042968	RF00026	2.0991e-08	6.6502e-07	3.6639e-07	3.06902e-05
1	71045994	71169991	732	5.4716	ENSBTAG00000014721	MUC4	2.2297e-08	3.5397e-07	1.4047e-06	3.0682e-05
18	57712991	57827429	566	5.4534	ENSBTAG00000019473	IGLON5	2.4708e-08	1.1835e-06	3.6656e-07	3.21108e-05
12	87629928	87734129	618	5.4492	ENSBTAG00000011563	NA	2.5294e-08	0.0013931	5.1746e-10	3.11422e-05
18	57785594	57892767	836	5.4321	ENSBTAG00000008852	SIGLEC10	2.7852e-08	1.0193e-07	5.2478e-06	3.25771e-05
1	70946327	71094754	761	5.4313	ENSBTAG00000001890	RUBCN	2.797e-08	4.2819e-06	3.6108e-07	3.11572e-05
23	34650912	34751021	506	5.4217	ENSBTAG00000047117	RF00026	2.9511e-08	1.4417e-05	1.1239e-07	3.13796e-05
12	87580497	87681510	525	5.4169	ENSBTAG00000002432	ABHD13	3.0322e-08	0.00099862	5.1746e-10	3.08401e-05
18	57769483	57876637	750	5.3822	ENSBTAG00000003231	LIM2	3.6784e-08	2.3735e-07	3.1423e-06	3.58537e-05
23	34676692	34776796	425	5.3796	ENSBTAG00000047057	RF00026	3.733e-08	5.683e-07	5.5809e-07	3.49304e-05
23	34669327	34781151	487	5.3624	ENSBTAG00000033513	PRP9	4.1062e-08	7.399e-07	4.3569e-07	3.69447e-05
23	34701706	34801814	498	5.3376	ENSBTAG00000044980	RF00026	4.7087e-08	3.3854e-06	2.8558e-07	4.07965e-05
26	6856081	8393629	9762	5.335	ENSBTAG00000018404	PRKG1	4.7783e-08	5.8792e-05	3.8894e-05	3.9921e-05
1	71022051	71135633	695	5.3182	ENSBTAG00000032819	MUC20	5.2389e-08	1.3922e-06	2.1606e-06	4.22599e-05
18	57813011	57917573	922	5.3119	ENSBTAG00000008851	NA	5.4256e-08	2.1221e-07	4.5007e-06	4.2307e-05
18	57821270	57929941	936	5.2935	ENSBTAG00000047675	NA	5.9995e-08	2.4997e-07	4.8681e-06	4.5273e-05
18	57850691	57960816	991	5.2741	ENSBTAG00000040603	ZNF175	6.6714e-08	9.9247e-07	8.059e-07	4.877e-05
12	87604333	87721973	671	5.263	ENSBTAG00000045907	TNFSF13B	7.0876e-08	0.00068538	5.4034e-09	5.02425e-05
10	69964347	70081590	271	5.2445	ENSBTAG00000012998	NAA30	7.8355e-08	2.366e-05	9.3901e-08	5.39105e-05
23	34624411	34724519	545	5.2122	ENSBTAG00000042886	RF00026	9.3304e-08	0.00019064	1.9582e-07	6.23617e-05
18	57745757	57858326	700	5.1896	ENSBTAG00000020449	ETFB	1.0538e-07	6.93e-07	8.9404e-06	6.84765e-05
5	72499080	72599211	648	5.1845	ENSBTAG00000044842	RF00598	1.083e-07	9.3569e-06	7.1743e-07	6.84719e-05
10	43821178	44038950	858	5.1767	ENSBTAG00000010103	TRIM9	1.129e-07	7.7855e-07	2.232e-05	6.95018e-05
18	57844884	57944983	899	5.1543	ENSBTAG00000045164	RF00026	1.2732e-07	5.2597e-07	8.7382e-06	7.63691e-05
13	64553586	64654291	194	5.1335	ENSBTAG00000006725	NA	1.4217e-07	6.3884e-07	0.00013979	8.31446e-05
14	71346805	71469794	768	5.1328	ENSBTAG00000043970	C14H8orf37	1.4274e-07	2.3619e-07	0.00011862	8.14419e-05
4	31850915	32006645	735	5.1143	ENSBTAG00000016010	KLHL7	1.5746e-07	0.0069113	1.675e-09	8.77015e-05
7	63140542	63317311	936	5.0831	ENSBTAG00000012945	PDE6A	1.8566e-07	0.0028282	1.917e-08	0.000101003
18	57730740	57842933	640	5.0734	ENSBTAG00000020447	VSIG10L	1.9537e-07	2.8064e-06	5.6402e-06	0.00010387
29	47494380	47603820	569	5.0696	ENSBTAG00000017514	CCND1	1.993e-07	1.2911e-05	8.3194e-07	0.000103605
19	15396157	15497896	694	5.0521	ENSBTAG00000020340	ZNF830	2.185e-07	4.5765e-05	1.209e-06	0.000111117
23	34617011	34728163	600	5.0492	ENSBTAG00000036106	NA	2.2188e-07	0.00011408	8.7001e-07	0.000110435
14	27814735	27987015	950	5.0355	ENSBTAG00000000948	RAB2A	2.3826e-07	1.2886e-07	7.2275e-05	0.000116117
4	12339567	12473459	854	5.0292	ENSBTAG00000015654	PON1	2.4629e-07	0.0015066	3.0214e-08	0.000117581
6	96744894	97553220	5116	5.0251	ENSBTAG00000035776	CFAP299	2.5158e-07	4.0928e-07	0.0023077	0.000117704
4	12443206	12570270	772	5.0207	ENSBTAG00000008361	PON2	2.5746e-07	6.0736e-05	2.0111e-07	0.000118093
17	62482618	62631166	495	5.0187	ENSBTAG00000011384	TBX5	2.6015e-07	4.3328e-06	4.3164e-06	0.000117032
29	43366170	43483570	933	5.016	ENSBTAG00000018792	SLC22A11	2.6377e-07	2.2019e-05	1.1559e-06	0.000116422
13	64449149	64639897	533	5.0129	ENSBTAG00000011620	PIGU	2.6807e-07	1.1006e-06	0.0002232	0.000116129
23	2425807	2859862	1868	5.0036	ENSBTAG00000007937	PRIM2	2.8142e-07	6.4931e-05	1.2027e-06	0.000119696
4	59980153	60081016	716	4.9647	ENSBTAG00000002154	GPR141	3.441e-07	0.0012555	1.1317e-08	0.000143742
17	62836733	63057269	1341	4.9592	ENSBTAG00000031824	RBM19	3.5391e-07	1.0375e-06	0.0003077	0.000145246
15	17949932	18078984	412	4.944	ENSBTAG00000012885	ACAT1	3.8268e-07	5.8326e-06	2.9103e-06	0.000154345
4	82655582	82946816	1158	4.9415	ENSBTAG00000007305	VPS41	3.8768e-07	9.3303e-05	1.0767e-06	0.000153712
7	63244621	63348306	508	4.9402	ENSBTAG00000014615	SLC26A2	3.9015e-07	0.015813	1.9303e-08	0.000152113
18	57759113	57860395	623	4.8979	ENSBTAG00000020450	CLDND2	4.8436e-07	2.1791e-06	3.2078e-05	0.000185748
6	71554758	71654864	293	4.8767	ENSBTAG00000042948	RF00026	5.3948e-07	4.6903e-06	1.2129e-05	0.000203549
13	64447254	64548905	354	4.8711	ENSBTAG00000006135	MAP1LC3A	5.5481e-07	1.6452e-06	0.00012811	0.000206011
5	107746085	107872807	846	4.8631	ENSBTAG00000000049	CCDC77	5.779e-07	4.5871e-05	3.5454e-05	0.000211231
26	50630587	50731525	518	4.8566	ENSBTAG00000007248	NA	5.9718e-07	2.0997e-06	2.2789e-05	0.00021492
13	64574466	64676041	162	4.8247	ENSBTAG00000005504	TP53INP2	7.009e-07	5.6178e-07	0.00010635	0.000248427
26	50611558	50712728	456	4.8143	ENSBTAG00000010461	NA	7.3863e-07	1.6012e-06	2.4131e-05	0.000257892
5	107699635	107800145	707	4.7927	ENSBTAG00000023274	NA	8.2259e-07	0.00023952	5.2206e-06	0.000282983
15	30364474	30472213	479	4.7904	ENSBTAG00000006835	MCAM	8.3217e-07	1.1121e-05	5.6697e-05	0.00028213
18	60902727	61038020	781	4.7693	ENSBTAG00000038755	NA	9.2451e-07	1.6377e-05	3.4088e-05	0.000308958
16	66031122	66178113	597	4.7634	ENSBTAG00000008004	NCF2	9.5193e-07	2.7391e-05	3.3232e-06	0.000313641
3	3106422	3206493	270	4.7602	ENSBTAG00000045167	RF01169	9.6678e-07	0.03094	4.094e-08	0.00031411
21	44624273	44753824	476	4.7421	ENSBTAG00000004462	NPAS3	1.0577e-06	4.2419e-06	5.9379e-05	0.000338942
4	78110491	78224798	753	4.7199	ENSBTAG00000008143	STK17A	1.1798e-06	1.3767e-06	0.00014585	0.00037296
27	17955182	18055309	285	4.7176	ENSBTAG00000044896	RF01241	1.1931e-06	2.5466e-05	0.00029009	0.000372136
4	12391126	12528659	867	4.7164	ENSBTAG00000034645	PON3	1.2001e-06	8.7435e-05	1.5942e-06	0.000369394
19	15328253	15450325	735	4.715	ENSBTAG00000013645	RFFL	1.2086e-06	1.1827e-05	1.8163e-05	0.000367179
4	78091987	78197625	759	4.7096	ENSBTAG00000012968	COA1	1.2413e-06	8.1e-07	0.00012588	0.000372279
15	17807169	18033781	667	4.7092	ENSBTAG00000012882	CUL5	1.2435e-06	0.00034326	2.4584e-06	0.000368218
13	64208560	64324274	348	4.6844	ENSBTAG00000018101	AHCY	1.4038e-06	1.0867e-05	5.7014e-05	0.000410489
29	48117168	48244210	779	4.6787	ENSBTAG00000006071	CTTN	1.4438e-06	1.3605e-05	6.8605e-05	0.000416973
16	66100415	66209807	453	4.6635	ENSBTAG00000045582	ARPC5	1.5542e-06	7.0778e-06	4.4352e-05	0.000443383
18	60653686	61019254	2234	4.6604	ENSBTAG00000045581	NA	1.5779e-06	4.0596e-06	6.2535e-05	0.000444721
19	15356341	15475809	764	4.6579	ENSBTAG00000018689	LIG3	1.5969e-06	3.3683e-05	9.4404e-06	0.000444718
15	65095073	65216597	524	4.6408	ENSBTAG00000002302	CD59	1.7349e-06	0.00055069	7.2998e-06	0.000477465
1	95745892	95849185	663	4.6333	ENSBTAG00000010874	GHSR	1.7998e-06	0.00054369	8.3247e-07	0.000489567
28	22369203	24320401	10940	4.6301	ENSBTAG00000045699	CTNNA3	1.8279e-06	7.6464e-06	0.014022	0.000491495
23	34811310	34923000	745	4.6282	ENSBTAG00000031640	PRP3	1.8442e-06	0.035553	3.7135e-09	0.000490243
18	57877152	57979923	940	4.6252	ENSBTAG00000023365	NA	1.8716e-06	1.0542e-05	1.783e-05	0.000491936
19	8816053	8916167	753	4.6232	ENSBTAG00000045351	RF00425	1.8893e-06	6.6786e-06	0.00033817	0.000491071
10	45650243	45759247	296	4.6227	ENSBTAG00000039462	PCLAF	1.8941e-06	0.00082131	1.4543e-07	0.000486909
1	80738014	80880464	784	4.6205	ENSBTAG00000010357	ST6GAL1	1.9145e-06	1.3375e-05	0.00017352	0.000486803
4	27124250	27507097	1823	4.6191	ENSBTAG00000003808	HDAC9	1.9266e-06	9.354e-05	2.6524e-05	0.000484612
2	98708036	98948492	904	4.6159	ENSBTAG00000016662	CPS1	1.9567e-06	4.1129e-06	0.00022885	0.000486948
15	43741937	43842121	231	4.6154	ENSBTAG00000043305	RF00319	1.9619e-06	4.6007e-07	0.00027825	0.000483102
3	3116689	3272619	689	4.6093	ENSBTAG00000010009	TMCO1	2.0199e-06	0.026565	5.2593e-08	0.000492203
10	43885668	43986221	420	4.5993	ENSBTAG00000046184	NA	2.12e-06	7.1266e-05	3.9177e-05	0.00051127
18	57590179	57731883	146	4.5973	ENSBTAG00000037699	NA	2.1398e-06	0.0033542	1.5691e-07	0.000510779
5	22036071	22138781	368	4.5907	ENSBTAG00000020330	BTG1	2.2088e-06	1.6905e-05	4.2244e-05	0.000521924
17	74316170	74419086	446	4.5857	ENSBTAG00000009145	SLC7A4	2.2627e-06	8.0835e-05	4.8742e-06	0.000529313
29	43217468	43331242	670	4.5839	ENSBTAG00000039153	RPS6KA4	2.2823e-06	5.9171e-06	0.00011207	0.000528612
15	30394352	30495653	340	4.5836	ENSBTAG00000012562	RNF26	2.285e-06	3.2851e-05	4.2687e-05	0.000524049
15	30264911	30456073	973	4.5827	ENSBTAG00000006817	CBL	2.2954e-06	2.5271e-05	0.00015592	0.000521323
18	57888695	58003490	889	4.5765	ENSBTAG00000045880	NA	2.3636e-06	3.5029e-05	9.5719e-06	0.000531651
13	76261439	76537993	1835	4.5698	ENSBTAG00000013336	EYA2	2.4405e-06	0.00055648	1.0014e-06	0.00054372
16	60601006	60701572	754	4.563	ENSBTAG00000038238	NA	2.5215e-06	4.0609e-05	7.6158e-06	0.000556467
29	20209769	20607376	2264	4.5629	ENSBTAG00000001043	LUZP2	2.5223e-06	1.3945e-06	0.0013392	0.000551441
13	64416198	64533930	436	4.5609	ENSBTAG00000006134	DYNLRB1	2.5473e-06	6.551e-06	0.00017592	0.00055175
25	14300018	14418763	764	4.5563	ENSBTAG00000032640	FOPNL	2.6033e-06	3.2636e-05	3.1214e-05	0.000558706
6	38564370	38722306	831	4.5508	ENSBTAG00000005932	FAM184B	2.672e-06	4.3258e-05	2.9551e-05	0.000568237
14	5259456	5359562	991	4.5479	ENSBTAG00000042332	RF00026	2.7093e-06	7.8979e-06	0.00010036	0.000570979
22	47671360	48116942	2338	4.546	ENSBTAG00000010026	CACNA1D	2.7334e-06	6.3137e-06	0.00011441	0.000570915
19	15398008	15533845	968	4.5453	ENSBTAG00000020338	CCT6B	2.7435e-06	9.3984e-05	9.2309e-06	0.000567953
13	64307862	64512219	685	4.5423	ENSBTAG00000000308	ITCH	2.782e-06	3.6157e-05	2.9888e-05	0.000570871
15	30398399	30500337	336	4.5362	ENSBTAG00000027766	C1QTNF5	2.8637e-06	4.434e-05	3.5918e-05	0.000582526
7	63266372	63428839	807	4.5332	ENSBTAG00000012768	HMGXB3	2.9043e-06	0.029364	2.311e-08	0.000585692
26	50586586	50688962	317	4.5253	ENSBTAG00000026185	NA	3.0162e-06	1.8034e-05	1.4816e-05	0.00060306
6	37863110	38080583	914	4.5131	ENSBTAG00000017704	ABCG2	3.1942e-06	0.00013105	8.2451e-06	0.000633237
4	75096925	75209359	482	4.4884	ENSBTAG00000013226	HUS1	3.5877e-06	0.00010488	0.00012654	0.000705269
24	45640537	45740663	790	4.4883	ENSBTAG00000043507	RF00015	3.5896e-06	1.1767e-05	0.00010092	0.000699763
3	3202171	3331221	951	4.4845	ENSBTAG00000017852	ALDH9A1	3.655e-06	0.016037	7.0071e-08	0.000706623
16	56643445	56743513	337	4.4761	ENSBTAG00000042217	RF00591	3.8003e-06	0.00041515	3.7759e-06	0.000728692
16	65982151	66129837	544	4.4684	ENSBTAG00000008003	SMG7	3.9403e-06	0.00013289	3.513e-06	0.000749394
7	61832216	61932563	324	4.4656	ENSBTAG00000047660	NA	3.9918e-06	2.5917e-05	0.0002238	0.000753066
15	65136337	65269692	761	4.4606	ENSBTAG00000010071	FBXO3	4.0869e-06	0.00032073	6.1976e-06	0.000764839
3	55043505	55203828	1085	4.4604	ENSBTAG00000000505	KYAT3	4.0902e-06	0.00077671	9.2379e-06	0.000759381
1	69751844	69949676	1389	4.4471	ENSBTAG00000013755	ITGB5	4.3512e-06	4.7819e-07	0.0038405	0.000801477
10	55667362	56439601	4104	4.4445	ENSBTAG00000025522	UNC13C	4.4042e-06	4.9699e-05	0.00086211	0.000804902
14	26299329	26408692	463	4.4374	ENSBTAG00000005287	CYP7A1	4.5524e-06	8.0043e-06	0.00039237	0.000825537
16	56586319	56710494	564	4.4331	ENSBTAG00000006925	CENPL	4.6443e-06	0.0018083	1.795e-06	0.000835724
4	22283433	23177587	5254	4.4322	ENSBTAG00000021905	DGKB	4.6635e-06	0.0049344	2.3426e-05	0.000832773
19	7286969	7387037	585	4.4303	ENSBTAG00000044601	NA	4.7052e-06	0.026981	3.6063e-08	0.000833854
4	7274921	7375266	1036	4.4259	ENSBTAG00000043838	RF00100	4.8022e-06	0.00064194	4.9733e-06	0.000844646
14	74592806	74837356	1452	4.4221	ENSBTAG00000017339	RUNX1T1	4.8867e-06	4.7856e-06	0.00054179	0.000853094
9	82712003	83361756	3137	4.4217	ENSBTAG00000009665	UTRN	4.8961e-06	7.2032e-06	0.0008351	0.000848403
16	56644437	56744516	331	4.4184	ENSBTAG00000043207	RF00284	4.9722e-06	0.00039834	5.6651e-06	0.000855255
15	30400602	30505935	354	4.4156	ENSBTAG00000009748	MFRP	5.036e-06	5.8105e-05	6.3135e-05	0.000859906
15	18005854	18146604	432	4.4134	ENSBTAG00000010286	NPAT	5.0882e-06	0.0010782	9.4693e-07	0.000862524
16	56643779	56743860	336	4.404	ENSBTAG00000042974	RF00069	5.3131e-06	0.00041335	6.3831e-06	0.000894168
5	102439629	102571321	491	4.4029	ENSBTAG00000039380	NA	5.3416e-06	5.8391e-05	4.3733e-05	0.000892543
7	61757767	61914472	504	4.4014	ENSBTAG00000020303	FBXO38	5.3779e-06	6.57e-05	0.00036899	0.000892236
16	56641273	56741349	334	4.3993	ENSBTAG00000043378	RF00136	5.4294e-06	0.00042642	6.2807e-06	0.000894436
16	56641483	56741559	334	4.3993	ENSBTAG00000042180	RF00281	5.4294e-06	0.00042642	6.2807e-06	0.000888181
6	38704415	38804897	461	4.3981	ENSBTAG00000011973	DCAF16	5.4607e-06	1.4924e-05	6.7583e-05	0.000887098
29	43171839	43278308	408	4.3922	ENSBTAG00000008645	ESRRA	5.6116e-06	3.9339e-05	7.4184e-05	0.000905325
12	89186913	89299030	731	4.3866	ENSBTAG00000011466	NAXD	5.7557e-06	1.5253e-05	0.0002167	0.000922213
12	89201280	89320403	756	4.3845	ENSBTAG00000011471	CARS2	5.8114e-06	1.0792e-05	0.00025796	0.000924803
22	47642469	47765887	872	4.3713	ENSBTAG00000010027	CHDH	6.1761e-06	0.00013838	4.1297e-05	0.000976199
4	7046630	7537703	4146	4.3691	ENSBTAG00000003531	ABCA13	6.2373e-06	0.00037735	5.7936e-05	0.000979256
25	14168281	14393745	1634	4.3689	ENSBTAG00000015988	MYH11	6.2447e-06	1.4372e-05	0.00023463	0.000973882
12	87556118	87663800	568	4.3686	ENSBTAG00000015868	LIG4	6.2516e-06	0.025723	1.8875e-07	0.000968501
17	74306168	74414530	440	4.3675	ENSBTAG00000019244	P2RX6	6.2849e-06	7.5632e-05	2.7681e-05	0.000967254
6	38715969	38862051	535	4.3618	ENSBTAG00000021582	NCAPG	6.45e-06	2.2463e-05	8.0517e-05	0.000986175
1	71157395	71280157	526	4.3591	ENSBTAG00000021364	TNK2	6.5289e-06	7.3459e-05	3.2917e-05	0.000991757
29	43179777	43282885	400	4.3585	ENSBTAG00000008648	PRDX5	6.5485e-06	3.1562e-05	0.00017655	0.000988317
1	74327809	74428084	520	4.3566	ENSBTAG00000048136	RF00017	6.6058e-06	1.2518e-05	0.00015293	0.000990574
4	11988499	12431524	2493	4.3524	ENSBTAG00000024426	PPP1R9A	6.7341e-06	0.00084486	6.1022e-06	0.00100338
12	34874193	35004970	471	4.3493	ENSBTAG00000001865	SGCG	6.8278e-06	1.7091e-05	0.00012093	0.0010109
16	65728442	65990677	934	4.3457	ENSBTAG00000000795	NMNAT2	6.9402e-06	2.2999e-05	0.00012401	0.00102108
29	43178263	43279598	385	4.3402	ENSBTAG00000008646	TRMT112	7.1176e-06	4.3083e-05	0.00012841	0.00104064
1	74333828	74517298	995	4.3381	ENSBTAG00000019514	OPA1	7.1845e-06	1.2043e-05	0.00023912	0.00104389
16	56642230	56742310	335	4.3373	ENSBTAG00000042339	RF00309	7.2107e-06	0.00041599	1.0235e-05	0.00104123
16	56642481	56742561	336	4.337	ENSBTAG00000043268	RF00152	7.2216e-06	0.00042323	1.0028e-05	0.00103641
16	56642803	56742867	336	4.337	ENSBTAG00000042504	RF00592	7.2216e-06	0.00042323	1.0028e-05	0.00103009
16	56644020	56744082	335	4.3348	ENSBTAG00000042931	RF00612	7.2949e-06	0.00041718	1.0113e-05	0.00103424
5	116074287	116194383	996	4.3341	ENSBTAG00000006973	PHF21B	7.3177e-06	1.3358e-05	0.00024108	0.00103122
16	56891660	57089130	718	4.3288	ENSBTAG00000027809	RABGAP1L	7.4957e-06	0.0021035	6.6129e-06	0.00104998
16	56643109	56743169	337	4.3273	ENSBTAG00000043432	RF00287	7.5461e-06	0.00042089	1.07e-05	0.00105075
15	46237140	46338701	544	4.3244	ENSBTAG00000047652	RBMXL2	7.6457e-06	0.082083	9.3265e-08	0.00105832
17	72534388	72634491	820	4.3237	ENSBTAG00000045372	RF00603	7.6724e-06	6.319e-05	4.8232e-05	0.00105577
10	53688934	53890711	481	4.3194	ENSBTAG00000001486	ZNF280D	7.8213e-06	0.04964	1.1677e-07	0.00106996
5	69766616	69942512	682	4.3177	ENSBTAG00000010457	NUAK1	7.8817e-06	0.00021488	2.0005e-05	0.00107196
13	27136289	27236412	543	4.3139	ENSBTAG00000042704	RF00619	8.0187e-06	2.6102e-05	0.00020515	0.00108429
13	62304936	62462018	574	4.305	ENSBTAG00000031402	ASXL1	8.3487e-06	0.0064013	4.1819e-06	0.00112242
11	87583914	87739585	389	4.3034	ENSBTAG00000007543	TAF1B	8.4115e-06	0.00024571	1.6013e-05	0.0011244
29	43200522	43315507	611	4.3027	ENSBTAG00000040190	CCDC88B	8.436e-06	2.7955e-05	0.00022885	0.00112127
6	37826470	37948522	631	4.3021	ENSBTAG00000005754	PPM1K	8.4591e-06	0.000323	7.1518e-06	0.00111799
16	56646960	56756787	347	4.2873	ENSBTAG00000004361	ZBTB37	9.0414e-06	0.0010034	5.2029e-06	0.00118823
29	42958119	43058581	438	4.2825	ENSBTAG00000006386	NA	9.2402e-06	5.6319e-05	0.00053019	0.00120758
29	42840800	43142842	1431	4.2794	ENSBTAG00000017181	MACROD1	9.3691e-06	4.284e-05	0.00064656	0.00121762
1	65942475	66087857	444	4.2789	ENSBTAG00000015898	RABL3	9.3897e-06	4.5533e-05	8.4532e-05	0.00121355
26	11899149	11999209	660	4.2747	ENSBTAG00000045075	RF00066	9.571e-06	0.00035881	2.8918e-05	0.00123019
29	47642830	47749877	411	4.27	ENSBTAG00000008623	FGF3	9.775e-06	0.039801	3.0776e-07	0.00124954
10	70095554	70236590	471	4.2683	ENSBTAG00000006341	SLC35F4	9.8469e-06	0.00039228	5.184e-06	0.00125189
8	10138171	10296574	670	4.2579	ENSBTAG00000000536	ZNF395	1.032e-05	3.8336e-05	0.00016205	0.00130495
13	24023637	24123742	291	4.254	ENSBTAG00000044698	RF00020	1.0499e-05	2.2508e-05	0.00020431	0.00132045
28	41871827	41974801	355	4.2511	ENSBTAG00000017946	NA	1.0637e-05	0.00014268	5.9221e-05	0.00133065
29	48028850	48202891	1046	4.2464	ENSBTAG00000022188	PPFIA1	1.0864e-05	5.6769e-05	0.00013444	0.00135182
1	46956456	47057062	439	4.2451	ENSBTAG00000024806	NA	1.0927e-05	7.2197e-05	0.0001408	0.00135246
17	74338564	74442309	486	4.2436	ENSBTAG00000038258	NA	1.0996e-05	0.0003093	1.3998e-05	0.00135384
17	41199493	41312410	637	4.2409	ENSBTAG00000016680	PPID	1.1131e-05	0.023456	1.8776e-07	0.00136329
4	74963861	75182831	684	4.2345	ENSBTAG00000032166	GTPBP10	1.1456e-05	3.1983e-05	0.0013766	0.00139578
5	108701108	108806773	526	4.2319	ENSBTAG00000021995	LRTM2	1.1585e-05	1.5213e-06	0.0022693	0.00140419
11	86784898	86907648	429	4.2309	ENSBTAG00000001928	PDIA6	1.1636e-05	0.00043076	3.1431e-05	0.0014031
14	27994276	28221159	1248	4.2278	ENSBTAG00000021841	CHD7	1.18e-05	0.01257	7.4098e-07	0.00141558
28	41891042	42029591	556	4.2264	ENSBTAG00000007540	GLUD1	1.1875e-05	8.0246e-05	0.00012655	0.00141731
6	110344526	110653524	1859	4.2241	ENSBTAG00000038340	CLNK	1.1994e-05	2.4551e-05	0.0010217	0.00142424
16	56610856	56738617	524	4.2221	ENSBTAG00000004358	DARS2	1.2101e-05	0.0051772	2.3775e-06	0.00142969
28	41862322	41964565	305	4.2199	ENSBTAG00000032774	ADIRF	1.222e-05	8.5167e-05	7.8028e-05	0.00143649
28	41836524	41951491	340	4.2174	ENSBTAG00000003510	MMRN2	1.2356e-05	0.00011773	5.9152e-05	0.00144522
6	38524590	38650027	674	4.2167	ENSBTAG00000005989	LAP3	1.2395e-05	0.0002618	5.1684e-05	0.00144257
29	43158833	43265736	352	4.2162	ENSBTAG00000008644	KCNK4	1.2422e-05	5.0304e-05	0.00013927	0.00143855
22	3849285	4745113	5509	4.2092	ENSBTAG00000044062	RBMS3	1.2815e-05	0.0028406	0.00014935	0.00147676
19	16303233	17612209	10389	4.2087	ENSBTAG00000025200	ASIC2	1.2844e-05	0.00099654	0.00046573	0.00147284
9	85867825	86070619	723	4.2039	ENSBTAG00000036287	SAMD5	1.3119e-05	2.3165e-05	0.00036157	0.00149704
4	30370509	30849675	1683	4.1986	ENSBTAG00000013078	DNAH11	1.3428e-05	0.00054176	4.9348e-05	0.00152486
11	93758260	93859237	684	4.1926	ENSBTAG00000048218	OR1L3	1.3791e-05	0.00023295	0.00010092	0.00155852
27	18018925	18119022	345	4.1922	ENSBTAG00000045073	RF00026	1.3811e-05	0.00016393	0.00077157	0.00155327
16	13462073	13586147	943	4.1856	ENSBTAG00000037494	RGS21	1.4219e-05	0.0033526	1.5967e-06	0.00159151
1	67790125	67928028	988	4.1781	ENSBTAG00000018765	SEMA5B	1.47e-05	0.0001483	0.00010609	0.00163751
10	45849489	45986333	676	4.1766	ENSBTAG00000002014	SNX1	1.4796e-05	0.20034	1.0092e-07	0.00164039
13	739380	1745139	5000	4.1759	ENSBTAG00000008338	PLCB1	1.4837e-05	0.0015146	0.0003591	0.00163718
15	18069201	18315060	563	4.1758	ENSBTAG00000003111	ATM	1.4844e-05	0.0013226	5.0852e-06	0.00163026
15	43889304	43989407	465	4.1748	ENSBTAG00000042184	RF00026	1.4912e-05	0.0014743	1.3984e-05	0.00163008
16	56502275	56673120	786	4.1741	ENSBTAG00000024485	KLHL20	1.496e-05	0.0052149	5.59e-06	0.00162772
19	7279920	7540693	1311	4.1739	ENSBTAG00000021292	ANKFN1	1.4968e-05	0.13759	3.4445e-07	0.00162105
10	45886706	46002110	526	4.1668	ENSBTAG00000002012	CIAO2A	1.5446e-05	0.080047	3.8714e-07	0.00166511
5	108681326	108847062	861	4.1648	ENSBTAG00000021994	CACNA2D4	1.5584e-05	2.0252e-06	0.0033643	0.00167228
14	26330394	26430557	309	4.1601	ENSBTAG00000033622	RF00003	1.5904e-05	4.1512e-05	0.00046301	0.00169882
4	78171619	78542463	1928	4.1598	ENSBTAG00000021216	HECW1	1.5927e-05	9.9098e-05	0.00024071	0.00169355
28	41852561	41957124	307	4.158	ENSBTAG00000003515	SNCG	1.6052e-05	9.3144e-05	9.6737e-05	0.00169912
8	10732809	10832902	848	4.147	ENSBTAG00000044952	RF00026	1.6847e-05	6.2355e-05	0.00035045	0.00177523
23	39354303	39551810	913	4.1451	ENSBTAG00000019217	KIF13A	1.6981e-05	1.0354e-05	0.0020165	0.00178133
9	73255313	73360869	277	4.1441	ENSBTAG00000004269	SGK1	1.7059e-05	0.0013948	2.3239e-05	0.00178152
17	74342831	74447072	474	4.1424	ENSBTAG00000014646	MZT2B	1.7181e-05	0.00030205	2.6094e-05	0.00178629
1	70904511	71034201	468	4.1397	ENSBTAG00000014874	FYTTD1	1.7387e-05	0.00038216	5.802e-05	0.00179971
19	8836028	8941010	607	4.1396	ENSBTAG00000012366	MRPS23	1.7398e-05	0.00010652	0.00026961	0.00179291
10	45956654	46180505	846	4.1384	ENSBTAG00000011820	DAPK2	1.7489e-05	0.047934	6.6997e-07	0.00179439
3	16257944	16360536	227	4.1361	ENSBTAG00000013025	HAX1	1.7661e-05	0.00011381	0.00010498	0.00180412
5	108655365	108774898	534	4.1322	ENSBTAG00000009050	ADIPOR2	1.7969e-05	5.213e-06	0.0019762	0.0018276
1	95535589	95699520	435	4.1296	ENSBTAG00000020073	NCEH1	1.8173e-05	0.0001488	5.2329e-05	0.00184035
23	2458844	2558950	490	4.1276	ENSBTAG00000047720	RF00026	1.8332e-05	0.0006807	5.1874e-05	0.00184845
17	41212754	41357126	809	4.1262	ENSBTAG00000016679	ETFDH	1.8443e-05	0.041805	2.9398e-07	0.00185166
12	54052936	54197844	886	4.1248	ENSBTAG00000000869	RNF219	1.8549e-05	4.8787e-05	0.00033828	0.00185435
29	48167044	48428574	1616	4.1206	ENSBTAG00000003171	SHANK2	1.8891e-05	0.00026445	0.00025531	0.0018805
29	42982947	43094726	585	4.112	ENSBTAG00000003073	NAA40	1.9614e-05	0.00015753	0.00067616	0.0019442
23	34818562	34918670	684	4.1115	ENSBTAG00000045456	RF00026	1.9658e-05	0.03404	1.4593e-07	0.00194034
23	34481406	34593487	889	4.1093	ENSBTAG00000015827	PRP1	1.9842e-05	5.6194e-05	0.00083923	0.00195027
12	16134646	16292341	943	4.1054	ENSBTAG00000007073	CPB2	2.0184e-05	0.00011081	0.00038726	0.00197558
23	34526555	34631696	682	4.094	ENSBTAG00000038718	NA	2.1198e-05	6.1304e-05	0.00061807	0.00206619
23	34488739	34588846	794	4.0865	ENSBTAG00000042317	RF00026	2.1893e-05	5.4577e-05	0.00087391	0.00212507
8	10612268	10846378	1794	4.0863	ENSBTAG00000019636	SCARA5	2.1916e-05	1.7921e-05	0.00091515	0.00211852
18	25245242	25382388	155	4.0854	ENSBTAG00000004842	RSPRY1	2.2002e-05	4.3528e-05	0.00059177	0.00211808
15	43898286	43999549	464	4.0847	ENSBTAG00000038968	NA	2.2069e-05	0.0026358	1.1934e-05	0.00211582
29	43153589	43256666	325	4.0844	ENSBTAG00000012512	GPR137	2.2095e-05	0.00025347	6.2243e-05	0.00210967
26	51032253	51155116	451	4.0827	ENSBTAG00000015651	NA	2.2262e-05	0.00015222	4.3409e-05	0.00211697
5	107680640	107841602	1068	4.0797	ENSBTAG00000020472	KDM5A	2.2544e-05	0.00022149	0.00040449	0.00213511
1	65992806	66120880	337	4.0789	ENSBTAG00000016848	GTF2E1	2.2629e-05	7.1409e-05	0.00013768	0.00213452
4	44842394	45339293	1494	4.0754	ENSBTAG00000003658	RELN	2.2972e-05	0.0011128	3.2871e-05	0.00215817
23	2546383	2646946	677	4.0741	ENSBTAG00000047911	NA	2.3096e-05	0.0011931	2.3902e-05	0.00216114
17	74347215	74462807	512	4.0729	ENSBTAG00000002130	SMPD4	2.3213e-05	0.00063576	2.411e-05	0.00216343
5	64713619	64865380	1096	4.0636	ENSBTAG00000013596	NR1H4	2.4162e-05	0.00024703	0.00016307	0.00224294
11	93803095	93904133	612	4.0602	ENSBTAG00000038941	NA	2.4513e-05	0.00030667	5.6792e-05	0.00226653
13	66488447	66588939	333	4.0585	ENSBTAG00000046344	NA	2.4691e-05	0.086777	8.772e-07	0.002274
6	38553034	38658841	515	4.0548	ENSBTAG00000019441	MED28	2.5092e-05	0.00051426	5.9918e-05	0.00230187
17	72579359	72680106	900	4.0522	ENSBTAG00000031134	YWHAH	2.5368e-05	0.0040319	1.4566e-05	0.0023181
1	59370222	59771760	1314	4.0471	ENSBTAG00000011928	ZBTB20	2.5928e-05	6.8589e-05	0.00035248	0.00236005
10	88417535	88572547	868	4.0437	ENSBTAG00000003084	GPATCH2L	2.6303e-05	0.00010982	0.00086867	0.00238491
25	14419282	14620639	1539	4.0412	ENSBTAG00000021090	ABCC1	2.6593e-05	0.00018605	0.00021442	0.00240189
1	76495414	76674452	689	4.0399	ENSBTAG00000006945	CCDC50	2.6732e-05	2.2129e-05	0.0034795	0.00240516
15	30414926	30537308	470	4.0397	ENSBTAG00000009749	USP2	2.6762e-05	0.00020211	0.00021543	0.00239863
10	54714673	54888020	474	4.0392	ENSBTAG00000005848	PRTG	2.6822e-05	0.0029777	2.007e-05	0.00239484
23	34458696	34558804	779	4.0378	ENSBTAG00000043526	RF00026	2.698e-05	0.00012154	0.00037246	0.00239978
23	32988551	33127190	1415	4.0375	ENSBTAG00000004979	MRS2	2.701e-05	6.5016e-05	0.00014184	0.00239335
20	47139232	47240249	396	4.0374	ENSBTAG00000048105	NA	2.7023e-05	1.0891e-05	0.0017484	0.00238547
17	72459511	72647379	1224	4.0369	ENSBTAG00000001295	DEPDC5	2.7079e-05	0.0002678	0.00014129	0.00238142
9	82911184	83011276	616	4.0366	ENSBTAG00000047915	NA	2.7121e-05	0.00013411	0.00030416	0.00237619
3	16271433	16371567	242	4.0346	ENSBTAG00000042718	RF00418	2.735e-05	0.00016317	7.3663e-05	0.00238731
14	3004763	3221546	750	4.0338	ENSBTAG00000009974	TSNARE1	2.7442e-05	1.099e-05	0.0011948	0.00238643
15	46251834	46389682	814	4.0316	ENSBTAG00000002289	NLRP14	2.7703e-05	0.14318	2.8725e-07	0.00240021
3	51811589	51913982	420	4.028	ENSBTAG00000048081	NA	2.8124e-05	9.3111e-05	0.00099052	0.00242769
3	53981912	54108648	817	4.0275	ENSBTAG00000014857	NA	2.8191e-05	5.8381e-05	0.00036206	0.00242453
14	4594332	4791649	1283	4.0263	ENSBTAG00000047488	KCNK9	2.8333e-05	0.0012773	6.0552e-05	0.00242782
5	102665224	102779724	663	4.0249	ENSBTAG00000039041	NA	2.8494e-05	0.0020904	2.1132e-05	0.0024327
1	100490220	100637970	404	4.0222	ENSBTAG00000031709	PDCD10	2.8825e-05	1.7109e-05	0.0019092	0.00245201
15	64932627	65155476	1237	4.021	ENSBTAG00000012846	KIAA1549L	2.8974e-05	0.0012557	9.4249e-05	0.00245576
11	103696674	103819889	674	4.0206	ENSBTAG00000011129	QSOX2	2.903e-05	0.20027	3.4972e-07	0.00245162
16	2134534	2237560	724	4.0157	ENSBTAG00000009111	LRRN2	2.9632e-05	0.032107	4.4751e-07	0.00249346
1	124740931	124841039	541	4.0138	ENSBTAG00000043802	RF00001	2.9875e-05	1.5642e-05	0.0014815	0.0025049
3	55013830	55125636	658	4.0097	ENSBTAG00000001143	NA	3.0401e-05	0.00508	1.7316e-05	0.00253989
14	26221677	26354080	712	4.0094	ENSBTAG00000009138	UBXN2B	3.0434e-05	0.00013211	0.000368	0.0025336
18	15320927	15455215	856	4.009	ENSBTAG00000002980	GPT2	3.0489e-05	0.0017302	1.3885e-05	0.00252918
1	59348273	59448366	306	4.0072	ENSBTAG00000036373	bta-mir-568	3.0723e-05	5.4078e-05	0.00021367	0.00253959
25	14139695	14287237	1062	4.0071	ENSBTAG00000015986	NDE1	3.0737e-05	9.6719e-05	0.00027044	0.0025318
5	101492231	101592293	493	4.0071	ENSBTAG00000044623	bta-mir-2284r	3.074e-05	4.1096e-05	0.00049603	0.00252316
2	73754850	73865299	216	4.0068	ENSBTAG00000019387	NIFK	3.077e-05	0.00012533	0.00041811	0.00251679
29	20282364	20382462	514	4.0065	ENSBTAG00000045051	RF00398	3.0818e-05	1.2553e-05	0.0030588	0.00251194
11	86808116	86968106	634	4.0048	ENSBTAG00000001927	ATP6V1C2	3.1034e-05	0.0001659	0.00020865	0.00252076
3	110980118	111080977	208	4.0022	ENSBTAG00000040414	NA	3.1373e-05	0.00043669	0.00010382	0.00253948
11	93835139	93936080	636	4.0019	ENSBTAG00000038665	NA	3.1418e-05	0.00023552	8.0159e-05	0.00253435
11	93816953	93918392	645	4.0014	ENSBTAG00000037822	NA	3.1485e-05	0.0002145	0.00010811	0.00253103
6	30545881	30835866	1495	4.0013	ENSBTAG00000002084	UNC5C	3.1493e-05	0.045999	1.7138e-06	0.002523
23	34533868	34633976	655	4.0009	ENSBTAG00000047126	RF00026	3.155e-05	0.00010007	0.00070524	0.00251894
10	45592274	45744139	401	4.0009	ENSBTAG00000014493	TRIP4	3.1557e-05	0.0020621	1.0042e-05	0.00251093
11	103790005	103919617	555	3.9996	ENSBTAG00000018799	GPSM1	3.1723e-05	0.099047	1.4355e-06	0.00251558
11	2966325	3106118	1180	3.9986	ENSBTAG00000005892	ZAP70	3.1853e-05	0.000206	7.5604e-05	0.00251736
12	16034411	16233956	1258	3.9973	ENSBTAG00000007067	ZC3H13	3.203e-05	8.1821e-05	0.00069693	0.00252282
11	93785432	93886470	565	3.9941	ENSBTAG00000038822	NA	3.247e-05	0.00018191	0.00013886	0.00254889
16	66122056	66223159	447	3.9936	ENSBTAG00000047395	APOBEC4	3.2536e-05	3.2483e-05	0.00083453	0.00254553
18	57288709	57393795	380	3.9913	ENSBTAG00000018539	KLK1	3.2853e-05	0.00019983	0.0001385	0.00256177
15	43836243	43937140	514	3.9901	ENSBTAG00000027723	NA	3.3024e-05	0.0020444	2.6995e-05	0.00256655
21	21674262	21782701	654	3.9899	ENSBTAG00000027059	ARPIN	3.3047e-05	1.1758e-05	0.0082208	0.00255983
8	24447953	24828056	2295	3.9892	ENSBTAG00000043972	SLC24A2	3.3147e-05	0.0013668	6.1947e-05	0.0025591
13	62187057	62326100	539	3.9844	ENSBTAG00000016231	POFUT1	3.383e-05	0.047802	4.3631e-06	0.00260324
5	56498139	56606988	287	3.9808	ENSBTAG00000047650	NXPH4	3.4345e-05	0.0012545	0.00017384	0.00263421
11	3031934	3210004	1085	3.9803	ENSBTAG00000006744	TMEM131	3.4413e-05	0.00029257	0.00011225	0.0026308
20	53623006	53723136	416	3.9802	ENSBTAG00000043021	RF00406	3.4427e-05	9.2793e-05	0.00037069	0.00262329
28	17953736	18241994	1379	3.9742	ENSBTAG00000006729	ARID5B	3.5315e-05	0.00010221	0.0015355	0.00268222
8	82975391	83075497	373	3.9706	ENSBTAG00000043819	RF00026	3.584e-05	0.0096578	1.2404e-05	0.00271329
8	82960370	83060450	368	3.9631	ENSBTAG00000029954	MIR3074	3.6986e-05	0.016329	8.6104e-06	0.00279101
29	42998588	43100621	504	3.959	ENSBTAG00000048264	FLRT1	3.7638e-05	0.00025633	0.00084261	0.00283108
13	62678053	62804549	307	3.9587	ENSBTAG00000003908	MAPRE1	3.7674e-05	0.048306	1.228e-06	0.0028247
13	11679423	11837953	716	3.9584	ENSBTAG00000008650	CAMK1D	3.7729e-05	8.2272e-06	0.0015473	0.00281979
10	45880448	45980554	512	3.9581	ENSBTAG00000043013	RF00026	3.7781e-05	0.15073	4.7613e-07	0.00281468
26	22396522	22658433	723	3.9554	ENSBTAG00000013120	ARMH3	3.8197e-05	4.082e-05	0.00065218	0.00283664
17	74369287	74474549	467	3.952	ENSBTAG00000031018	NA	3.875e-05	0.0062152	8.3804e-06	0.0028686
8	82959607	83059680	366	3.9514	ENSBTAG00000029989	bta-mir-10174	3.8851e-05	0.016588	8.1944e-06	0.00286701
8	82959823	83059919	366	3.9514	ENSBTAG00000029846	bta-mir-27b	3.8851e-05	0.016588	8.1944e-06	0.00285799
18	64988945	65099569	545	3.9487	ENSBTAG00000038240	NA	3.9295e-05	0.00062923	4.4425e-05	0.00288159
29	42070556	42205545	601	3.9486	ENSBTAG00000037570	NA	3.9301e-05	0.084705	3.0724e-06	0.00287303
3	110969523	111069616	211	3.9464	ENSBTAG00000043676	RF00004	3.966e-05	0.00044416	0.00011589	0.00289024
5	56487021	56589323	271	3.9431	ENSBTAG00000031503	NDUFA4L2	4.0225e-05	0.0010805	0.00020606	0.00292231
10	47253876	47846327	3554	3.9406	ENSBTAG00000003667	TLN2	4.0636e-05	0.039322	1.9007e-05	0.00294303
10	43750152	43890994	555	3.9395	ENSBTAG00000011494	PYGL	4.0818e-05	0.0017845	9.3864e-05	0.00294708
15	43851752	43979481	607	3.9385	ENSBTAG00000001607	TMEM41B	4.0991e-05	0.0015182	5.8303e-05	0.00295047
3	16277518	16377654	256	3.9361	ENSBTAG00000043590	RF00418	4.141e-05	0.00033293	8.894e-05	0.00297149
20	27695415	27805504	283	3.9299	ENSBTAG00000001241	ISL1	4.2491e-05	6.4586e-05	0.00030171	0.00303973
10	45667384	45917730	895	3.9298	ENSBTAG00000016823	CSNK1G1	4.2509e-05	0.01091	2.5166e-06	0.00303175
14	78340872	78534612	1112	3.9288	ENSBTAG00000036304	CNGB3	4.2684e-05	0.00029546	0.00016266	0.00303498
7	41050796	41172562	548	3.9263	ENSBTAG00000019414	CLK4	4.3138e-05	0.00015567	0.0008025	0.00305796
15	55759023	55867425	665	3.9258	ENSBTAG00000015091	NA	4.3217e-05	0.00052969	6.7624e-05	0.00305431
2	93021375	93121480	847	3.9237	ENSBTAG00000045092	RF00026	4.3601e-05	0.0023866	2.9287e-05	0.00307216
13	64184645	64289783	291	3.9234	ENSBTAG00000034077	ASIP	4.3659e-05	4.8439e-05	0.0016401	0.00306701
13	24118115	24218220	226	3.9222	ENSBTAG00000042808	RF00026	4.3868e-05	8.2351e-05	0.00061568	0.00307247
14	69237302	69943052	3006	3.9207	ENSBTAG00000011908	CPQ	4.4154e-05	0.00026819	0.00067054	0.00308327
9	14819511	15033763	1053	3.919	ENSBTAG00000020056	COL12A1	4.4451e-05	0.029455	5.3306e-06	0.00309477
17	72492795	72592877	598	3.9168	ENSBTAG00000043690	RF00015	4.4875e-05	0.00047638	8.4428e-05	0.00311502
6	38491579	38591674	497	3.9165	ENSBTAG00000045804	NA	4.493e-05	0.00014875	0.00046569	0.00310961
4	12547838	12749701	983	3.9158	ENSBTAG00000018185	ASB4	4.5058e-05	0.0040329	6.6146e-06	0.00310927
12	89132100	89262365	856	3.9152	ENSBTAG00000031962	RAB20	4.5166e-05	1.6598e-05	0.0042304	0.00310755
21	66271442	66398839	838	3.9122	ENSBTAG00000035544	CYP46A1	4.5728e-05	0.00081587	0.00010832	0.00313699
29	42013213	42128994	620	3.9119	ENSBTAG00000000518	NA	4.5792e-05	0.099523	2.385e-06	0.0031322
3	54974370	55096343	520	3.9086	ENSBTAG00000038500	NA	4.6413e-05	0.0062567	2.1774e-05	0.00316542
11	103752443	103872759	594	3.9057	ENSBTAG00000023064	CCDC187	4.6985e-05	0.16703	1.334e-06	0.00319512
1	67962078	68151852	1853	3.9032	ENSBTAG00000018877	PDIA5	4.7455e-05	0.081882	1.8076e-06	0.00321772
23	32997247	33097357	1024	3.8994	ENSBTAG00000042587	RF00026	4.8207e-05	7.4559e-05	0.00034836	0.00325927
20	53359876	54064021	3676	3.8991	ENSBTAG00000037844	CDH18	4.8285e-05	7.9354e-05	0.0019876	0.00325513
21	66308950	66606801	1753	3.8984	ENSBTAG00000013491	EML1	4.8422e-05	0.00052444	0.00032849	0.00325499
17	74285928	74391652	370	3.8979	ENSBTAG00000030979	TUBA3E	4.8511e-05	0.00021356	0.0001802	0.00325163
10	54815902	54937753	353	3.8977	ENSBTAG00000009151	PYGO1	4.8549e-05	0.010011	2.3018e-05	0.00324488
5	20848144	20949948	423	3.8977	ENSBTAG00000007035	CCER1	4.8565e-05	0.00018891	0.00026448	0.0032367
6	113419762	113617507	865	3.8941	ENSBTAG00000003218	RAB28	4.928e-05	0.0022913	4.1288e-05	0.00327502
18	57295387	57400243	379	3.8928	ENSBTAG00000018545	KLK15	4.9538e-05	0.00023406	0.00026597	0.00328284
15	24788867	24901695	517	3.89	ENSBTAG00000010791	HTR3A	5.0132e-05	4.4529e-05	0.0041422	0.00331282
5	56474691	56580822	277	3.8896	ENSBTAG00000018358	STAC3	5.0206e-05	0.0013842	0.00026047	0.00330836
26	14397529	14505537	344	3.8887	ENSBTAG00000039973	CYP26C1	5.0393e-05	9.1394e-05	0.00091462	0.00331136
23	34584055	34702778	630	3.8878	ENSBTAG00000047671	PRP2	5.0576e-05	0.00082085	0.00027448	0.00331407
6	37870071	37970177	498	3.8874	ENSBTAG00000042830	RF00026	5.0665e-05	0.00083881	7.9928e-05	0.00331063
21	27943518	28105083	657	3.8867	ENSBTAG00000001639	TRPM1	5.0809e-05	0.0016845	3.4756e-05	0.00331079
19	9595919	9720385	773	3.8836	ENSBTAG00000001166	HSF5	5.1462e-05	0.00051961	0.0005193	0.00334403
7	41065463	41165731	454	3.883	ENSBTAG00000045086	RF00100	5.1582e-05	0.00016812	0.00070901	0.00334254
14	72126935	72345285	989	3.8823	ENSBTAG00000000632	RAD54B	5.1745e-05	4.2202e-05	0.0049668	0.00334384
15	43681788	43785570	160	3.8799	ENSBTAG00000048023	NA	5.2248e-05	0.00031499	0.00024152	0.00336705
10	77629289	77729395	498	3.8791	ENSBTAG00000042192	RF00026	5.2424e-05	0.050639	9.9065e-07	0.00336911
26	14410222	14513796	374	3.877	ENSBTAG00000021118	CYP26A1	5.2881e-05	9.5493e-05	0.00092388	0.00338917
21	21629213	21770406	811	3.8769	ENSBTAG00000001407	AP3S2	5.2887e-05	4.484e-05	0.0041364	0.00338029
26	35148881	35435824	1881	3.8768	ENSBTAG00000004899	ABLIM1	5.2927e-05	0.00022576	0.00097736	0.00337363
14	71693472	71798296	426	3.8759	ENSBTAG00000026232	TP53INP1	5.3109e-05	6.8736e-05	0.0019312	0.00337603
4	75036140	75136922	210	3.8732	ENSBTAG00000047435	NA	5.3703e-05	5.8483e-05	0.0038175	0.00340454
19	9621308	9746122	819	3.8729	ENSBTAG00000015352	MTMR4	5.3774e-05	0.00029325	0.00065433	0.00339982
15	43959023	44104311	565	3.8717	ENSBTAG00000006322	DENND5A	5.4045e-05	0.010784	4.1701e-06	0.00340775
8	10201632	10330827	780	3.8711	ENSBTAG00000000534	PNOC	5.418e-05	0.00090386	0.00017864	0.00340708
18	65003396	65103502	488	3.8704	ENSBTAG00000046880	RF00026	5.4327e-05	0.00089046	5.5923e-05	0.00340716
10	12049600	12164284	634	3.8703	ENSBTAG00000002821	CILP	5.4344e-05	0.00037886	0.00023923	0.00339912
21	27996409	28096518	468	3.8688	ENSBTAG00000036407	bta-mir-211	5.4677e-05	0.0030548	2.1153e-05	0.00341082
21	20717269	20817360	604	3.8659	ENSBTAG00000045202	RF00026	5.5349e-05	4.9396e-05	0.0016607	0.00344356
1	33235874	33718672	2505	3.8643	ENSBTAG00000009219	CADM2	5.5704e-05	0.0034662	7.2446e-05	0.00345646
10	86652097	86758378	325	3.862	ENSBTAG00000013992	ACYP1	5.6235e-05	0.00017934	0.0013656	0.00348017
13	62240758	62381052	536	3.859	ENSBTAG00000003215	KIF3B	5.6918e-05	0.020784	1.6694e-05	0.00351315
13	64322559	64422993	302	3.8588	ENSBTAG00000046623	NA	5.6965e-05	0.0022159	3.4971e-05	0.0035068
18	60731779	60853711	711	3.8584	ENSBTAG00000033642	NA	5.7066e-05	0.00069599	0.00011352	0.00350379
18	57310332	57414101	370	3.8577	ENSBTAG00000020415	KLK4	5.7232e-05	0.00046646	0.0002189	0.00350479
13	28238106	28364599	501	3.856	ENSBTAG00000008821	SEPHS1	5.7633e-05	0.00090381	0.00019147	0.00352013
3	29593176	29698016	451	3.8517	ENSBTAG00000012419	BCL2L15	5.8651e-05	0.00026439	0.00036778	0.00357298
2	32800155	32902428	178	3.8498	ENSBTAG00000008704	FIGN	5.9102e-05	4.7984e-05	0.00098355	0.0035911
21	66234693	66364293	784	3.8486	ENSBTAG00000026913	HHIPL1	5.9392e-05	0.00080075	0.00011896	0.00359937
6	37990871	38149549	378	3.8484	ENSBTAG00000020031	PKD2	5.9441e-05	7.2782e-05	0.00085485	0.00359303
5	69922287	70029795	390	3.8484	ENSBTAG00000011913	CKAP4	5.9457e-05	0.0019054	4.1879e-05	0.00358474
23	34592066	34692174	547	3.8453	ENSBTAG00000046890	RF00026	6.0193e-05	0.001087	0.00031034	0.00361978
5	56512309	56691157	357	3.845	ENSBTAG00000010830	LRP1	6.027e-05	0.00095767	0.00037692	0.00361512
29	42832593	42939928	407	3.845	ENSBTAG00000003967	OTUB1	6.0284e-05	9.1709e-05	0.0015804	0.00360671
29	44870590	44998773	457	3.8442	ENSBTAG00000009026	PACS1	6.0462e-05	0.014827	6.614e-06	0.00360813
19	8850990	9024286	739	3.8421	ENSBTAG00000007147	CUEDC1	6.0987e-05	0.00031978	0.00034238	0.0036302
1	132053024	132179289	795	3.8398	ENSBTAG00000015198	DZIP1L	6.1566e-05	0.0020591	7.0718e-05	0.00365536
1	121380239	121485262	608	3.8375	ENSBTAG00000025146	NA	6.2153e-05	0.0017716	0.00021984	0.00368087
5	102343240	102477984	689	3.8335	ENSBTAG00000039817	NA	6.3176e-05	0.0010012	0.00021588	0.00373201
18	57921424	58025412	749	3.8325	ENSBTAG00000035868	NA	6.3422e-05	0.0001487	0.00034412	0.00373711
18	58638854	58815602	1155	3.8319	ENSBTAG00000030470	NA	6.3586e-05	0.0001118	0.00085845	0.00373736
5	101445664	101595688	755	3.8313	ENSBTAG00000004097	A2ML1	6.3741e-05	0.0002405	0.00033577	0.00373708
26	22372214	22490709	366	3.8295	ENSBTAG00000016343	KCNIP2	6.4212e-05	0.0001025	0.00068264	0.00375528
5	56489303	56594574	286	3.8292	ENSBTAG00000031500	SHMT2	6.429e-05	0.0011948	0.00035253	0.00375046
18	58741962	58842300	649	3.8258	ENSBTAG00000038125	NA	6.5185e-05	9.562e-05	0.0010888	0.00379322
28	26615369	26785793	964	3.8249	ENSBTAG00000005666	LRRC20	6.5405e-05	0.030592	6.1725e-06	0.00379657
7	74041292	74146990	471	3.8229	ENSBTAG00000030282	ZBED8	6.5952e-05	4.5681e-05	0.0046444	0.00381885
2	73777082	73883492	205	3.8185	ENSBTAG00000006059	TSN	6.7141e-05	0.00010156	0.0013509	0.0038781
2	134244882	134390689	867	3.8173	ENSBTAG00000030340	NA	6.7456e-05	0.00016372	0.00045551	0.0038867
5	108258618	108599124	1771	3.8158	ENSBTAG00000013658	ERC1	6.787e-05	0.0067825	3.2362e-05	0.00390094
15	43731463	43875036	390	3.8123	ENSBTAG00000027722	IPO7	6.8846e-05	0.00012651	0.00052239	0.00394734
29	20349503	20449769	498	3.8106	ENSBTAG00000045374	RF00100	6.9301e-05	6.4906e-05	0.0037108	0.00396371
5	95518130	95618806	270	3.8073	ENSBTAG00000030503	H2AFJ	7.0258e-05	0.00015868	0.00059115	0.00400865
3	69702396	69882582	1297	3.8052	ENSBTAG00000001326	SLC44A5	7.0834e-05	0.00024823	0.00033932	0.00403168
18	62593396	62703550	699	3.8025	ENSBTAG00000003644	HSPBP1	7.1628e-05	0.11306	2.2634e-06	0.00406698
10	45830896	45936880	528	3.8004	ENSBTAG00000016821	SNX22	7.2224e-05	0.33453	6.6143e-07	0.00409089
18	60549037	60690035	640	3.8001	ENSBTAG00000034090	NA	7.2324e-05	0.00070118	0.00010566	0.00408666
3	16241805	16344625	286	3.8	ENSBTAG00000005149	AQP10	7.2333e-05	0.00081777	0.00012131	0.00407732
10	62362034	62462276	394	3.7994	ENSBTAG00000045847	CTXN2	7.2515e-05	0.043457	5.0579e-06	0.00407775
13	24442609	24628813	728	3.7988	ENSBTAG00000044137	NA	7.2703e-05	0.0074315	4.7465e-05	0.00407852
15	55775834	55876557	664	3.7979	ENSBTAG00000046149	NA	7.2962e-05	0.0010247	8.8392e-05	0.00408325
3	51611004	51916717	1401	3.7953	ENSBTAG00000024269	TGFBR3	7.3742e-05	0.00048549	0.0012636	0.00411706
18	42418715	42518817	343	3.7949	ENSBTAG00000044307	RF00026	7.3837e-05	0.00036343	0.00091183	0.00411255
23	34053970	34154076	713	3.7937	ENSBTAG00000047106	RF00026	7.4222e-05	0.0015065	6.1625e-05	0.00412417
18	57260723	57365855	426	3.793	ENSBTAG00000015115	ACP4	7.4414e-05	0.00061354	0.00011009	0.00412504
5	91785146	92326939	2587	3.7928	ENSBTAG00000020715	PIK3C2G	7.449e-05	0.017472	2.7463e-05	0.00411949
13	23850873	24135889	1130	3.7909	ENSBTAG00000018033	PIP4K2A	7.5062e-05	0.0006256	0.00030855	0.00414133
11	99526794	99639668	217	3.7904	ENSBTAG00000001932	CRAT	7.5197e-05	8.4866e-05	0.0010311	0.00413902
15	30252982	30357214	507	3.7874	ENSBTAG00000017794	CCDC153	7.6118e-05	0.00057742	0.0010668	0.00417988
18	60963841	61063933	518	3.7865	ENSBTAG00000046403	NA	7.6378e-05	0.0047105	0.00010629	0.00418433
10	12101281	12226608	789	3.7864	ENSBTAG00000012352	PARP16	7.641e-05	0.0004082	0.00025528	0.00417631
23	39484812	39655632	540	3.7829	ENSBTAG00000017128	NUP153	7.7494e-05	0.00036728	0.0012162	0.00422568
1	65892080	66034708	417	3.7808	ENSBTAG00000015895	HGD	7.8151e-05	0.0012105	0.00016741	0.0042516
5	95520690	95621095	268	3.7804	ENSBTAG00000030504	NA	7.8273e-05	0.00016712	0.00062551	0.00424835
2	128206214	128322007	567	3.7796	ENSBTAG00000001296	TMEM50A	7.8544e-05	0.00035815	0.00039985	0.00425319
18	57269375	57369466	393	3.7767	ENSBTAG00000042784	RF00604	7.9467e-05	0.00064013	0.00011096	0.00429324
12	33704809	34104513	1865	3.7761	ENSBTAG00000019529	ATP8A2	7.9637e-05	3.3393e-05	0.0075875	0.00429251
3	92086706	92215969	656	3.7756	ENSBTAG00000044141	MROH7	7.9808e-05	0.00011566	0.00087735	0.00429184
11	102236504	102406914	998	3.7753	ENSBTAG00000007235	NTNG2	7.9895e-05	0.00040412	0.00050602	0.00428666
25	10002224	10107594	704	3.7731	ENSBTAG00000026375	RMI2	8.0603e-05	0.00028216	0.00072945	0.00431475
6	37305568	37507493	574	3.7715	ENSBTAG00000011187	FAM13A	8.1132e-05	0.00040679	0.00043327	0.00433315
16	42851488	42955541	222	3.7701	ENSBTAG00000032617	FBXO44	8.1599e-05	0.0016521	0.0001092	0.00434817
3	67813093	68123051	1743	3.7674	ENSBTAG00000007309	ST6GALNAC5	8.2477e-05	0.0077352	8.7411e-05	0.00438496
5	108737984	108838073	523	3.7659	ENSBTAG00000042531	RF00406	8.2966e-05	8.3314e-05	0.001086	0.00440096
22	55447704	55671186	1582	3.7658	ENSBTAG00000038962	SLC6A11	8.3e-05	4.2461e-05	0.0031265	0.0043928
10	86621004	86744839	401	3.7658	ENSBTAG00000019279	MLH3	8.3007e-05	0.00023693	0.001036	0.00438326
14	72336751	72449660	387	3.7655	ENSBTAG00000007596	GEM	8.3105e-05	0.00033269	0.00050839	0.00437855
1	69885163	70011881	825	3.7638	ENSBTAG00000010382	MUC13	8.3666e-05	9.5649e-05	0.0034103	0.0043982
14	68417563	68520952	509	3.7631	ENSBTAG00000016278	RPL30	8.3917e-05	0.00034733	0.00088025	0.0044015
7	39141687	39246119	394	3.7622	ENSBTAG00000025345	ARL10	8.4206e-05	9.8193e-05	0.003351	0.00440678
4	74874048	75034056	373	3.7622	ENSBTAG00000003508	CFAP69	8.4223e-05	4.149e-05	0.0039503	0.00439783
18	25451849	25554738	240	3.7585	ENSBTAG00000001191	CCL17	8.5466e-05	0.0020143	4.166e-05	0.0044528
6	3939485	4039591	568	3.757	ENSBTAG00000043242	RF00026	8.5972e-05	0.00069924	0.00024188	0.00446921
2	128163651	128304607	583	3.7565	ENSBTAG00000001297	NA	8.6146e-05	0.00035278	0.00047433	0.00446832
9	84654655	84867694	826	3.7562	ENSBTAG00000044181	GRM1	8.6257e-05	0.0059458	6.0916e-05	0.00446418
18	56902428	57013679	421	3.7559	ENSBTAG00000039935	KCNC3	8.6373e-05	0.00039583	0.00054338	0.00446032
22	55490216	55590346	712	3.7551	ENSBTAG00000045463	RF00004	8.6649e-05	0.00010328	0.0010154	0.00446471
18	60495233	60694435	924	3.7549	ENSBTAG00000038702	NA	8.6694e-05	0.00071551	0.00015428	0.00445721
11	99513895	99623250	226	3.7545	ENSBTAG00000017922	DOLPP1	8.683e-05	0.0001155	0.001039	0.00445442
17	74283156	74385433	368	3.7538	ENSBTAG00000044198	THAP7	8.707e-05	0.00053283	0.00019476	0.00445696
26	35812687	36213723	1400	3.7525	ENSBTAG00000017709	ATRNL1	8.7547e-05	6.7487e-05	0.0040582	0.00447159
3	55181810	55415736	1497	3.751	ENSBTAG00000021900	PKN2	8.8052e-05	0.00026013	0.00099561	0.00448758
14	36388472	36520764	390	3.751	ENSBTAG00000001808	LACTB2	8.8065e-05	0.0068312	6.8471e-05	0.00447849
8	82973629	83320596	1301	3.7503	ENSBTAG00000017195	FANCC	8.83e-05	0.013798	2.1259e-05	0.0044807
16	38108186	38223226	525	3.7485	ENSBTAG00000011515	SELL	8.8956e-05	0.00010533	0.0013076	0.00450422
14	4035146	4218483	671	3.7483	ENSBTAG00000001579	AGO2	8.9006e-05	0.00080523	9.9126e-05	0.00449701
16	59082781	59506250	1771	3.748	ENSBTAG00000018303	PAPPA2	8.9116e-05	0.00026649	0.00065455	0.00449287
2	128195274	128295380	447	3.7476	ENSBTAG00000042129	RF00026	8.9277e-05	0.00038844	0.00039647	0.00449131
6	38790894	39042112	597	3.7475	ENSBTAG00000046561	LCORL	8.9312e-05	0.0007968	0.00019215	0.00448342
29	43140201	43251983	372	3.7468	ENSBTAG00000012511	BAD	8.9558e-05	0.00041973	0.0002902	0.00448615
23	34437279	34537370	730	3.7447	ENSBTAG00000045324	RF00026	9.0298e-05	0.00091005	0.0003126	0.00451355
5	95486891	95599925	279	3.7436	ENSBTAG00000014759	WBP11	9.0687e-05	0.00038359	0.00074694	0.00452333
5	56427490	56572167	392	3.7418	ENSBTAG00000018361	R3HDM2	9.1369e-05	0.0021229	0.00040991	0.00454765
16	77433017	77572665	882	3.7408	ENSBTAG00000005397	CD46	9.1714e-05	0.0014195	0.0001235	0.00455513
18	60529687	60636354	543	3.7405	ENSBTAG00000039849	NA	9.1811e-05	0.0015467	0.00012747	0.00455029
5	17960339	18097085	357	3.7366	ENSBTAG00000009023	TMTC3	9.3272e-05	0.00012574	0.00081531	0.00461292
5	107815785	107915917	637	3.7362	ENSBTAG00000042924	RF00156	9.3413e-05	0.00027421	0.0027148	0.00461015
18	25284588	25389259	113	3.7337	ENSBTAG00000004844	ARL2BP	9.4336e-05	0.00034156	0.00045857	0.0046459
14	76770430	76871647	640	3.7331	ENSBTAG00000046836	NA	9.4553e-05	0.00065256	0.00057186	0.0046468
5	51941217	52165320	561	3.7307	ENSBTAG00000047818	FAM19A2	9.5486e-05	0.00069336	0.00033917	0.00468282
14	36335096	36467387	510	3.7302	ENSBTAG00000007562	TRAM1	9.5656e-05	0.0093885	4.9003e-05	0.00468134
5	108043263	108143691	469	3.7301	ENSBTAG00000024477	NA	9.5694e-05	0.010861	4.397e-05	0.00467342
22	37488101	37606710	464	3.7268	ENSBTAG00000015112	PSMD6	9.6974e-05	0.00060215	0.00017794	0.00472607
18	60970212	61082896	572	3.7267	ENSBTAG00000016513	ZNF331	9.702e-05	0.013603	8.4181e-05	0.00471848
17	74389064	74506082	530	3.726	ENSBTAG00000047676	NA	9.7281e-05	0.031737	1.026e-05	0.00472136
1	95702049	95817928	657	3.7249	ENSBTAG00000018994	TNFSF10	9.768e-05	0.0031939	8.7488e-05	0.00473091
15	43653911	43820016	297	3.7245	ENSBTAG00000016074	NA	9.784e-05	0.0010938	0.00026687	0.00472887
8	82933415	83061315	468	3.7238	ENSBTAG00000045622	NA	9.8119e-05	0.029128	1.931e-05	0.00473257
21	27847958	27955993	271	3.7231	ENSBTAG00000035247	MCEE	9.8381e-05	0.00010717	0.0006477	0.00473545
5	112752157	112852210	252	3.7231	ENSBTAG00000040302	bta-mir-1281	9.8385e-05	0.0019686	0.00012157	0.00472591
14	71158917	71259040	676	3.723	ENSBTAG00000044846	RF00156	9.8442e-05	0.00048406	0.00074594	0.00471896
1	59321394	59437525	397	3.723	ENSBTAG00000011921	TIGIT	9.8443e-05	0.00079774	0.00015557	0.00470936
12	90708546	90813027	643	3.7224	ENSBTAG00000019961	ATP4B	9.8654e-05	0.0033775	0.00024713	0.00470982
18	52915138	53026445	421	3.72	ENSBTAG00000009495	BCAM	9.9623e-05	0.0025572	9.2076e-05	0.0047464
18	57267723	57374156	419	3.7166	ENSBTAG00000011079	C18H19orf48	0.00010095	0.00067853	0.00014778	0.00479984
7	41114728	41214796	450	3.7158	ENSBTAG00000046194	NA	0.0001013	0.00032949	0.0024178	0.00480672
18	57269859	57369952	389	3.7154	ENSBTAG00000042742	RF00604	0.00010144	0.00060612	0.00017821	0.00480362
3	110862671	111038583	600	3.7145	ENSBTAG00000021023	ZMYM4	0.00010182	0.0020599	0.00035665	0.00481187
11	89825186	90017246	1003	3.7136	ENSBTAG00000044064	RNF144A	0.00010218	0.00043884	0.00077807	0.00481915
14	29629163	29729690	649	3.7131	ENSBTAG00000014045	NA	0.00010237	0.010102	2.709e-05	0.00481839
21	42020332	42167187	327	3.7126	ENSBTAG00000017201	AP4S1	0.00010256	0.00013552	0.0015542	0.00481764
6	4322937	4426146	632	3.7115	ENSBTAG00000010634	NDNF	0.00010303	0.00076691	0.00043702	0.00483002
26	35000366	35216042	1029	3.7114	ENSBTAG00000004895	AFAP1L2	0.00010307	0.00088174	0.00041077	0.00482223
12	89254124	89381902	778	3.7108	ENSBTAG00000004041	ANKRD10	0.00010332	0.001509	0.00012264	0.00482428
4	30746235	30889424	571	3.7107	ENSBTAG00000004976	CDCA7L	0.00010336	0.026388	1.1467e-05	0.00481653
14	2898972	3064380	540	3.7098	ENSBTAG00000006385	ADGRB1	0.00010373	6.1008e-05	0.0023466	0.00482417
9	86786802	86886911	604	3.7095	ENSBTAG00000028616	RF00001	0.00010383	0.00073525	0.00044137	0.00481924
5	65472973	65659012	732	3.709	ENSBTAG00000003239	UTP20	0.00010406	0.0071819	4.6851e-05	0.00482035
11	103824072	103925832	385	3.7078	ENSBTAG00000012880	DNLZ	0.00010452	0.15796	3.4083e-06	0.00483209
9	85898859	86011158	342	3.7063	ENSBTAG00000038112	NA	0.00010516	0.00038932	0.00069911	0.00485209
23	34429662	34541996	807	3.7036	ENSBTAG00000025302	PRP6	0.00010629	0.001362	0.00025778	0.00489457
14	78450615	78597035	943	3.703	ENSBTAG00000015536	CPNE3	0.00010654	0.00081877	0.00016268	0.00489644
12	90719074	90833057	701	3.7027	ENSBTAG00000019963	GRK1	0.00010665	0.0013415	0.00047381	0.00489189
18	52934272	53057832	529	3.7019	ENSBTAG00000015318	NECTIN2	0.00010701	0.0012753	0.0002412	0.0048988
18	35403981	35513410	218	3.7016	ENSBTAG00000006387	TSNAXIP1	0.00010712	0.00034262	0.00085536	0.00489425
29	42818378	42922337	371	3.7004	ENSBTAG00000007827	RCOR2	0.00010761	0.00035585	0.0011042	0.00490706
7	39144948	39245033	383	3.6993	ENSBTAG00000037905	bta-mir-1271	0.00010811	9.678e-05	0.0045982	0.00492027
14	5104763	5403760	2341	3.6987	ENSBTAG00000015374	COL22A1	0.00010834	0.0011769	0.00031314	0.00492116
14	36430273	36550327	320	3.6977	ENSBTAG00000048138	XKR9	0.00010879	0.013816	3.4062e-05	0.00493202
14	68420546	68520677	476	3.6974	ENSBTAG00000042293	RF00139	0.00010891	0.00033549	0.0013147	0.00492791
5	60322425	60552966	1263	3.6974	ENSBTAG00000003183	NTN4	0.00010892	0.00017349	0.0018049	0.00491885
10	62269877	62455827	733	3.6964	ENSBTAG00000010145	SLC12A1	0.00010935	0.15329	3.0035e-06	0.00492876
17	71721703	71944872	1510	3.6948	ENSBTAG00000019146	OSBP2	0.00011002	0.00092176	0.0004206	0.00494942
14	21567777	21672267	407	3.6946	ENSBTAG00000038286	PPDPFL	0.0001101	0.0027308	0.0002955	0.00494351
3	103287708	103389562	549	3.6941	ENSBTAG00000021082	TMEM125	0.00011032	0.0049824	0.00016246	0.0049439
29	48018209	48120209	615	3.6938	ENSBTAG00000008477	NA	0.00011045	0.0011506	0.00013591	0.00494026
5	116021377	116159883	1003	3.6938	ENSBTAG00000008858	NA	0.00011046	0.00076035	0.00046872	0.00493128
10	45388772	45686954	1129	3.6937	ENSBTAG00000015808	ZNF609	0.00011052	0.03167	1.2453e-05	0.00492456
16	77511999	77612079	718	3.6927	ENSBTAG00000036365	bta-mir-29e	0.00011093	0.00073412	0.0003035	0.00493343
17	71049540	71149640	564	3.6927	ENSBTAG00000043525	RF00026	0.00011095	0.00012644	0.00086818	0.00492496
29	43120432	43239303	445	3.6925	ENSBTAG00000012510	PLCB3	0.00011104	0.0002046	0.0010639	0.00491962
16	77512538	77612625	718	3.6909	ENSBTAG00000036430	bta-mir-29d	0.00011172	0.00082381	0.00026545	0.00494039
10	73079829	73183979	196	3.6896	ENSBTAG00000046309	NA	0.00011229	0.0012074	0.00016482	0.00495623
17	48110069	48210174	532	3.6888	ENSBTAG00000044838	RF00026	0.00011266	0.024743	2.3952e-05	0.00496319
1	70795570	70997214	594	3.6881	ENSBTAG00000032839	LRCH3	0.00011295	0.00057825	0.00066516	0.00496662
12	89289068	89389790	658	3.6873	ENSBTAG00000025211	ING1	0.00011331	0.0019464	0.00013854	0.0049731
3	16268128	16408192	451	3.6842	ENSBTAG00000004271	UBAP2L	0.00011471	0.003227	8.3554e-05	0.00502511
29	42779261	42915910	549	3.6841	ENSBTAG00000007825	MARK2	0.00011475	0.00019281	0.0020798	0.00501747
5	85864709	85964817	272	3.6825	ENSBTAG00000028103	RF00001	0.00011547	0.046229	4.592e-06	0.00503953
18	57270900	57370993	388	3.679	ENSBTAG00000042613	RF00604	0.00011706	0.00053491	0.00021768	0.00509941
29	42731095	42841900	496	3.6782	ENSBTAG00000018022	SPINDOC	0.00011747	0.00012107	0.002168	0.00510776
2	128252962	128356994	579	3.6781	ENSBTAG00000015222	RSRP1	0.00011751	0.00037746	0.00035212	0.00510002
1	95425798	95586054	504	3.6765	ENSBTAG00000023814	ECT2	0.00011824	0.0019629	7.6371e-05	0.0051222
23	32934456	33086038	1559	3.6762	ENSBTAG00000004982	GPLD1	0.00011834	0.0001613	0.0015695	0.00511706
25	38177396	38330018	982	3.6761	ENSBTAG00000019181	BAIAP2L1	0.00011839	9.8681e-05	0.0046436	0.00510977
4	15493253	15630346	579	3.673	ENSBTAG00000013781	MIOS	0.00011986	0.00022912	0.00059514	0.00516369
15	32098575	32199038	453	3.6721	ENSBTAG00000040051	NA	0.00012026	0.0011384	0.00028505	0.0051714
8	73468243	73740464	1205	3.6718	ENSBTAG00000015513	DOCK5	0.00012043	0.00029886	0.0015647	0.00516921
14	76707695	77161545	2532	3.6711	ENSBTAG00000006877	MMP16	0.00012075	0.0002017	0.0025094	0.00517345
14	72174801	72279478	489	3.671	ENSBTAG00000024984	FSBP	0.00012081	8.2694e-05	0.0044372	0.00516656
22	50964686	51099408	342	3.6709	ENSBTAG00000011595	IP6K1	0.00012083	0.00016997	0.0010883	0.00515799
26	36739225	37070529	1710	3.6708	ENSBTAG00000019297	GFRA1	0.00012088	0.007046	7.9857e-05	0.00515072
18	53882078	53994868	525	3.6692	ENSBTAG00000005819	CCDC61	0.00012165	0.00023595	0.0010537	0.00517411
18	53895876	53995994	461	3.6682	ENSBTAG00000030108	bta-mir-769	0.00012214	0.00029386	0.00092886	0.00518552
16	42856700	42962737	184	3.6678	ENSBTAG00000007223	FBXO2	0.00012232	0.0027725	7.3228e-05	0.00518375
12	90746151	90863125	758	3.6625	ENSBTAG00000019965	TMEM255B	0.00012486	0.0017581	0.00062687	0.00528183
3	92086670	92240804	793	3.6622	ENSBTAG00000030623	NA	0.00012501	0.00042573	0.00064356	0.00527863
21	27856719	27969029	268	3.6616	ENSBTAG00000009854	MPHOSPH10	0.0001253	0.00013413	0.00088436	0.00528134
4	39703149	39803244	530	3.6611	ENSBTAG00000044967	RF00026	0.00012555	0.014008	2.7534e-05	0.00528236
18	53896097	53998160	484	3.6603	ENSBTAG00000002635	PGLYRP1	0.00012595	0.0002654	0.0010383	0.00528967
17	41268286	41496129	1351	3.6597	ENSBTAG00000010306	RXFP1	0.00012628	0.077032	4.0823e-06	0.00529403
7	39152866	39257621	389	3.6595	ENSBTAG00000010734	NOP16	0.00012636	0.00013439	0.0040135	0.00528791
3	29616149	29772631	644	3.6584	ENSBTAG00000019617	PTPN22	0.00012689	0.00075106	0.00029202	0.0053006
16	57628382	57728450	671	3.6582	ENSBTAG00000047352	NA	0.00012697	0.0014019	0.00027764	0.00529449
21	42246836	42346984	308	3.6581	ENSBTAG00000042753	RF00091	0.00012705	0.00070685	0.00035988	0.0052884
13	66441917	66584355	581	3.6579	ENSBTAG00000022007	SAMHD1	0.00012716	0.1223	6.4522e-06	0.00528358
2	128270057	128375052	584	3.6562	ENSBTAG00000001651	SYF2	0.00012799	0.00040254	0.00038629	0.00530863
29	49626546	49739396	299	3.6561	ENSBTAG00000010986	NA	0.00012804	0.011837	3.6338e-05	0.00530131
5	110889444	111006819	382	3.6559	ENSBTAG00000000109	NPTXR	0.00012815	5.354e-05	0.005807	0.00529649
11	93850519	93951442	579	3.6529	ENSBTAG00000004667	NA	0.00012963	0.0020415	0.0001078	0.00534821
5	16484698	16584778	250	3.6528	ENSBTAG00000046197	NA	0.0001297	0.0010675	0.00021195	0.00534168
18	52951930	53066520	510	3.6513	ENSBTAG00000047345	NA	0.00013047	0.0015866	0.0003004	0.00536395
19	14784532	14901130	569	3.6512	ENSBTAG00000002850	HEATR9	0.00013049	0.0002264	0.0007363	0.00535536
5	102274544	102403256	737	3.6502	ENSBTAG00000039847	NA	0.00013101	0.0018902	0.00027484	0.00536728
25	17680046	17780115	301	3.65	ENSBTAG00000046240	NA	0.00013112	0.00034411	0.0011841	0.0053624
9	77887305	78046890	873	3.6486	ENSBTAG00000002964	TXLNB	0.00013185	0.088172	2.4793e-05	0.00538284
11	99540328	99671986	265	3.6482	ENSBTAG00000001933	PTPA	0.00013203	0.00015171	0.0012296	0.0053808
3	29574719	29685004	399	3.6473	ENSBTAG00000003614	AP4B1	0.00013251	0.001118	0.0002609	0.00539097
14	68378890	68504310	601	3.6472	ENSBTAG00000018493	ERICH5	0.00013254	0.00037116	0.0012332	0.00538283
19	9498268	9662348	960	3.6469	ENSBTAG00000020119	RNF43	0.00013273	0.00016261	0.0079704	0.0053812
13	10188640	10569339	3027	3.6465	ENSBTAG00000000939	KIF16B	0.00013293	0.036369	1.8593e-05	0.00537999
1	69682778	69832823	1069	3.6461	ENSBTAG00000013727	UMPS	0.00013312	0.00014539	0.0032866	0.00537837
4	31912277	32027777	606	3.6457	ENSBTAG00000016014	NUPL2	0.00013331	0.01055	3.6591e-05	0.00537676
16	67831455	67932024	429	3.6446	ENSBTAG00000018211	NA	0.00013391	0.00017979	0.0016584	0.00539166
12	90771803	90900163	833	3.644	ENSBTAG00000019964	GAS6	0.00013422	0.0010564	0.00059479	0.00539486
29	47867031	48061753	1081	3.6433	ENSBTAG00000009997	ANO1	0.0001346	6.5719e-05	0.0047327	0.00540085
7	74049277	74164659	569	3.6405	ENSBTAG00000008457	SLU7	0.00013605	5.6274e-05	0.008626	0.00544969
11	103396831	103539544	459	3.6399	ENSBTAG00000006008	CAMSAP1	0.0001364	4.6405e-05	0.0037426	0.00545437
21	42071456	42246305	351	3.6397	ENSBTAG00000032477	HECTD1	0.0001365	0.00017465	0.001236	0.00544905
11	103826015	103933072	407	3.6396	ENSBTAG00000006572	CARD9	0.00013651	0.1628	4.7904e-06	0.00544017
26	38567113	38707253	354	3.6377	ENSBTAG00000007460	RAB11FIP2	0.00013752	0.0057189	7.5093e-05	0.0054711
5	64912168	65012241	500	3.6354	ENSBTAG00000045140	bta-mir-2434	0.00013879	6.7183e-05	0.0078187	0.00551225
27	15573109	15673317	701	3.633	ENSBTAG00000006046	NA	0.00014009	0.0010501	0.00012243	0.00555445
8	83472484	83596361	271	3.632	ENSBTAG00000009903	NA	0.00014063	0.0007221	0.0017517	0.00556643
16	38129781	38242438	472	3.6313	ENSBTAG00000007307	SELE	0.000141	0.0001783	0.0015461	0.00557164
12	90688265	90804997	687	3.6309	ENSBTAG00000019645	TFDP1	0.00014123	0.0044884	0.00033472	0.00557132
18	57947837	58050711	722	3.6288	ENSBTAG00000019227	NA	0.00014239	0.00051724	0.0003642	0.00560763
18	57272362	57372452	387	3.6281	ENSBTAG00000043260	RF00604	0.00014278	0.00081181	0.00022148	0.00561353
5	110929040	111037124	388	3.6277	ENSBTAG00000046724	CBX6	0.00014296	9.3418e-05	0.0028385	0.00561118
15	24764539	24864642	435	3.6269	ENSBTAG00000044464	RF00026	0.00014345	0.00012369	0.0068181	0.00562098
2	107886557	107992525	238	3.6261	ENSBTAG00000030973	TUBA1D	0.00014385	0.00065999	0.0004832	0.00562723
18	35336426	35502124	358	3.6253	ENSBTAG00000032763	RANBP10	0.00014429	0.00014525	0.0014958	0.00563502
5	102890224	103016384	808	3.6237	ENSBTAG00000024318	NA	0.00014522	0.00085421	0.00059053	0.00566189
29	44943275	45044609	351	3.6228	ENSBTAG00000020203	TMEM151A	0.00014574	0.41221	1.4258e-06	0.00567271
21	6212124	6470992	851	3.6215	ENSBTAG00000006987	CERS3	0.00014646	0.0086577	6.906e-05	0.00569126
15	30247042	30352445	501	3.6203	ENSBTAG00000012507	PDZD3	0.00014715	0.00082634	0.001854	0.00570859
29	9656418	9808502	823	3.618	ENSBTAG00000011132	CCDC83	0.00014844	0.00024003	0.0053388	0.0057491
18	42389918	42490035	331	3.6177	ENSBTAG00000044724	RF00156	0.00014861	0.00019572	0.002231	0.00574617
15	75024940	75315705	1088	3.6165	ENSBTAG00000019644	EXT2	0.00014928	0.00032652	0.00094023	0.00576255
5	102844599	102973181	705	3.6154	ENSBTAG00000048175	NA	0.00014995	0.0014421	0.0004333	0.00577888
5	69111772	69256620	697	3.6132	ENSBTAG00000045742	C5H12orf75	0.00015122	0.063229	1.9588e-05	0.00581824
29	43099610	43202143	510	3.6129	ENSBTAG00000016555	TRPT1	0.00015139	0.00085267	0.00050031	0.00581522
14	5373556	5707244	2359	3.6126	ENSBTAG00000018218	FAM135B	0.00015157	0.0011698	0.00067851	0.00581259
26	22340930	22467746	451	3.6105	ENSBTAG00000016336	OGA	0.00015278	0.00027377	0.00096036	0.0058494
11	86896735	87088433	756	3.6099	ENSBTAG00000002716	NOL10	0.00015313	0.00025832	0.00067888	0.00585322
16	42831664	42949260	274	3.6098	ENSBTAG00000014777	FBXO6	0.00015321	0.0028253	0.00014379	0.00584672
19	14075753	14259164	635	3.6097	ENSBTAG00000010292	SYNRG	0.00015328	0.00010007	0.0047459	0.00583987
5	102195937	102328444	640	3.6096	ENSBTAG00000019669	CD163	0.00015331	0.00015721	0.0026645	0.00583151
18	53904606	54005352	506	3.6091	ENSBTAG00000023367	NA	0.00015361	0.00026767	0.0010099	0.00583344
29	43105196	43207756	484	3.6089	ENSBTAG00000047567	VEGFB	0.00015377	0.00076633	0.00053768	0.00583005
17	63204162	63313364	583	3.6087	ENSBTAG00000003107	LHX5	0.00015385	0.00020153	0.0043252	0.00582365
3	84661664	84762071	568	3.6086	ENSBTAG00000009769	NA	0.00015393	0.00019549	0.0017397	0.00581726
13	62650411	62771124	347	3.6084	ENSBTAG00000003901	DNMT3B	0.00015407	0.064278	2.6773e-06	0.00581316
3	92056927	92182082	658	3.6076	ENSBTAG00000015931	TTC4	0.00015452	0.00035955	0.00094334	0.00582075
10	62386178	62517099	506	3.6075	ENSBTAG00000008771	MYEF2	0.00015459	0.067861	6.4887e-06	0.00581403
14	71758697	71868065	377	3.6074	ENSBTAG00000004906	CCNE2	0.00015466	0.00056763	0.0017919	0.00580732
26	27760198	28439391	3595	3.607	ENSBTAG00000007948	SORCS1	0.0001549	0.0034948	0.00036921	0.00580701
18	64939577	65040500	548	3.6047	ENSBTAG00000048261	NA	0.00015628	0.0052652	4.5437e-05	0.00584937
14	22162868	22400058	1293	3.6045	ENSBTAG00000002448	SNTG1	0.00015635	0.013962	2.9429e-05	0.00584264
18	25204472	25344908	262	3.6032	ENSBTAG00000002242	FAM192A	0.00015718	0.00021119	0.0014548	0.00586429
18	3455270	3794371	2359	3.6031	ENSBTAG00000026004	CNTNAP4	0.00015725	8.8261e-05	0.014722	0.00585756
13	62371312	62549691	655	3.6012	ENSBTAG00000008348	NOL4L	0.00015837	0.0042816	0.00051819	0.0058899
13	24131078	24231174	289	3.5998	ENSBTAG00000043527	RF00019	0.00015923	0.0012538	0.00067596	0.00591249
7	39157845	39258828	381	3.5977	ENSBTAG00000010735	HIGD2A	0.00016053	0.00014705	0.0052287	0.00595131
15	41574351	42030708	3058	3.5966	ENSBTAG00000002914	GALNT18	0.00016119	0.00063792	0.0037763	0.00596633
4	63883402	63987149	418	3.5966	ENSBTAG00000025110	NA	0.00016121	0.0021374	0.00060499	0.00595764
3	55129369	55260377	800	3.5962	ENSBTAG00000000504	GTF2B	0.00016144	0.0015352	0.00054762	0.00595673
29	43109739	43212644	465	3.5962	ENSBTAG00000013606	FKBP2	0.00016144	0.00077212	0.00068084	0.00594735
11	93747496	93848488	714	3.5959	ENSBTAG00000001549	OR1L1	0.00016162	0.011298	9.7008e-05	0.00594462
18	64965749	65065855	533	3.5948	ENSBTAG00000043770	RF00026	0.00016234	0.004853	5.5985e-05	0.00596173
17	41257378	41360601	573	3.5934	ENSBTAG00000033486	C17H4orf46	0.0001632	0.060362	6.8043e-06	0.00598391
15	64261998	64376851	729	3.5895	ENSBTAG00000020731	PRRG4	0.00016565	0.0013618	0.0014638	0.00606424
1	95913741	96013893	546	3.5891	ENSBTAG00000045646	NA	0.0001659	0.00086255	0.00075978	0.0060639
3	54560767	54660931	383	3.589	ENSBTAG00000043876	RF00004	0.00016601	0.00035415	0.0022351	0.00605846
26	22335932	22438123	398	3.5889	ENSBTAG00000016335	NPM3	0.00016606	0.00038965	0.00074933	0.00605084
8	22891498	22992085	554	3.5885	ENSBTAG00000046598	NA	0.00016626	0.0021009	0.00062676	0.00604871
18	62566007	62688443	691	3.5882	ENSBTAG00000015226	BRSK1	0.00016651	0.13389	7.0696e-06	0.0060484
17	74375042	74540537	756	3.588	ENSBTAG00000018048	MED15	0.00016661	0.017303	4.65e-05	0.00604265
16	65134211	65260675	719	3.5876	ENSBTAG00000026481	RGS8	0.00016687	0.00046493	0.0012763	0.00604271
19	14773470	14881157	590	3.5873	ENSBTAG00000007191	CCL5	0.00016703	0.00040887	0.00074378	0.00603915
7	61857647	62116996	1412	3.5873	ENSBTAG00000010837	HTR4	0.00016704	0.0020379	0.00044454	0.0060302
5	17852277	18048418	597	3.5868	ENSBTAG00000018745	CEP290	0.00016741	0.00035159	0.00133	0.00603424
29	43113337	43213913	447	3.5857	ENSBTAG00000047265	NA	0.00016808	0.00062489	0.00074939	0.00604907
29	44922615	45027021	422	3.5849	ENSBTAG00000046485	RAB1B	0.00016858	0.35882	1.8129e-06	0.00605774
29	43092908	43196183	540	3.5838	ENSBTAG00000016560	DNAJC4	0.0001693	0.0011338	0.00047979	0.00607429
14	71895029	72053342	529	3.5833	ENSBTAG00000021838	ESRP1	0.00016963	0.0016142	0.0013145	0.00607681
15	46318597	46421546	695	3.5832	ENSBTAG00000020289	ZNF214	0.00016968	0.24252	3.4076e-06	0.0060693
4	19400656	19777595	1699	3.5824	ENSBTAG00000007680	THSD7A	0.00017025	0.00098799	0.00098631	0.00608039
5	91721436	91870146	898	3.5812	ENSBTAG00000013202	PLCZ1	0.000171	0.33487	1.1896e-06	0.00609787
17	63228104	63339816	651	3.5803	ENSBTAG00000008945	SDSL	0.0001716	0.00028646	0.0024897	0.00610995
10	86664253	86772247	358	3.5801	ENSBTAG00000013983	ZC2HC1C	0.00017175	0.001074	0.0010572	0.006106
17	66536628	66643115	542	3.5794	ENSBTAG00000031849	TMEM119	0.0001722	0.39863	1.6087e-06	0.00611271
13	66348147	66644149	1232	3.5791	ENSBTAG00000019621	NDRG3	0.00017237	0.27163	4.7557e-06	0.00610947
26	51076574	51250732	842	3.5781	ENSBTAG00000009181	INPP5A	0.00017306	0.0065331	7.3562e-05	0.00612465
18	35413582	35517533	207	3.5779	ENSBTAG00000006404	CENPT	0.0001732	0.00073004	0.00078039	0.00612034
5	102918842	103041326	786	3.577	ENSBTAG00000030371	NA	0.00017375	0.001433	0.00045829	0.00613052
21	20105590	20213194	698	3.5767	ENSBTAG00000040580	NA	0.00017397	0.00037553	0.0010774	0.00612904
14	32790049	32912669	306	3.5758	ENSBTAG00000011981	MYBL1	0.00017455	0.0010209	0.00086102	0.00614022
9	84887829	85019252	601	3.5755	ENSBTAG00000009784	RAB32	0.00017477	0.0056684	0.00013652	0.00613873
2	107899740	108007014	259	3.5754	ENSBTAG00000013782	DNAJB2	0.00017483	0.00092361	0.0005634	0.00613163
11	14869596	14987163	412	3.5751	ENSBTAG00000033041	YIPF4	0.00017502	0.0010022	0.00088718	0.00612911
18	64926079	65031696	636	3.5748	ENSBTAG00000037981	NA	0.00017524	0.0052318	5.9281e-05	0.00612764
2	31733357	31962200	1022	3.5746	ENSBTAG00000019291	GRB14	0.0001754	0.0050748	0.00015453	0.00612408
24	51132584	51233438	346	3.5743	ENSBTAG00000034555	NA	0.00017561	7.6939e-05	0.0049762	0.00612227
10	43727864	43849657	518	3.5728	ENSBTAG00000044049	ABHD12B	0.00017656	0.0069115	0.00011374	0.00614623
5	116298276	116398340	551	3.5724	ENSBTAG00000038882	bta-mir-1249	0.00017686	0.0011931	0.00030735	0.00614753
14	71818732	71975891	561	3.5714	ENSBTAG00000013621	DPY19L4	0.00017755	0.0018488	0.000851	0.00616235
23	28868428	28970742	1666	3.5709	ENSBTAG00000027246	UBD	0.00017787	0.00057841	0.00073295	0.00616432
3	92361760	92626787	1179	3.5692	ENSBTAG00000010717	SSBP3	0.00017906	0.00013842	0.011991	0.00619638
3	103303700	103472206	877	3.5675	ENSBTAG00000021547	CFAP57	0.00018022	0.0050783	0.00029735	0.00622731
3	6510555	6619286	714	3.5665	ENSBTAG00000027425	CCDC190	0.00018089	0.0018889	0.00019333	0.00624124
26	22341794	22441902	381	3.5655	ENSBTAG00000044417	RF00001	0.00018156	0.00041782	0.00084284	0.00625513
18	25462317	25575079	286	3.5654	ENSBTAG00000001854	CIAPIN1	0.00018168	0.011506	2.619e-05	0.00625006
29	43061546	43174096	680	3.564	ENSBTAG00000015663	STIP1	0.00018259	0.0015017	0.0006933	0.00627214
5	109102548	109467890	2543	3.5618	ENSBTAG00000010660	CACNA1C	0.00018416	0.00027373	0.0032877	0.0063168
6	104099824	104252396	478	3.5615	ENSBTAG00000004094	SPARCL1	0.0001844	0.00045164	0.0014554	0.00631577
5	115633472	115747601	730	3.5603	ENSBTAG00000003574	SHISAL1	0.00018521	0.0023141	0.00021398	0.00633424
14	72387129	72575873	879	3.5602	ENSBTAG00000021964	CDH17	0.0001853	0.008165	7.6464e-05	0.00632806
14	10092426	10216694	693	3.56	ENSBTAG00000007736	NA	0.00018544	0.0017619	0.00022186	0.00632361
10	77309722	77428295	713	3.5595	ENSBTAG00000003469	CHURC1	0.00018579	0.00021244	0.0023573	0.00632633
5	48003846	48249963	1012	3.559	ENSBTAG00000044118	HMGA2	0.00018612	0.0011671	0.00063683	0.00632835
19	14808564	14940086	551	3.5588	ENSBTAG00000006916	TAF15	0.00018629	0.00050561	0.00099476	0.00632494
12	90151444	90287259	957	3.5587	ENSBTAG00000044184	TUBGCP3	0.00018631	0.0048648	0.00011134	0.00631645
16	42826001	42931565	253	3.557	ENSBTAG00000013275	MAD2L2	0.00018759	0.0038612	0.00016633	0.00635064
4	21992177	22195007	804	3.5566	ENSBTAG00000015981	ETV1	0.00018784	0.00035337	0.0021926	0.00634991
5	110873001	110974709	375	3.5556	ENSBTAG00000026495	DNAL4	0.00018858	6.7978e-05	0.0046997	0.00636573
18	53824463	53939874	404	3.5544	ENSBTAG00000013157	NOVA2	0.00018943	0.00082644	0.00067354	0.00638521
4	25047884	25211432	594	3.5542	ENSBTAG00000014262	BZW2	0.00018953	0.07713	1.8465e-05	0.00637939
14	22765477	22922779	743	3.5527	ENSBTAG00000005560	ST18	0.00019063	0.0047385	0.00013418	0.00640719
2	127017057	127117144	261	3.5519	ENSBTAG00000047382	NA	0.00019121	0.00040806	0.00083798	0.00641747
28	5865711	6277327	2167	3.5513	ENSBTAG00000000535	PCNX2	0.0001917	0.0004284	0.0046348	0.0064247
4	111170051	111281644	801	3.5505	ENSBTAG00000000719	NA	0.00019222	0.0016768	0.00020795	0.00643291
7	15940338	16040441	132	3.5491	ENSBTAG00000043419	RF00026	0.00019325	0.00019675	0.0022083	0.00645814
29	43076404	43192481	635	3.5487	ENSBTAG00000045862	FERMT3	0.00019353	0.0014888	0.00062095	0.00645827
2	134340907	134454755	719	3.5478	ENSBTAG00000015246	TAS1R2	0.00019425	2.4096e-05	0.024034	0.00647306
3	29568297	29674169	344	3.546	ENSBTAG00000003616	DCLRE1B	0.00019554	0.0044309	0.00017368	0.00650678
18	61896021	62001470	782	3.5459	ENSBTAG00000015139	NA	0.00019562	0.00094353	0.00075337	0.0065002
14	72050497	72213615	713	3.5458	ENSBTAG00000003789	VIRMA	0.00019574	7.1137e-05	0.0072038	0.00649496
21	27872210	27995107	289	3.5432	ENSBTAG00000009855	FAN1	0.00019764	0.00052488	0.00068868	0.00654871
22	59117799	59294357	1078	3.5409	ENSBTAG00000003665	NUP210	0.00019939	0.0060993	7.7137e-05	0.00659736
17	71700227	71805793	751	3.5408	ENSBTAG00000017459	DUSP18	0.00019944	0.0063817	0.00020914	0.00658969
8	83501682	83631560	284	3.5394	ENSBTAG00000048213	NA	0.00020052	0.0010065	0.0017139	0.00661603
3	54896556	54996626	425	3.5393	ENSBTAG00000046356	NA	0.00020061	0.0014423	0.0007883	0.00660968
25	11444718	11652903	1906	3.538	ENSBTAG00000007142	CPPED1	0.00020158	0.0001556	0.0071369	0.00663229
18	53333534	53442948	362	3.5364	ENSBTAG00000013921	CKM	0.00020278	0.14431	9.557e-06	0.00666241
1	100406488	100589394	534	3.5361	ENSBTAG00000012708	SERPINI1	0.00020301	0.00025539	0.0026431	0.00666061
3	114259328	114386917	861	3.535	ENSBTAG00000002030	SPP2	0.00020385	0.0088738	0.00010318	0.0066788
13	24191794	24382817	1221	3.5345	ENSBTAG00000020929	ARMC3	0.00020424	0.0089545	8.1764e-05	0.00668222
10	50605754	50737544	438	3.5338	ENSBTAG00000010298	GTF2A2	0.00020485	0.12225	4.0813e-06	0.00669282
8	22882014	22982600	499	3.533	ENSBTAG00000039525	NA	0.00020545	0.0020572	0.0007176	0.00670306
15	48834648	48935589	953	3.5298	ENSBTAG00000019544	NA	0.00020792	0.00038225	0.0018584	0.0067742
18	62620081	62720269	612	3.5288	ENSBTAG00000044492	NA	0.00020876	0.13041	1.1522e-05	0.0067921
21	42206946	42389622	615	3.528	ENSBTAG00000022847	HEATR5A	0.00020935	0.0014708	0.00041616	0.00680184
16	30254540	30409147	750	3.5278	ENSBTAG00000024560	STUM	0.00020952	0.013774	5.4846e-05	0.00679792
8	22870117	22970704	433	3.5273	ENSBTAG00000034326	NA	0.00020994	0.0032442	0.0004433	0.00680211
28	41767915	41925990	735	3.5267	ENSBTAG00000000231	BMPR1A	0.0002104	0.007665	7.1045e-05	0.00680759
11	99477877	99602782	247	3.5257	ENSBTAG00000010653	MIGA2	0.00021114	0.00065553	0.00079164	0.0068221
18	62615594	62726998	661	3.5248	ENSBTAG00000021157	PPP6R1	0.00021192	0.12543	1.1969e-05	0.00683785
5	116295315	116405644	599	3.5231	ENSBTAG00000006776	KIAA0930	0.0002133	0.0016727	0.00033093	0.0068729
3	16308535	16416943	419	3.5223	ENSBTAG00000020026	C3H1orf43	0.0002139	0.010088	0.00010178	0.00688275
23	28871929	28972867	1644	3.5203	ENSBTAG00000017227	OR2I1P	0.00021552	0.00064455	0.00085038	0.00692536
29	43096856	43199460	519	3.52	ENSBTAG00000016559	NUDT22	0.00021576	0.0011168	0.00068947	0.00692356
14	32114442	32260852	842	3.5195	ENSBTAG00000021009	TRIM55	0.0002162	0.0047993	0.00015654	0.00692817
16	57644739	57755495	838	3.5185	ENSBTAG00000001107	CACYBP	0.00021698	0.0021375	0.00041672	0.00694366
5	20859663	21000211	536	3.518	ENSBTAG00000007990	EPYC	0.0002174	0.0015925	0.0003723	0.00694759
29	43102060	43204681	497	3.5177	ENSBTAG00000016551	NA	0.00021761	0.00082375	0.00086205	0.00694482
22	53548839	53652003	328	3.5173	ENSBTAG00000008099	CCR5	0.00021797	0.00018487	0.004789	0.00694683
23	3896457	4117555	1493	3.5171	ENSBTAG00000033515	NA	0.00021812	0.0018444	0.00053465	0.00694215
29	42809577	42909649	350	3.5171	ENSBTAG00000044349	bta-mir-2406	0.00021814	0.00051826	0.0022188	0.00693335
15	30228100	30346544	530	3.517	ENSBTAG00000040569	NLRX1	0.00021822	0.0018092	0.0017124	0.00692649
5	95480631	95581308	252	3.5168	ENSBTAG00000026610	SMCO3	0.0002184	0.0013168	0.00094931	0.00692281
18	25420741	25524347	256	3.5164	ENSBTAG00000024869	CX3CL1	0.00021875	0.013082	2.5848e-05	0.00692452
26	21516316	21616435	369	3.5149	ENSBTAG00000045130	RF00156	0.00021998	0.0058171	0.00019797	0.00695404
5	28079660	28182288	235	3.514	ENSBTAG00000017113	ANKRD33	0.00022069	0.0013029	0.00032872	0.00696707
1	132124474	132241685	660	3.5135	ENSBTAG00000014589	CLDN18	0.00022109	0.0043216	0.00022805	0.00697029
15	24724060	24865850	597	3.5135	ENSBTAG00000031330	HTR3B	0.00022115	0.00018347	0.0080473	0.0069628
22	37537794	37725105	546	3.5128	ENSBTAG00000011287	ATXN7	0.00022168	0.0031026	0.00020979	0.00697011
18	52893365	53009011	410	3.5111	ENSBTAG00000009494	CBLC	0.00022314	0.0045885	0.00014071	0.0070066
6	109040378	109142922	248	3.5109	ENSBTAG00000007001	SLC26A1	0.00022328	0.0086221	9.8302e-05	0.00700159
18	36460905	36624882	815	3.5097	ENSBTAG00000001654	SNTB2	0.00022431	0.05206	2.7793e-05	0.00702448
16	64045722	64476026	2570	3.5096	ENSBTAG00000020887	CACNA1E	0.00022438	0.00076553	0.008937	0.00701727
21	20750158	20918837	800	3.5094	ENSBTAG00000016158	ACAN	0.00022455	0.00042905	0.0041258	0.00701322
26	13333833	13496978	900	3.5078	ENSBTAG00000009279	TNKS2	0.00022592	0.0054058	9.0864e-05	0.0070466
7	15924816	16032578	153	3.5068	ENSBTAG00000002738	S1PR2	0.00022677	0.00024976	0.001882	0.00706369
9	71279420	71379523	670	3.5053	ENSBTAG00000043516	RF00026	0.00022808	0.00046608	0.0011317	0.00709505
7	15931626	16031691	146	3.5041	ENSBTAG00000047627	NA	0.00022911	0.00020756	0.0023176	0.00711762
5	116266367	116385303	711	3.5036	ENSBTAG00000017652	NUP50	0.00022948	0.0033582	0.00037991	0.00711966
18	62627953	62729862	562	3.5022	ENSBTAG00000012189	TMEM86B	0.0002307	0.12513	1.3378e-05	0.00714803
3	54537049	54659180	530	3.5019	ENSBTAG00000037634	NA	0.000231	0.0004615	0.0024843	0.00714786
11	436387	634784	1331	3.5018	ENSBTAG00000027991	ANAPC1	0.00023108	0.0029504	0.0011719	0.00714089
22	54672905	54773165	542	3.5014	ENSBTAG00000026650	NA	0.00023137	0.00043083	0.0023346	0.00714042
21	20372127	20479481	596	3.501	ENSBTAG00000004339	NA	0.00023173	0.0010639	0.00050395	0.00714211
10	70528795	70770977	1078	3.5004	ENSBTAG00000020880	ARMH4	0.00023229	0.0073314	0.00011224	0.00714995
18	25166121	25299058	416	3.5004	ENSBTAG00000002233	CPNE2	0.0002323	0.00042364	0.0013968	0.00714086
16	56673665	56784280	268	3.4966	ENSBTAG00000004362	SERPINC1	0.0002356	0.0072294	0.00016268	0.0072328
22	50920363	51037947	313	3.4955	ENSBTAG00000004877	TRAIP	0.00023661	0.00049842	0.0011077	0.00725428
7	39160710	39280761	481	3.4952	ENSBTAG00000010740	CLTB	0.00023683	0.00021264	0.0062753	0.00725152
10	86604324	86711342	377	3.4952	ENSBTAG00000008664	EIF2B2	0.00023684	0.0010167	0.0011171	0.00724235
2	107858452	107965086	238	3.4951	ENSBTAG00000020611	GLB1L	0.00023692	0.0023888	0.00041482	0.00723534
19	41917573	42018202	547	3.4949	ENSBTAG00000046907	NA	0.00023716	0.0099881	0.00013552	0.00723323
27	30371577	31125903	4080	3.4948	ENSBTAG00000010241	UNC5D	0.00023717	0.0011582	0.0048339	0.00722411
10	86454031	86562467	486	3.4947	ENSBTAG00000015052	PROX2	0.00023727	0.00073823	0.0028287	0.00721776
15	64757910	64858301	821	3.4931	ENSBTAG00000027578	NA	0.00023873	0.044634	4.2146e-05	0.00725274
19	9647827	9757120	679	3.4928	ENSBTAG00000015368	44808	0.00023903	0.00083697	0.00087454	0.00725244
26	50523881	50624822	233	3.492	ENSBTAG00000005267	NA	0.00023969	0.097155	3.5561e-06	0.00726304
13	76797444	76925680	952	3.4915	ENSBTAG00000007489	NCOA3	0.00024016	0.019022	4.6301e-05	0.00726787
19	40282947	40384703	412	3.4911	ENSBTAG00000002060	RPL19	0.00024049	0.0011815	0.0013514	0.00726845
19	40248255	40362857	482	3.4906	ENSBTAG00000002036	CACNB1	0.00024101	0.0010284	0.0017941	0.00727477
23	28852965	28953903	1635	3.4893	ENSBTAG00000027245	OR2H1	0.00024215	0.00046675	0.0013386	0.00729976
5	116566200	116745692	1519	3.4892	ENSBTAG00000012088	FBLN1	0.00024223	0.00079633	0.0013644	0.00729278
18	53911670	54014590	544	3.4892	ENSBTAG00000000027	IGFL1	0.00024225	0.00035694	0.0016262	0.007284
26	50548824	50648943	211	3.4891	ENSBTAG00000046929	RF00001	0.00024233	0.040095	9.1978e-06	0.00727705
1	134173427	134444973	791	3.4885	ENSBTAG00000023416	PPP2R3A	0.00024287	0.00061724	0.0009904	0.00728392
4	33070503	33243999	612	3.488	ENSBTAG00000005653	ABCB4	0.00024331	0.00038686	0.0027572	0.00728777
18	3925993	4026055	650	3.4869	ENSBTAG00000044475	NA	0.0002443	0.00076361	0.001829	0.00730807
7	67817802	67917895	241	3.4864	ENSBTAG00000044654	RF00026	0.00024479	0.0019347	0.00042223	0.00731337
13	62176994	62286866	358	3.4863	ENSBTAG00000018334	PLAGL2	0.00024491	0.1038	2.3694e-05	0.00730763
6	107464923	107597395	774	3.4862	ENSBTAG00000003651	OTOP1	0.00024496	0.0001156	0.0070923	0.00729981
4	49008943	49142515	600	3.486	ENSBTAG00000015547	SLC26A3	0.00024511	0.022638	3.9381e-05	0.00729499
3	6579251	6709067	685	3.486	ENSBTAG00000005976	HSD17B7	0.00024512	0.011894	7.6281e-05	0.00728601
9	71195109	71391930	1404	3.4855	ENSBTAG00000019460	MOXD1	0.00024563	0.00032098	0.0030802	0.00729191
22	53563211	53664323	245	3.4853	ENSBTAG00000013586	CCR2	0.00024577	0.0002278	0.0042912	0.00728682
8	25290759	25891063	2281	3.485	ENSBTAG00000002997	ADAMTSL1	0.00024605	0.0015231	0.00082975	0.00728588
15	54794147	54894253	200	3.4846	ENSBTAG00000047393	RF00026	0.00024646	8.2109e-05	0.0068709	0.0072888
8	101434812	101542588	537	3.4841	ENSBTAG00000002953	TXN	0.00024685	0.71605	2.1036e-06	0.00729111
13	11111738	11233816	265	3.4825	ENSBTAG00000004354	NA	0.00024842	0.014131	0.00014373	0.00732823
1	150119936	150343609	1351	3.4821	ENSBTAG00000014306	DOP1B	0.00024874	0.00053254	0.0017308	0.00732843
26	22573887	22676506	241	3.4812	ENSBTAG00000021942	HPS6	0.0002496	0.00014302	0.0042812	0.00734452
3	103274513	103377560	590	3.4811	ENSBTAG00000021079	C3H1orf210	0.00024971	0.010635	0.00029316	0.00733853
4	60318439	60888992	2403	3.481	ENSBTAG00000003490	ELMO1	0.00024979	0.0005952	0.0039424	0.00733167
23	14909072	15015828	566	3.4809	ENSBTAG00000002919	UNC5CL	0.00024985	0.0013538	0.0004099	0.00732424
1	65872482	65978617	271	3.4801	ENSBTAG00000015892	NDUFB4	0.0002506	0.011947	0.00010572	0.00733703
16	2925238	3055255	905	3.4768	ENSBTAG00000034632	LEMD1	0.0002537	0.001904	0.00053383	0.00741851
7	15948423	16057529	172	3.4763	ENSBTAG00000001419	MRPL4	0.00025416	0.00027478	0.0026843	0.00742268
3	111330891	111469564	433	3.4758	ENSBTAG00000013867	DLGAP3	0.00025469	0.0053904	0.00018059	0.00742888
14	32784387	32884493	269	3.4754	ENSBTAG00000042834	RF00026	0.00025507	0.0012918	0.00094601	0.0074307
22	50951140	51052896	267	3.4752	ENSBTAG00000012322	INKA1	0.00025528	0.00070081	0.00084333	0.00742757
14	10141721	10314168	1190	3.4744	ENSBTAG00000007731	NA	0.00025596	0.0035961	0.00017868	0.0074381
13	67990825	68166124	824	3.4737	ENSBTAG00000003040	RALGAPB	0.00025668	0.00015432	0.0054141	0.00744977
10	50607425	50707551	328	3.4724	ENSBTAG00000043816	RF00413	0.00025796	0.11163	6.1398e-06	0.00747764
10	17466709	17609258	758	3.472	ENSBTAG00000013982	UACA	0.00025831	0.0040892	0.00042824	0.00747852
2	108025460	108132534	340	3.4706	ENSBTAG00000005353	DES	0.00025961	0.00041041	0.0030536	0.00750687
11	14929931	15242694	820	3.4704	ENSBTAG00000027932	BIRC6	0.00025981	0.00069003	0.0017828	0.00750338
22	50907515	51019031	295	3.4702	ENSBTAG00000004878	CAMKV	0.00026	0.0005496	0.0011688	0.00749961
6	107427962	107543240	668	3.4699	ENSBTAG00000003652	TMEM128	0.0002603	0.00015892	0.0061924	0.00749901
7	41104755	41229540	590	3.4698	ENSBTAG00000006428	ZNF354A	0.00026038	0.0004298	0.0049356	0.00749209
10	54853475	55020680	334	3.4691	ENSBTAG00000031388	DNAAF4	0.00026108	0.10934	2.0697e-05	0.007503
29	43414422	43521503	720	3.4691	ENSBTAG00000018762	SLC22A12	0.00026112	0.00055984	0.0038115	0.00749494
18	51537793	51653479	670	3.4691	ENSBTAG00000018635	ATP1A3	0.00026114	0.00018646	0.0039127	0.00748633
17	71007877	71143887	616	3.469	ENSBTAG00000002452	ASCC2	0.00026124	0.00031639	0.0012319	0.00748003
4	15550773	15653972	436	3.4676	ENSBTAG00000013168	RPA3	0.00026255	0.002434	0.00037081	0.00750835
4	32976387	33145702	920	3.4666	ENSBTAG00000005997	NA	0.0002635	0.00040116	0.0020091	0.00752632
2	108039328	108197468	396	3.4663	ENSBTAG00000046176	SPEG	0.00026382	0.00027556	0.0052901	0.00752627
1	47012525	47113840	482	3.4659	ENSBTAG00000047093	NA	0.00026424	0.0049373	0.00018632	0.00752907
3	10050406	10154524	856	3.4644	ENSBTAG00000013907	CRP	0.00026569	0.0019855	0.00034748	0.00756118
5	35124130	35224846	461	3.4643	ENSBTAG00000026249	NA	0.00026585	0.00018573	0.0051664	0.00755654
10	77331300	77434791	675	3.4634	ENSBTAG00000048112	GPX2	0.00026672	0.00030485	0.0033116	0.00757206
13	62597738	62725887	507	3.4632	ENSBTAG00000016427	COMMD7	0.0002669	0.1474	3.9268e-06	0.00756799
8	86938544	87038998	547	3.4628	ENSBTAG00000026992	NA	0.0002673	0.61323	1.2783e-06	0.00757016
26	38873063	38995878	533	3.4619	ENSBTAG00000005057	FAM204A	0.00026817	0.00013973	0.0052909	0.00758561
15	81168859	81270800	731	3.4617	ENSBTAG00000040463	NA	0.0002684	0.00024192	0.0055988	0.00758295
22	50955176	51062628	272	3.4614	ENSBTAG00000005728	CDHR4	0.00026872	0.00063132	0.00089611	0.00758283
14	31437739	31537823	317	3.4609	ENSBTAG00000044711	RF00531	0.00026915	0.00016104	0.0056646	0.00758581
2	107852020	107958498	242	3.4599	ENSBTAG00000020610	ANKZF1	0.00027021	0.0028763	0.00039176	0.00760653
18	63495270	63596178	422	3.4597	ENSBTAG00000030360	NA	0.00027038	0.00037123	0.0041682	0.00760216
26	22325029	22430835	425	3.459	ENSBTAG00000001530	FGF8	0.00027107	0.00053033	0.0012485	0.00761241
10	45824978	45930918	494	3.4587	ENSBTAG00000016822	PPIB	0.00027144	0.32986	5.5394e-06	0.00761366
2	107871714	107975511	222	3.4586	ENSBTAG00000030974	TUBA4A	0.00027151	0.0021578	0.0006662	0.00760651
18	53401652	53516227	302	3.4571	ENSBTAG00000017355	ERCC1	0.00027303	0.089731	1.569e-05	0.00763994
14	67413906	67514413	146	3.455	ENSBTAG00000005855	NA	0.00027517	0.00016953	0.0025401	0.00769062
16	57592887	57693647	729	3.4537	ENSBTAG00000002204	NA	0.00027649	0.0033676	0.00042821	0.00771829
16	68142901	68783392	3062	3.4528	ENSBTAG00000015235	HMCN1	0.00027742	0.0021439	0.0022146	0.00773503
18	52872334	52981384	362	3.4526	ENSBTAG00000009493	BCL3	0.00027758	0.0098305	8.6016e-05	0.00773027
21	20094494	20194827	465	3.4516	ENSBTAG00000046591	NA	0.0002786	0.00080291	0.0012781	0.00774945
5	108029510	108257083	1184	3.4496	ENSBTAG00000005221	WNK1	0.00028067	0.019971	9.2422e-05	0.00779776
28	42267524	42414278	875	3.4493	ENSBTAG00000023023	NA	0.00028106	0.00064425	0.0036203	0.00779933
13	67953660	68053794	457	3.4492	ENSBTAG00000042678	RF00056	0.00028109	0.0004734	0.0028023	0.00779092
6	109045917	109145988	236	3.4485	ENSBTAG00000045332	bta-mir-2449	0.00028189	0.0073134	0.00015897	0.00780385
2	133582742	133684622	690	3.4484	ENSBTAG00000005140	NBL1	0.00028195	0.0073082	0.00043646	0.00779628
7	68012402	68151734	512	3.4483	ENSBTAG00000012095	GEMIN5	0.00028204	0.0029033	0.00067733	0.00778957
22	54667553	54820691	702	3.4457	ENSBTAG00000012482	CDCP1	0.00028475	0.00053585	0.003008	0.00785514
19	40893950	41005437	663	3.4452	ENSBTAG00000010070	GSDMA	0.00028534	9.6317e-05	0.016868	0.00786214
18	57209806	57312108	402	3.445	ENSBTAG00000005576	CLEC11A	0.00028555	0.0037117	0.00020238	0.00785867
18	63891396	64040193	744	3.4448	ENSBTAG00000030348	ZNF582	0.00028574	0.0067362	0.00036215	0.00785466
2	107866906	107970288	225	3.4442	ENSBTAG00000020613	STK16	0.00028641	0.0024317	0.00062841	0.00786384
8	86951644	87057946	704	3.4433	ENSBTAG00000031359	NA	0.00028738	0.34843	3.3499e-06	0.00788122
25	36183862	36286129	621	3.4422	ENSBTAG00000012038	TRIM56	0.00028848	0.0054507	0.00017232	0.00790212
3	69840357	69966293	751	3.4414	ENSBTAG00000019192	LHX8	0.00028931	0.0061194	0.00024946	0.00791559
17	71705943	71810583	779	3.4414	ENSBTAG00000017438	C17H5orf52	0.00028932	0.010166	0.00023905	0.00790662
3	16317444	16420673	424	3.4383	ENSBTAG00000033220	C3H1orf189	0.00029271	0.01768	0.00010831	0.00798992
22	10896332	11356693	1829	3.4372	ENSBTAG00000016566	ITGA9	0.00029383	0.0025035	0.0010585	0.00801115
26	14218980	14495905	950	3.4353	ENSBTAG00000021116	EXOC6	0.00029596	0.00088282	0.0017073	0.00805983
10	50578361	50700638	455	3.4351	ENSBTAG00000013493	BNIP2	0.00029613	0.19591	4.0327e-06	0.00805508
23	34563903	34664010	573	3.4349	ENSBTAG00000042344	RF00026	0.00029636	0.00036338	0.0063539	0.00805197
1	146939244	147090968	446	3.4338	ENSBTAG00000023907	COL18A1	0.00029764	0.0037784	0.00055115	0.00807737
19	40269250	40375150	458	3.4334	ENSBTAG00000002035	ARL5C	0.00029801	0.0013262	0.0016196	0.00807804
29	44910930	45020707	437	3.4334	ENSBTAG00000019334	KLC2	0.00029805	0.26795	6.2425e-06	0.00806977
18	62530694	62637280	476	3.4333	ENSBTAG00000014087	KMT5C	0.00029812	0.14517	1.0045e-05	0.00806234
13	67956942	68057075	445	3.4333	ENSBTAG00000042322	RF00056	0.00029813	0.00028489	0.004551	0.0080533
21	6182490	6289168	289	3.432	ENSBTAG00000016495	LINS1	0.00029959	0.0038983	0.00020278	0.0080834
5	75500904	75618048	878	3.4316	ENSBTAG00000019159	PVALB	0.00030001	0.00084587	0.0039693	0.00808541
6	6824055	7120187	1015	3.4316	ENSBTAG00000024888	PDE5A	0.00030003	0.0014134	0.0011411	0.00807664
18	51470760	51628983	826	3.4313	ENSBTAG00000011723	GRIK5	0.00030038	0.00041478	0.00366	0.00807677
8	22904216	23004854	539	3.4308	ENSBTAG00000046443	IFNAC	0.00030093	0.0014414	0.0015799	0.00808227
25	10128375	10250646	1069	3.4306	ENSBTAG00000013305	NA	0.00030116	0.001787	0.00094628	0.00807917
16	61509977	61768623	1200	3.4304	ENSBTAG00000010718	RALGPS2	0.00030135	0.00030458	0.0070177	0.00807501
10	26443105	26544100	610	3.4302	ENSBTAG00000039241	OR6S1	0.00030153	0.0036431	0.00048101	0.00807058
22	53517797	53619696	499	3.4282	ENSBTAG00000006155	CCRL2	0.00030378	0.00030324	0.0045616	0.00812151
1	145546461	145660047	699	3.4272	ENSBTAG00000007818	POFUT2	0.00030486	0.030747	6.195e-05	0.00814108
5	75469790	75570044	637	3.4269	ENSBTAG00000008137	NA	0.00030522	0.0010288	0.0054263	0.0081414
5	102151491	102252286	493	3.4269	ENSBTAG00000047848	NA	0.00030522	0.00040721	0.0029596	0.00813213
11	3820244	3920339	549	3.4264	ENSBTAG00000045451	RF00425	0.00030579	0.0081346	0.00028342	0.00813805
8	73656775	73838020	625	3.4251	ENSBTAG00000012382	KCTD9	0.00030727	0.00016441	0.0069494	0.00816814
2	89733382	89908016	794	3.4248	ENSBTAG00000026812	NA	0.00030759	0.0044236	0.00031257	0.00816737
5	112752547	112914774	560	3.4245	ENSBTAG00000016198	EP300	0.00030794	0.013923	0.00017516	0.00816739
18	35426833	35541550	234	3.4241	ENSBTAG00000006414	NUTF2	0.00030845	0.0029968	0.00066417	0.00817165
10	32278992	32620684	1883	3.4235	ENSBTAG00000002179	C10H15orf41	0.00030907	0.0011654	0.0019501	0.00817882
6	23046104	23228027	1047	3.4223	ENSBTAG00000040088	SLC9B2	0.00031043	0.00030323	0.005476	0.00820552
16	2981951	3082045	737	3.4217	ENSBTAG00000029815	bta-mir-135b	0.00031113	0.0074745	0.00022769	0.00821475
4	31528311	31632667	223	3.4201	ENSBTAG00000014921	IL6	0.00031303	0.0072097	0.00020117	0.00825559
5	103614843	103737826	983	3.4198	ENSBTAG00000037743	NA	0.00031335	0.0083539	0.00021633	0.00825473
5	71425847	71976718	3130	3.4193	ENSBTAG00000020636	SYN3	0.00031387	5.282e-05	0.026265	0.00825912
16	55515387	55617903	285	3.4186	ENSBTAG00000019931	NA	0.00031474	0.00042277	0.0018415	0.00827271
22	50941902	51050966	294	3.4176	ENSBTAG00000012335	UBA7	0.00031591	0.00067144	0.0012908	0.00829414
22	7363788	7567634	1427	3.417	ENSBTAG00000015254	GLB1	0.00031662	0.0010133	0.0028711	0.00830347
11	88340471	88494776	601	3.4143	ENSBTAG00000008160	MBOAT2	0.00031972	0.0057563	0.00038765	0.00837538
26	34755081	34856484	368	3.4143	ENSBTAG00000001242	ADRB1	0.00031978	0.00044118	0.0039471	0.00836758
1	70819064	70919135	278	3.4142	ENSBTAG00000042610	RF00493	0.00031982	0.00043574	0.0043448	0.00835927
22	45044510	45605745	2384	3.414	ENSBTAG00000010029	ERC2	0.00032004	0.00020331	0.015735	0.00835569
1	70819304	70919383	277	3.413	ENSBTAG00000043376	RF00494	0.00032131	0.00043593	0.0043481	0.00837949
26	18819719	19063761	1192	3.4129	ENSBTAG00000008102	CRTAC1	0.00032137	0.00029903	0.0067388	0.00837172
16	49379155	49479874	246	3.4126	ENSBTAG00000046062	NA	0.00032173	0.0024121	0.00045685	0.00837178
13	66517169	66780589	1176	3.411	ENSBTAG00000011541	RBL1	0.00032366	0.18576	1.9257e-05	0.00841264
11	102763513	102999233	1189	3.4108	ENSBTAG00000004092	AK8	0.00032384	0.0019551	0.0019238	0.00840798
26	50423057	50523924	512	3.4082	ENSBTAG00000040062	NA	0.00032697	0.044192	4.9026e-05	0.00847983
17	74448664	74569770	593	3.4075	ENSBTAG00000020161	KLHL22	0.00032784	0.048584	8.4614e-05	0.00849298
11	86709338	86811647	555	3.407	ENSBTAG00000021283	KCNF1	0.0003284	0.10293	3.6739e-05	0.00849808
8	22859809	22960378	438	3.407	ENSBTAG00000034325	IFNAG	0.00032841	0.005754	0.00056447	0.00848894
17	74269809	74381832	386	3.4068	ENSBTAG00000011292	LZTR1	0.0003287	0.0015417	0.00053105	0.00848706
18	25475200	25587104	287	3.4064	ENSBTAG00000001855	COQ9	0.00032914	0.028657	2.9767e-05	0.00848905
3	111376912	111481172	399	3.4058	ENSBTAG00000014235	SMIM12	0.00032984	0.018215	9.2882e-05	0.00849774
22	51002512	51104893	273	3.4056	ENSBTAG00000032026	GMPPB	0.00033006	0.00036036	0.0025195	0.00849405
19	11572863	11673428	256	3.4056	ENSBTAG00000047777	NA	0.00033015	0.073057	3.0278e-05	0.00848703
9	61840330	61957177	165	3.4036	ENSBTAG00000046235	SRSF12	0.00033251	0.0019594	0.00066434	0.00853832
13	78683477	78797534	400	3.4034	ENSBTAG00000027317	RNF114	0.00033276	0.00046605	0.0034396	0.00853537
1	125990089	126754342	4425	3.4014	ENSBTAG00000031178	SLC9A9	0.00033519	0.0014283	0.007368	0.00858828
5	27722779	27822847	226	3.4013	ENSBTAG00000044592	RF01171	0.00033537	0.015165	0.00012462	0.00858349
29	42615350	42865403	1272	3.4011	ENSBTAG00000019204	RTN3	0.00033564	0.00046829	0.0039171	0.00858101
2	133560639	133673061	791	3.4008	ENSBTAG00000007996	HTR6	0.00033595	0.010178	0.00052342	0.00857956
6	108805977	108913733	303	3.3978	ENSBTAG00000031553	SLC49A3	0.00033968	0.0020282	0.00050957	0.00866536
1	96467509	96726250	983	3.3965	ENSBTAG00000017490	PLD1	0.00034124	0.014329	0.00015882	0.00869567
14	32834899	32958633	305	3.3962	ENSBTAG00000006695	VCPIP1	0.00034158	0.0026401	0.0014932	0.00869487
16	65916751	66016879	338	3.396	ENSBTAG00000028988	RF00001	0.00034192	0.0041162	0.00026342	0.00869406
10	98282059	98384041	554	3.3955	ENSBTAG00000021393	FLRT2	0.00034256	0.0017534	0.00062255	0.00870088
9	50823669	50931408	199	3.3945	ENSBTAG00000006095	PRDM13	0.00034371	0.00051125	0.0027564	0.00872062
21	27897773	28034436	376	3.3935	ENSBTAG00000014422	MTMR10	0.00034501	0.00078916	0.00098451	0.00874412
3	92048624	92150051	539	3.3925	ENSBTAG00000040313	PARS2	0.0003463	0.0019805	0.00057494	0.00876731
14	67328948	67509797	291	3.3921	ENSBTAG00000026233	NA	0.00034685	0.00016635	0.0047424	0.00877174
1	128637856	128754514	541	3.3915	ENSBTAG00000014034	PXYLP1	0.00034752	0.0050282	0.00031489	0.0087792
3	16326436	16453812	538	3.391	ENSBTAG00000033217	TPM3	0.00034819	0.02543	0.00012082	0.00878663
29	9756835	9977317	1511	3.3908	ENSBTAG00000000460	SYTL2	0.00034849	0.00022801	0.010004	0.00878473
13	75929002	76112341	1406	3.3905	ENSBTAG00000000873	SLC13A3	0.00034881	0.0012801	0.00094291	0.00878333
19	6389283	6514109	640	3.3895	ENSBTAG00000018706	PCTP	0.00035011	0.00011786	0.0099847	0.00880658
23	31979122	32389087	4420	3.3893	ENSBTAG00000016549	CARMIL1	0.00035035	0.0024382	0.0019709	0.00880316
29	40262728	40370801	762	3.389	ENSBTAG00000040257	NA	0.00035076	0.0062061	0.0003344	0.008804
18	36534633	36645360	496	3.3867	ENSBTAG00000001659	VPS4A	0.00035375	0.040405	7.0728e-05	0.00886953
6	108768344	108899344	352	3.3862	ENSBTAG00000017480	PDE6B	0.00035435	0.0006209	0.0012745	0.00887506
13	78578908	78748768	582	3.3861	ENSBTAG00000008969	SLC9A8	0.00035449	0.0005192	0.0047066	0.00886907
23	28839192	28940127	1404	3.3854	ENSBTAG00000003250	NA	0.00035535	0.00046753	0.0023991	0.00888109
14	9284778	9421281	957	3.3848	ENSBTAG00000007828	SLA	0.00035614	0.0010536	0.0035159	0.00889134
12	90648790	90770746	649	3.3848	ENSBTAG00000015704	TMCO3	0.00035618	0.0057628	0.0013133	0.00888286
15	81119228	81220247	819	3.3834	ENSBTAG00000039801	NA	0.00035797	0.00053021	0.0043743	0.00891799
16	53591326	53823013	1236	3.3834	ENSBTAG00000015606	KAZN	0.000358	0.00065002	0.0037532	0.00890925
5	27709781	27816681	256	3.3833	ENSBTAG00000013720	KRT86	0.0003581	0.021144	0.00012964	0.00890227
3	16324604	16424686	425	3.3824	ENSBTAG00000037275	bta-mir-190b	0.00035932	0.023382	0.00011781	0.00892311
2	100256471	100357061	305	3.3818	ENSBTAG00000005239	NA	0.00036003	0.00034171	0.0032626	0.00893126
14	71465117	71585602	654	3.3816	ENSBTAG00000019581	PLEKHF2	0.00036031	0.00019549	0.0046182	0.00892874
14	10121320	10300757	1128	3.3811	ENSBTAG00000047834	EFR3A	0.00036103	0.0026834	0.00048599	0.00893712
8	10769983	10902941	1006	3.3802	ENSBTAG00000021069	PBK	0.00036217	0.0037261	0.00045015	0.00895586
25	38231392	38337463	673	3.3801	ENSBTAG00000022825	BRI3	0.00036231	0.00054945	0.0031622	0.00894986
23	28843271	28943376	1445	3.3798	ENSBTAG00000043759	RF00026	0.00036275	0.00054557	0.0020434	0.00895128
7	74069595	74177285	569	3.3798	ENSBTAG00000012184	PTTG1	0.00036276	0.00013297	0.017134	0.00894209
13	78691827	78791957	357	3.3795	ENSBTAG00000044591	RF00156	0.00036312	0.00042042	0.0038466	0.00894154
2	105324919	105425498	478	3.3789	ENSBTAG00000048210	NA	0.00036394	0.011434	0.0002472	0.00895231
5	28047837	28156733	252	3.3788	ENSBTAG00000013843	ACVRL1	0.00036397	0.0019887	0.00053708	0.00894365
7	67989858	68107466	350	3.3786	ENSBTAG00000012086	CNOT8	0.00036426	0.0039284	0.00071161	0.00894138
15	48813186	48914151	878	3.3782	ENSBTAG00000037992	OR51Q1	0.00036478	0.00067296	0.0024852	0.00894476
13	78662288	78772796	371	3.378	ENSBTAG00000018063	SPATA2	0.00036508	0.00065914	0.0032722	0.00894274
5	68189611	68352678	896	3.376	ENSBTAG00000013912	TXNRD1	0.00036779	0.00070074	0.0020937	0.0089997
18	53351750	53459927	311	3.3753	ENSBTAG00000002070	KLC3	0.00036868	0.13041	3.7292e-05	0.00901205
2	107913022	108013111	248	3.375	ENSBTAG00000036436	bta-mir-153-1	0.00036911	0.0031646	0.00049333	0.00901314
5	101531511	101668950	480	3.3747	ENSBTAG00000003291	RIMKLB	0.00036948	0.00032495	0.0028718	0.00901277
8	28435638	28865805	1545	3.3733	ENSBTAG00000015788	CCDC171	0.00037133	0.00336	0.00061131	0.00904846
16	36145998	36745079	2712	3.3722	ENSBTAG00000005410	RGS7	0.00037284	0.0065435	0.00080045	0.0090758
11	103834749	103955548	479	3.372	ENSBTAG00000000054	SNAPC4	0.00037314	0.15047	1.7703e-05	0.00907366
22	51006714	51108249	277	3.3719	ENSBTAG00000045547	AMIGO3	0.0003733	0.00044664	0.0026774	0.00906813
18	36421594	36550063	549	3.3718	ENSBTAG00000006347	UTP4	0.00037338	0.023559	7.6952e-05	0.00906066
28	24695815	24883215	336	3.3716	ENSBTAG00000017509	MYPN	0.00037361	0.0026095	0.00039348	0.00905685
5	75459439	75582725	799	3.3715	ENSBTAG00000026657	IFT27	0.00037377	0.0011472	0.005253	0.00905135
3	8469572	8579862	435	3.3713	ENSBTAG00000022938	ITLN2	0.00037406	0.00042421	0.005441	0.009049
18	55753984	55859104	288	3.3712	ENSBTAG00000011617	MAMSTR	0.00037424	0.00023731	0.0052366	0.009044
15	48850173	48951135	982	3.3701	ENSBTAG00000019549	OR51M1	0.00037569	0.00075714	0.0012396	0.00906968
18	53399226	53501814	298	3.3696	ENSBTAG00000023601	CD3EAP	0.00037633	0.10454	1.8945e-05	0.00907576
9	103797559	103977133	787	3.3693	ENSBTAG00000005557	AFDN	0.00037681	0.017151	0.00013189	0.00907798
10	66586440	66686546	371	3.3682	ENSBTAG00000042311	RF00026	0.00037832	0.00082448	0.0013965	0.00910498
23	28778555	28879049	1060	3.368	ENSBTAG00000025398	NA	0.0003786	0.016956	5.4576e-05	0.00910235
1	146853812	146953896	454	3.3666	ENSBTAG00000048134	NA	0.00038045	0.0028666	0.00069379	0.00913744
2	89870586	89977819	249	3.3663	ENSBTAG00000005408	CLK1	0.0003809	0.00017944	0.0082327	0.00913887
13	64177615	64277799	300	3.3661	ENSBTAG00000042501	RF00045	0.00038119	0.0012245	0.0020686	0.00913645
9	87898484	88013094	434	3.3657	ENSBTAG00000000880	GINM1	0.00038177	0.0075885	0.00028289	0.00914099
4	92574397	92677377	499	3.3653	ENSBTAG00000009366	ARF5	0.00038228	0.0042337	0.00034349	0.00914384
11	95351692	95508914	697	3.364	ENSBTAG00000003067	PSMB7	0.00038414	0.00035365	0.0034817	0.00917894
5	68335645	68695774	1865	3.3618	ENSBTAG00000010644	CHST11	0.00038713	0.00051581	0.0057165	0.00924095
10	71759955	71860032	225	3.3618	ENSBTAG00000045329	NA	0.00038723	0.0001847	0.0046155	0.00923392
26	50394282	50494422	641	3.3617	ENSBTAG00000047762	NA	0.0003873	0.045489	4.9244e-05	0.00922618
26	21420763	21596730	773	3.3615	ENSBTAG00000021566	PAX2	0.00038761	0.0053245	0.00047805	0.00922417
15	58427427	58531142	598	3.3552	ENSBTAG00000006676	FIBIN	0.00039656	0.0015847	0.0017389	0.00942757
10	60955653	61118184	354	3.3552	ENSBTAG00000004013	FGF7	0.00039657	0.012178	0.00010449	0.00941824
13	68145057	68249035	801	3.3551	ENSBTAG00000047894	SLC32A1	0.00039674	0.00089167	0.0017569	0.00941272
19	18922931	19290417	1492	3.3546	ENSBTAG00000011829	NF1	0.00039744	0.013614	0.00042955	0.00941977
2	134295970	134430241	772	3.3544	ENSBTAG00000030335	ALDH4A1	0.00039769	0.00019654	0.010494	0.00941616
11	85155522	85283638	561	3.3541	ENSBTAG00000016045	TRIB2	0.00039817	0.00050227	0.0029704	0.00941799
2	125648160	125764128	309	3.354	ENSBTAG00000002363	SESN2	0.00039832	0.14131	1.8506e-05	0.00941202
4	92567109	92670507	503	3.3535	ENSBTAG00000003102	GCC1	0.00039899	0.0033076	0.00055242	0.00941834
5	65479890	65579999	418	3.353	ENSBTAG00000044782	RF00001	0.00039971	0.037747	8.6015e-05	0.00942582
14	32710708	32836980	474	3.3527	ENSBTAG00000002192	VXN	0.00040009	0.0015605	0.001209	0.00942528
15	42920987	43530821	2742	3.352	ENSBTAG00000043981	SBF2	0.00040109	0.0092387	0.00036922	0.00943933
1	65998196	66098318	241	3.3519	ENSBTAG00000045436	RF00156	0.00040135	0.00026518	0.0050107	0.00943596
11	456784	556888	661	3.3516	ENSBTAG00000042295	RF00026	0.00040175	0.0075295	0.0009721	0.00943588
12	90610500	90710575	542	3.3515	ENSBTAG00000045250	bta-mir-2302	0.00040182	0.0076982	0.0017007	0.00942806
18	55778930	55882924	306	3.3513	ENSBTAG00000023374	FUT1	0.00040213	0.00032754	0.0044385	0.00942588
5	60361589	60461695	542	3.3506	ENSBTAG00000043340	RF00026	0.00040319	0.00018143	0.0074182	0.00944126
8	11014112	11114777	861	3.3503	ENSBTAG00000034560	NA	0.00040365	0.00015574	0.015838	0.00944258
19	14854920	14980074	346	3.3489	ENSBTAG00000006086	MMP28	0.00040559	0.0049182	0.00053509	0.00947849
5	28420126	28578971	673	3.3488	ENSBTAG00000017950	SLC4A8	0.00040578	0.0023808	0.0015637	0.00947346
18	63069873	63174888	937	3.3477	ENSBTAG00000045989	CDC42EP5	0.00040735	0.024273	8.3801e-05	0.00950064
19	10093539	10214011	595	3.3471	ENSBTAG00000010788	PPM1E	0.00040827	0.00022708	0.010053	0.00951261
12	88614525	88719181	383	3.3458	ENSBTAG00000012019	IRS2	0.00041019	0.00055371	0.0045201	0.00954784
18	62558571	62665876	546	3.3453	ENSBTAG00000022813	TMEM150B	0.00041104	0.12909	2.7155e-05	0.00955811
18	16983279	17135940	484	3.3451	ENSBTAG00000019938	N4BP1	0.00041132	0.0011213	0.0029065	0.00955512
14	4179512	4666552	3170	3.3442	ENSBTAG00000013955	TRAPPC9	0.00041257	0.003844	0.0016401	0.00957465
3	102873772	102973838	353	3.3428	ENSBTAG00000044817	bta-mir-2415	0.00041462	0.00086721	0.0048448	0.00961269
1	92761412	92861508	567	3.3422	ENSBTAG00000044913	RF01200	0.00041552	0.0056392	0.00065904	0.00962402
4	15711229	15811287	299	3.3415	ENSBTAG00000044405	RF00026	0.00041668	0.00065393	0.0030872	0.00964134
13	78716068	78822194	371	3.341	ENSBTAG00000014554	SNAI1	0.00041736	0.00030659	0.0041668	0.00964753
15	33894543	34025910	856	3.3405	ENSBTAG00000000842	UBASH3B	0.00041808	0.053506	8.7411e-05	0.00965464
16	55561221	55695394	641	3.3403	ENSBTAG00000017883	LRRC38	0.00041848	0.00047582	0.0034047	0.00965434
4	104320184	104456730	484	3.34	ENSBTAG00000003495	KDM7A	0.00041882	0.013065	0.00020793	0.00965267
19	40844257	40955176	583	3.3397	ENSBTAG00000012854	GSDMB	0.0004193	0.00016846	0.0084108	0.00965422
19	40857227	40963526	596	3.3388	ENSBTAG00000013855	ORMDL3	0.00042065	0.00019854	0.0089541	0.00967578
8	10541923	10682157	1192	3.3387	ENSBTAG00000011321	NUGGC	0.0004208	0.0015086	0.0013717	0.00966972
18	35422716	35524389	209	3.3386	ENSBTAG00000006411	THAP11	0.00042108	0.0031286	0.00096462	0.00966666
15	81122711	81223673	826	3.3378	ENSBTAG00000036131	NA	0.0004222	0.00055543	0.0054599	0.00968287
16	66910790	67192414	1844	3.3375	ENSBTAG00000038079	C16H1orf21	0.00042275	0.0016663	0.00076568	0.00968599
2	107842323	107951716	244	3.3372	ENSBTAG00000020608	ATG9A	0.00042315	0.0046844	0.0004665	0.00968566
11	88424151	88609541	517	3.3371	ENSBTAG00000007963	KIDINS220	0.00042323	0.0039502	0.00041729	0.00967802
19	54200982	54301085	289	3.3359	ENSBTAG00000044681	RF00026	0.00042515	0.00059887	0.0042752	0.00971244
10	47271061	47371145	805	3.3353	ENSBTAG00000030049	bta-mir-190a	0.00042603	0.25286	1.0993e-05	0.00972304
21	20307103	20408125	714	3.332	ENSBTAG00000038494	NA	0.00043111	0.0019899	0.00041002	0.00982939
6	106433716	107406158	6672	3.3319	ENSBTAG00000005711	NSG1	0.00043133	0.057948	0.00066691	0.00982483
26	49454091	49590549	451	3.3316	ENSBTAG00000008272	EBF3	0.00043181	0.017664	0.00010346	0.0098262
6	109038591	109152713	290	3.3309	ENSBTAG00000007002	IDUA	0.00043283	0.0096129	0.00021747	0.00983984
18	53784507	53891046	500	3.3294	ENSBTAG00000012104	FOXA3	0.0004351	0.0016728	0.0012017	0.00988184
6	106442148	106581843	940	3.3289	ENSBTAG00000004893	ACOX3	0.00043587	0.0010286	0.0069242	0.00988973
19	58729399	59121795	3913	3.3289	ENSBTAG00000018837	SLC39A11	0.00043594	0.0036629	0.0017255	0.00988173
5	70012608	70228439	525	3.3279	ENSBTAG00000004781	POLR3B	0.00043759	0.00091066	0.0029316	0.00990953
19	14046513	14172123	367	3.3275	ENSBTAG00000010279	DUSP14	0.00043816	0.00079686	0.0041586	0.00991284
14	26581190	26991726	1122	3.3271	ENSBTAG00000004954	TOX	0.0004388	0.0066631	0.00063115	0.00991773
5	103583960	103694323	869	3.3264	ENSBTAG00000016204	C1RL	0.00043994	0.0069833	0.00026435	0.0099339
8	45548159	45746886	1188	3.3262	ENSBTAG00000011770	TJP2	0.00044014	0.0097604	0.00018399	0.00992883
11	68695032	69013585	1264	3.3256	ENSBTAG00000021735	GALNT14	0.00044117	0.011999	0.00040386	0.00994248
10	12134643	12234760	588	3.3249	ENSBTAG00000042594	RF00020	0.00044232	0.0037565	0.00052065	0.0099588
5	103687161	103797996	786	3.3248	ENSBTAG00000008612	C1R	0.0004424	0.0097079	0.00026072	0.00995102

## Sheet: DP
Table S3. The result of Gene-based GWAS.
CHR	START	STOP	NSNPS	ZSTAT	gene_id	gene_name	P_MULTI	P_SNPWISE_MEAN	P_SNPWISE_TOP1	FDR
18	52379558	52496106	892	5.2283	ENSBTAG00000026263	ZNF45	8.556e-08	2.7197e-07	6.2507e-06	0.00200151
9	91032264	91146760	400	5.155	ENSBTAG00000009275	MTRF1L	1.2682e-07	1.7806e-06	1.52e-05	0.00148335
26	20500908	20633501	919	5.0333	ENSBTAG00000002971	CUTC	2.4107e-07	4.9684e-06	0.00040153	0.00187978
26	20483690	20600733	869	5.0177	ENSBTAG00000045703	COX15	2.6152e-07	5.7697e-06	0.00015954	0.00152943
17	62482618	62631166	495	4.9341	ENSBTAG00000011384	TBX5	4.0262e-07	4.4392e-06	1.1923e-05	0.0018837
26	20477171	20577751	696	4.9294	ENSBTAG00000023629	NA	4.124e-07	4.603e-06	0.00020497	0.00160788
18	52422259	52556200	1160	4.92	ENSBTAG00000027431	ZNF227	4.3264e-07	1.107e-06	2.446e-05	0.00144582
13	27136289	27236412	543	4.7789	ENSBTAG00000042704	RF00619	8.8131e-07	1.8689e-05	7.5882e-06	0.00257706
19	58570114	58672767	678	4.7133	ENSBTAG00000019115	CDC42EP4	1.2186e-06	1.7905e-06	0.00032548	0.00316741
5	20848144	20949948	423	4.6724	ENSBTAG00000007035	CCER1	1.4887e-06	1.272e-06	4.8839e-05	0.00348252
19	58598989	58706230	694	4.6618	ENSBTAG00000006089	C19H17orf80	1.5671e-06	3.7419e-06	0.00046326	0.00333265
5	72107229	72819395	3787	4.6342	ENSBTAG00000021953	LARGE1	1.7914e-06	9.4453e-06	0.00036257	0.00349219
26	20563538	20734065	1041	4.5988	ENSBTAG00000008936	ABCC2	2.1248e-06	6.593e-06	0.00060799	0.0038235
9	71578869	71679939	649	4.5931	ENSBTAG00000026548	NA	2.184e-06	1.6333e-05	5.9031e-05	0.00364931
9	71537878	71638915	619	4.5584	ENSBTAG00000039058	NA	2.5774e-06	1.2924e-05	0.00012411	0.00401954
14	63389286	63489411	477	4.4742	ENSBTAG00000042499	RF00420	3.8342e-06	0.00012377	6.0929e-05	0.00560584
9	71585794	71686950	634	4.4375	ENSBTAG00000040509	TAAR6	4.5515e-06	6.4456e-05	4.4157e-05	0.00626313
9	71526300	71627373	597	4.4324	ENSBTAG00000047912	NA	4.6598e-06	2.3535e-05	0.00014742	0.00605593
16	56502275	56673120	786	4.4253	ENSBTAG00000024485	KLHL20	4.8151e-06	6.5736e-05	9.5213e-05	0.0059284
23	3381407	3737495	2651	4.4209	ENSBTAG00000021237	DST	4.9147e-06	0.00031661	4.2589e-05	0.00574848
9	91006939	91117416	410	4.4184	ENSBTAG00000021193	FBXO5	4.9726e-06	0.00012486	2.6732e-05	0.00553924
17	63204162	63313364	583	4.3656	ENSBTAG00000003107	LHX5	6.3387e-06	1.2849e-05	0.00025726	0.00674005
15	22196391	22422643	1351	4.3599	ENSBTAG00000020272	SIK2	6.5066e-06	2.2207e-05	0.0004004	0.00661778
19	58609933	58728995	812	4.3555	ENSBTAG00000006088	FAM104A	6.6389e-06	2.7051e-05	0.00049853	0.00647099
9	91055315	91185769	531	4.3448	ENSBTAG00000009277	RGS17	6.969e-06	0.00019202	4.5182e-05	0.00652103
26	20444069	20574328	811	4.3263	ENSBTAG00000047077	ENTPD7	7.5833e-06	3.5529e-05	0.00066061	0.00682293
21	59772520	59880426	500	4.3232	ENSBTAG00000046540	SERPINA3-1	7.688e-06	4.7988e-05	6.1609e-05	0.00666094
23	34458696	34558804	779	4.3128	ENSBTAG00000043526	RF00026	8.0613e-06	2.7731e-05	0.00020961	0.00673493
28	26013128	26113775	624	4.3125	ENSBTAG00000006431	NEUROG3	8.0694e-06	5.302e-05	0.00011009	0.00650922
29	39787489	39922971	978	4.3042	ENSBTAG00000048190	NA	8.3791e-06	0.00022976	5.2434e-05	0.00653374
9	53350512	53450621	451	4.2935	ENSBTAG00000045319	RF00020	8.7928e-06	5.5077e-05	4.1219e-05	0.00663516
9	85577754	85835707	515	4.293	ENSBTAG00000021107	STXBP5	8.8123e-06	0.00034327	2.4415e-05	0.00644207
14	63396266	63584092	935	4.2913	ENSBTAG00000026242	BAALC	8.88e-06	8.6922e-05	0.00017126	0.00629484
23	34437279	34537370	730	4.2913	ENSBTAG00000045324	RF00026	8.8811e-06	7.0618e-05	0.00019715	0.00611046
15	81122711	81223673	826	4.2715	ENSBTAG00000036131	NA	9.7063e-06	0.00036439	6.7612e-05	0.00648741
17	63228104	63339816	651	4.2667	ENSBTAG00000008945	SDSL	9.9207e-06	1.3103e-05	0.00028764	0.00644653
16	56586319	56710494	564	4.2588	ENSBTAG00000006925	CENPL	1.0276e-05	0.00027008	8.1066e-05	0.00649693
15	22086721	22221026	677	4.2538	ENSBTAG00000034338	C15H11orf88	1.0508e-05	2.9976e-05	0.00030741	0.00646878
15	22124763	22248030	620	4.2485	ENSBTAG00000017901	LAYN	1.0763e-05	2.8175e-05	0.0001761	0.00645587
23	34429662	34541996	807	4.2464	ENSBTAG00000025302	PRP6	1.0861e-05	0.00010199	0.0001834	0.00635178
19	58389767	58629255	1865	4.2414	ENSBTAG00000044195	SDK2	1.1107e-05	4.407e-06	0.0008436	0.00633722
21	41642842	41854341	758	4.2376	ENSBTAG00000017565	SCFD1	1.1298e-05	6.5098e-05	4.6059e-05	0.00629272
21	59732814	59845808	623	4.2304	ENSBTAG00000004063	SERPINA5	1.1665e-05	0.00013045	3.3044e-05	0.00634603
9	71517322	71618353	620	4.2061	ENSBTAG00000038447	NA	1.2988e-05	9.2257e-05	0.00016717	0.00690519
23	34488739	34588846	794	4.1899	ENSBTAG00000042317	RF00026	1.3956e-05	3.9229e-05	0.00022648	0.00725495
28	26051605	26154492	765	4.1806	ENSBTAG00000016527	FAM241B	1.4535e-05	6.9734e-05	0.00021467	0.00739168
9	85759354	85860860	210	4.1504	ENSBTAG00000047224	NA	1.6594e-05	0.0002589	2.0156e-05	0.00825922
29	43681460	43781542	280	4.1504	ENSBTAG00000030123	bta-mir-194-2	1.6598e-05	4.0822e-05	0.00040579	0.0080891
9	53310139	53471408	769	4.1443	ENSBTAG00000005301	KLHL32	1.7046e-05	0.00042846	3.9714e-05	0.0081379
18	52500188	52609972	923	4.1239	ENSBTAG00000007714	ZNF235	1.8625e-05	0.00017199	0.0002179	0.00871389
17	62836733	63057269	1341	4.113	ENSBTAG00000031824	RBM19	1.9528e-05	0.00013504	0.0002283	0.00895723
10	55667362	56439601	4104	4.1085	ENSBTAG00000025522	UNC13C	1.9912e-05	0.0034127	0.00010403	0.00895772
15	81119228	81220247	819	4.101	ENSBTAG00000039801	NA	2.0565e-05	0.00037837	0.00017735	0.00907693
16	56610856	56738617	524	4.0956	ENSBTAG00000004358	DARS2	2.1056e-05	0.00080001	9.7442e-05	0.00912154
2	105526568	105627158	627	4.0955	ENSBTAG00000019003	TNP1	2.1064e-05	0.00027047	0.00042941	0.00895909
21	59717141	59824896	644	4.0954	ENSBTAG00000039864	SERPINA4	2.1072e-05	0.00034595	3.8637e-05	0.00880245
7	50901305	51001373	135	4.09	ENSBTAG00000044871	NA	2.1565e-05	4.0161e-05	0.00039536	0.00885035
29	43681660	43781765	281	4.0894	ENSBTAG00000029940	bta-mir-192	2.1621e-05	4.0952e-05	0.00058266	0.00872035
13	71347829	71728072	2146	4.0875	ENSBTAG00000000309	PTPRT	2.1804e-05	7.5951e-05	0.00068337	0.0086451
23	34481406	34593487	889	4.0821	ENSBTAG00000015827	PRP1	2.2319e-05	6.5244e-05	0.00034547	0.00870181
13	76167356	76267459	430	4.0799	ENSBTAG00000042101	RF00026	2.2527e-05	3.9173e-05	0.00085042	0.00863892
7	54807213	54928162	144	4.0695	ENSBTAG00000018503	NA	2.3556e-05	3.893e-05	0.00028331	0.00888783
18	52345545	52450150	646	4.0491	ENSBTAG00000012915	ZNF404	2.5709e-05	0.00035737	8.3584e-05	0.0095462
26	37746165	37851021	569	4.0403	ENSBTAG00000013875	VAX1	2.6687e-05	0.0027244	2.656e-05	0.00975452
7	50891047	51008425	154	4.0352	ENSBTAG00000007782	MYOT	2.728e-05	5.5703e-05	0.00039049	0.00981786
10	57873246	57988671	253	4.033	ENSBTAG00000011022	ARPP19	2.7538e-05	0.00012402	0.0001472	0.00976055
28	36077031	36262116	1390	4.0303	ENSBTAG00000003910	SH2D4B	2.7855e-05	0.00014997	0.00049567	0.00972555
9	12647727	12914358	1114	4.0217	ENSBTAG00000007791	KCNQ5	2.889e-05	3.3415e-05	0.00236	0.00993858
5	100899064	101011494	552	4.0176	ENSBTAG00000012029	KLRB1	2.94e-05	6.9418e-05	0.0002611	0.00996745
5	20859663	21000211	536	4.015	ENSBTAG00000007990	EPYC	2.9723e-05	1.9845e-05	0.00049263	0.009933

## Sheet: NMP
Table S2. The result of Gene-based GWAS.
CHR	START	STOP	NSNPS	ZSTAT	gene_id	gene_name	P_MULTI	P_SNPWISE_MEAN	P_SNPWISE_TOP1	FDR
26	20500908	20633501	919	5.0249	ENSBTAG00000002971	CUTC	2.5186e-07	3.5674e-06	0.00021984	0.00589176
9	91032264	91146760	400	5.0223	ENSBTAG00000009275	MTRF1L	2.5526e-07	1.4919e-06	2.045e-05	0.00298565
26	20483690	20600733	869	4.9816	ENSBTAG00000045703	COX15	3.1534e-07	4.2538e-06	0.00012664	0.00245892
26	20477171	20577751	696	4.9743	ENSBTAG00000023629	NA	3.2747e-07	2.7913e-06	0.0001224	0.00191513
26	20444069	20574328	811	4.7376	ENSBTAG00000047077	ENTPD7	1.0815e-06	8.244e-06	0.00013827	0.00505991
9	91055315	91185769	531	4.631	ENSBTAG00000009277	RGS17	1.8198e-06	0.00018484	2.5447e-06	0.0070951
9	91006939	91117416	410	4.5749	ENSBTAG00000021193	FBXO5	2.3826e-06	0.00011912	9.8557e-06	0.00796231
26	20563538	20734065	1041	4.5554	ENSBTAG00000008936	ABCC2	2.614e-06	1.1034e-05	0.0002908	0.00764366
19	8816053	8916167	753	4.5091	ENSBTAG00000045351	RF00425	3.2553e-06	1.4296e-05	0.00036664	0.00846125
