# Supplementary material for: Cis-eQTL Analysis and Functional Validation of Candidate Genes for Carcass Yield Traits in Beef Cattle
Source: Int J Mol Sci. 2022 Dec 1;23(23):15055. doi: 10.3390/ijms232315055 (PMC9736101; doi:10.3390/ijms232315055)
Supplement: Supplementary file 1 [file ijms-23-15055-s001.zip › Table S3 GO Gene-based GWAS.xlsx]

## Sheet: Table S3 GO Gene-based GWAS
Table S3. The GO result of Gene-based GWAS.
source	term_name	term_id	adjusted_p_value	negative_log10_of_adjusted_p_value	term_size	query_size	intersection_size	effective_domain_size	intersections
GO:MF	protein binding	GO:0005515	2.79e-19	18.5538	7726	1345	726	18633	PRP9,FGF4,FGF19,PRP14,ZMYM1,CACNA1D,CCND1,LAP3,IPO9,TRIM9,CUL5,TP53INP2,MAP1LC3A,PDE5A,ITCH,UNC13C,DYNLRB1,PRKG1,ABCG2,NPAT,TNFSF13B,KCNQ5,APP,PYGO1,PON2,NPAS3,PON3,PKD2,CHD7,CTNNA3,ASIP,PDE6A,SMG7,ARPC5,SFPQ,FIBCD1,KLHL7,NCF2,SNX1,PRTG,QRFP,FIGN,SPP1,KLHL20,ATRNL1,ATM,VGF,DNAAF4,CAMK1D,OPA1,RABL3,NUP153,DARS2,MUC4,NR1H4,ZBTB37,ADGRB1,CTTN,ASB4,ADGB,AFAP1L2,PON1,HSD17B4,PPP1R9A,KIF13A,PLCB1,TSNAR…
GO:MF	ion binding	GO:0043167	2.04e-08	7.68934	4904	1345	458	18633	LARGE1,ZMYM1,CACNA1D,ACAT1,LAP3,TRIM9,CHDH,PDE5A,UNC13C,PRKG1,ABCG2,APP,ZMYM6,GTPBP10,PPM1K,PYGO1,PON2,PON3,PKD2,RAP1B,CHD7,PDE6A,SIGLEC10,CNGB3,PIK3C2G,RAB2A,SGK1,CSNK1G1,FIGN,KCNIP4,PRIM2,ATM,NMNAT2,DGKB,CAMK1D,OPA1,RABL3,NUP153,DARS2,STK17A,NR1H4,EXOC1,PON1,ATP8B1,KIF13A,PLCB1,APOBEC4,RAB32,GRK1,GAS6,ABL1,GTF2E1,EYA2,CAPN13,UTRN,KDM5A,LIG4,ATP8A2,ABLIM1,ABCC1,ADPRHL1,MYH11,HGD,LACTB2,TAF1B,HEP…
GO:MF	cation binding	GO:0043169	2.22981e-06	5.65173	3190	1345	310	18633	LARGE1,ZMYM1,CACNA1D,ACAT1,LAP3,TRIM9,PDE5A,UNC13C,APP,ZMYM6,GTPBP10,PPM1K,PYGO1,PON2,PON3,PKD2,PDE6A,KCNIP4,PRIM2,DGKB,NUP153,NR1H4,PON1,ATP8B1,PLCB1,APOBEC4,GAS6,ABL1,GTF2E1,EYA2,CAPN13,UTRN,KDM5A,ATP8A2,ABLIM1,ADPRHL1,HGD,LACTB2,TAF1B,HEPHL1,ZMYM4,CYP7A1,RNF26,PCTP,EFCAB6,PAPPA2,AGO2,ZNF330,TRIP4,AGMO,SELE,LATS1,TNP2,EARS2,PROZ,CPB2,SNAI2,CARS2,PKD2L1,SCD,POLR3B,NR5A1,ZNF830,USP2,MNAT1,F10,VPS…
GO:MF	metal ion binding	GO:0046872	4.93876e-06	5.30638	3103	1345	301	18633	LARGE1,ZMYM1,CACNA1D,ACAT1,LAP3,TRIM9,PDE5A,UNC13C,APP,ZMYM6,GTPBP10,PPM1K,PYGO1,PON2,PON3,PKD2,PDE6A,KCNIP4,PRIM2,DGKB,NUP153,NR1H4,PON1,ATP8B1,PLCB1,APOBEC4,GAS6,ABL1,GTF2E1,EYA2,CAPN13,UTRN,KDM5A,ATP8A2,ABLIM1,ADPRHL1,HGD,LACTB2,TAF1B,HEPHL1,ZMYM4,CYP7A1,RNF26,EFCAB6,PAPPA2,AGO2,ZNF330,TRIP4,AGMO,SELE,LATS1,TNP2,EARS2,PROZ,CPB2,SNAI2,CARS2,PKD2L1,SCD,POLR3B,NR5A1,ZNF830,USP2,MNAT1,F10,VPS41,FE…
GO:MF	binding	GO:0005488	0.000348207	3.45816	14091	1345	1089	18633	PRP9,FGF4,FGF19,LARGE1,PRP14,ZMYM1,LCORL,PIGU,CACNA1D,CCND1,ACAT1,LAP3,IPO9,TRIM9,CUL5,TP53INP2,CHDH,MAP1LC3A,PDE5A,ITCH,UNC13C,DYNLRB1,PRKG1,ABCG2,NPAT,TNFSF13B,KCNQ5,APP,ZMYM6,GTPBP10,PPM1K,PYGO1,PON2,NPAS3,PON3,PKD2,RAP1B,CHD7,CTNNA3,ASIP,PDE6A,DLGAP3,SIGLEC10,SMG7,ARPC5,CNGB3,PIK3C2G,SFPQ,RAB2A,SGK1,FIBCD1,KLHL7,TAF2,NCF2,SNX1,PRTG,QRFP,CSNK1G1,FIGN,KCNIP4,SPP1,KLHL20,ATRNL1,PRIM2,ATM,NMNAT2,…
GO:MF	metal ion transmembrane transporter activity	GO:0046873	0.0050488	2.29681	387	1345	52	18633	CACNA1D,KCNQ5,PKD2,KCNIP4,SLC6A11,CACNA2D4,TRPM8,KCNF1,TMCO1,SLC9B2,PKD2L1,TRPM1,PANX1,KCNH1,SLC39A1,SLC24A2,CACNB2,SLC9A9,MRS2,KCNN4,CACNA1C,KCNAB2,SLC6A13,CACNA1S,KCNK9,KCNIP2,SLC9A8,CACNA1E,KCNK7,ITPR1,SLC12A1,SLC12A9,CACNA1I,CACNG2,ASIC2,KCNC3,SLC6A12,SLC39A11,KCNK4,SLC25A37,KCNK15,FAM155A,KCNJ16,SLC10A2,SLC4A8,KCNA3,SLC25A28,ATP2B4,CACNB1,ATP1A3,SLC13A3,LRRC38
GO:MF	identical protein binding	GO:0042802	0.0106406	1.97304	1526	1345	152	18633	PRKG1,ABCG2,APP,PON2,PON3,PKD2,SFPQ,KLHL7,SNX1,PRTG,ATM,RABL3,NUP153,DARS2,PON1,HSD17B4,GSTA4,ST6GAL1,ADIPOR2,HGD,PTPA,NDE1,C1QTNF5,SLC27A1,DAPK2,PIK3AP1,SLC9B2,PKD2L1,PAEP,USP2,GTF2A2,VPS41,FECH,DCLRE1B,EXT2,UGT1A1,SAMHD1,CLDN16,ERCC4,TSN,MIGA2,CACYBP,FBLN1,KCNRG,SEPHS1,SMG9,TMEM86B,RASIP1,PPP5C,NR6A1,TG,GHR,S100A2,RHCG,DNAL4,NFE2,PTPRG,PYGL,S100A4,CPQ,RAB11FIP2,SHMT2,CBX5,ACHE,ALDH4A1,STAC3,TBC…
GO:MF	molecular function regulator	GO:0098772	0.0152916	1.81555	1669	1345	163	18633	PRP9,FGF4,FGF19,PRP14,CCND1,PRKG1,TNFSF13B,APP,RAP1B,ASIP,NCF2,QRFP,KCNIP4,VGF,AFAP1L2,PLCB1,GRTP1,GAS6,FGF3,SERPINE1,ADPRHL1,PRP3,ATP4B,SEMA3C,IL6,PRP2,EEF1D,PTPA,BCR,DMPK,SEMA5B,RALGPS2,TRIB2,PLAA,NRXN2,ADRB1,DOCK5,MNAT1,CST3,DENND4B,UGT1A1,IFNAG,FGF7,PARP16,GEM,ELMO1,FBLN1,RALGAPB,RGS8,FGF21,PRKAR2B,CRIM1,A2ML1,TG,RGS7,CMTM8,RASA3,SERPINE3,KCNAB2,BTRC,GDF6,HSPBP1,TBC1D22A,ELP3,CXCL14,FARP1,KCN…
GO:MF	catalytic activity	GO:0003824	0.0158595	1.79971	5664	1345	475	18633	LARGE1,CCND1,ACAT1,LAP3,TRIM9,CUL5,CHDH,PDE5A,ITCH,AHCY,PRKG1,ABHD13,GTPBP10,PPM1K,PON2,PON3,RAP1B,CHD7,PDE6A,PIK3C2G,PDIA6,RAB2A,SGK1,NCF2,CSNK1G1,FIGN,HSD17B7,KLHL20,ATM,NMNAT2,DGKB,CAMK1D,OPA1,RABL3,DARS2,STK17A,ALDH9A1,HERC3,ASB4,ADGB,PON1,HSD17B4,DSCC1,KIF13A,PLCB1,APOBEC4,RAB32,ETFB,GRK1,CPNE3,STEAP2,SCARA5,GSTA4,ABL1,EYA2,CAPN13,KDM5A,LIG4,PTPN22,ABCC1,ADPRHL1,ST6GAL1,HGD,LACTB2,HEPHL1,NUA…
GO:MF	protein serine/threonine kinase activity	GO:0004674	0.0184524	1.73395	385	1345	50	18633	PRKG1,SGK1,CSNK1G1,ATM,CAMK1D,STK17A,GRK1,CPNE3,NUAK1,NUP107,DAPK2,DMPK,LATS1,CLK4,PKN2,MAPK15,CDK8,ACVRL1,PRKCA,ALPK1,TGFBR3,PBK,STK17B,MARK2,MAPK10,WNK1,BRSK1,STK24,RPS6KA4,TLK1,AKT3,PRKCE,CDC42BPB,NEK6,CLK1,CAMKV,MAP3K11,CDC7,STK38L,ACVR1B,CSNK2A1,PLK3,MAPK4,SRPK2,MAPKAPK2,HTATIP2,BMPR1A,SPEG,STK16,SIK2
GO:MF	enzyme binding	GO:0019899	0.0206594	1.68488	1594	1345	156	18633	CCND1,IPO9,CUL5,MAP1LC3A,ITCH,APP,PKD2,SFPQ,NCF2,ASB4,PLCB1,CPNE3,GAS6,ABL1,LAMP1,UTRN,PTPN22,DCUN1D2,DIAPH3,UNC5C,PTPA,CUL4A,AGO2,PPIB,NCOA6,CCDC50,TRIP4,SELE,LATS1,TRIB2,PKN2,IPO7,NR5A1,USP2,SELL,KIF3B,UGT1A1,FAM83H,PARP16,CRY1,CACYBP,GCM1,ACVRL1,PRKCA,PRKAR2B,KCNN4,OTUB1,RASIP1,A2ML1,CBL,HACD4,CCDC186,PPARGC1A,GCSAM,RAB11FIP2,SPATA2,KIF13B,CBX5,HSPBP1,SYTL2,THAP5,RCOR2,PTK2,GGA2,GFRAL,SERPINC1…
GO:MF	inorganic molecular entity transmembrane transporter activity	GO:0015318	0.0241007	1.61797	701	1345	79	18633	CACNA1D,KCNQ5,SLC26A2,ATP6V1C2,PKD2,SLC22A11,CNGB3,SLC26A3,KCNIP4,SLC6A11,CACNA2D4,TRPM8,KCNF1,TMCO1,TMCO3,SLC9B2,PKD2L1,TRPM1,PANX1,AQP10,KCNH1,SLC39A1,SLC24A2,CACNB2,SLC9A9,MRS2,SLC25A30,KCNN4,GABRB2,CACNA1C,P2RX6,RHCG,HTR3C,KCNAB2,SLC6A13,CACNA1S,KCNK9,KCNIP2,HTR3A,SLC9A8,CACNA1E,KCNK7,ITPR1,SLC12A1,ANO1,SLC12A9,CACNA1I,CACNG2,ASIC2,SLC41A2,BEST4,KCNC3,SLC6A12,TTYH1,SLC39A11,KCNK4,SLC25A37,HTR…
GO:MF	protein kinase activity	GO:0004672	0.0293778	1.53198	562	1345	66	18633	CCND1,PRKG1,SGK1,CSNK1G1,ATM,CAMK1D,STK17A,GRK1,CPNE3,ABL1,NUAK1,NUP107,DAPK2,DMPK,LATS1,TRIB2,CLK4,EPHA6,PKN2,MAPK15,CDK8,GUCY2C,ACVRL1,PRKCA,TNK2,ALPK1,TGFBR3,DDR2,PBK,STK17B,MARK2,PTK2,MAPK10,WNK1,BRSK1,STK24,RPS6KA4,TLK1,AKT3,PRKCE,CDC42BPB,MMD2,TEK,NEK6,KIT,CLK1,CAMKV,MAP3K11,CDC7,STK38L,ACVR1B,CSK,HMCN1,ZAP70,MST1R,CSNK2A1,TRIM28,PLK3,MAPK4,SRPK2,MAPKAPK2,HTATIP2,BMPR1A,SPEG,STK16,SIK2
GO:MF	transcription factor binding	GO:0008134	0.0420113	1.37663	429	1345	53	18633	DNAAF4,NR1H4,TFDP1,FOXA3,NCOA6,TRIP4,LATS1,HMGA2,NR5A1,GTF2A2,RUNX1T1,ASXL1,ERCC4,CRY1,TBX5,NCOA2,CRTC2,COMMD7,PRRX1,RORA,PPARGC1A,FOXF2,CBX5,PPID,ERCC1,PURA,PBX1,GTF2B,CGGBP1,NHLH2,NEK6,DDIT3,ISL1,THAP7,FOS,FAM89B,RUVBL1,ANKRD2,BTAF1,VGLL4,PPP1R13L,STRN,MTA2,NCOA3,LDB1,NACA,VDR,PRDM16,YWHAH,MAD2L2,BCL3,EP300,PTPRT
GO:MF	inorganic cation transmembrane transporter activity	GO:0022890	0.044869	1.34805	570	1345	66	18633	CACNA1D,KCNQ5,ATP6V1C2,PKD2,CNGB3,KCNIP4,SLC6A11,CACNA2D4,TRPM8,KCNF1,TMCO1,TMCO3,SLC9B2,PKD2L1,TRPM1,PANX1,KCNH1,SLC39A1,SLC24A2,CACNB2,SLC9A9,MRS2,KCNN4,CACNA1C,P2RX6,RHCG,HTR3C,KCNAB2,SLC6A13,CACNA1S,KCNK9,KCNIP2,HTR3A,SLC9A8,CACNA1E,KCNK7,ITPR1,SLC12A1,ANO1,SLC12A9,CACNA1I,CACNG2,ASIC2,SLC41A2,KCNC3,SLC6A12,SLC39A11,KCNK4,SLC25A37,HTR3B,KCNK15,FAM155A,KCNJ16,SLC10A2,SLC4A8,KCNA3,SLC25A28,ATP6…
GO:BP	anatomical structure development	GO:0048856	2.12e-13	12.6732	4373	1415	436	20110	PRP9,FGF4,FGF19,NAV1,PRP14,CCND1,ITCH,PRKG1,NPAT,TNFSF13B,APP,ZMYM6,PYGO1,CFAP69,PKD2,RAP1B,CHD7,PDE6A,SIGLEC10,SLC26A3,SNX1,PRTG,ATRNL1,ATM,VGF,DNAAF4,LIM2,CAMK1D,OPA1,RABL3,NR1H4,ADGRB1,ASB4,HSD17B4,ATP8B1,PPP1R9A,PLCB1,GAS6,RBM19,ABL1,EYA2,FGF3,SERPINE1,LRTM2,TRAPPC9,LIG4,HAX1,FANCC,ATP8A2,PTPN22,GPRIN3,MYH11,NTN4,ADIPOR2,CARMIL1,SEMA3C,ASTN1,NUP107,RSPH6A,TFDP1,MEPE,FOXA3,ZMYM4,SIX5,IL6,UNC5C…
GO:BP	developmental process	GO:0032502	2.37e-13	12.6244	4755	1415	466	20110	PRP9,FGF4,FGF19,NAV1,PRP14,CCND1,TP53INP2,ITCH,UNC13C,PRKG1,NPAT,TNFSF13B,APP,ZMYM6,PYGO1,CFAP69,PKD2,RAP1B,CHD7,PDE6A,SIGLEC10,SLC26A3,SNX1,PRTG,ATRNL1,ATM,VGF,DNAAF4,LIM2,CAMK1D,OPA1,RABL3,NR1H4,ADGRB1,ASB4,HSD17B4,ATP8B1,PPP1R9A,PLCB1,RAB32,GAS6,RBM19,ABL1,EYA2,FGF3,SERPINE1,LRTM2,TRAPPC9,LIG4,HAX1,FANCC,ATP8A2,PTPN22,GPRIN3,MYH11,NTN4,ADIPOR2,CARMIL1,PRM3,SEMA3C,ASTN1,NUAK1,NUP107,RSPH6A,TFDP…
GO:BP	localization	GO:0051179	7.06e-13	12.1514	5413	1415	515	20110	PRP9,FGF4,FGF19,NAV1,PRP14,PIGU,CACNA1D,CCND1,IPO9,TP53INP2,UNC13C,PRKG1,ABCG2,KCNQ5,APP,SLC26A2,ATP6V1C2,PYGO1,CFAP69,PKD2,RAP1B,SLC22A11,CHD7,CTNNA3,ASIP,ARPC5,CNGB3,PIK3C2G,SLC26A3,SFPQ,NCF2,SNX1,CSNK1G1,KCNIP4,SPP1,KLHL20,ATRNL1,ATM,VGF,DNAAF4,CAMK1D,RABL3,NUP153,NR1H4,EXOC1,SLC44A5,ADGRB1,CTTN,PON1,SNX7,ATP8B1,KIF13A,TSNARE1,RAB32,CPNE3,GRTP1,STEAP2,SCARA5,GAS6,ABL1,EYA2,GRM1,SLC6A11,FGF3,LA…
GO:BP	regulation of biological quality	GO:0065008	8.53e-13	12.0691	2959	1415	318	20110	PRP9,PRP14,CACNA1D,CCND1,TP53INP2,UNC13C,PRKG1,TNFSF13B,APP,PKD2,RAP1B,CHD7,CTNNA3,ARPC5,SLC26A3,QRFP,HSD17B7,SPP1,VGF,DGKB,RABL3,NR1H4,ADGRB1,CTTN,HSD17B4,ATP8B1,BAIAP2L1,STEAP2,SCARA5,GAS6,ABL1,CAPZA3,EYA2,GRM1,SLC6A11,LAMP1,LRTM2,HAX1,FANCC,ATP8A2,ABCC1,ADIPOR2,CARMIL1,ATP4B,HEPHL1,SEMA3C,SYN3,FOXA3,CYP7A1,IL6,GLUD1,BCR,SLC27A1,AGO2,PPIB,TMCO1,XKR9,DMPK,SEMA5B,LATS1,SLC9B2,POU4F2,PCID2,PROZ,CP…
GO:BP	biological regulation	GO:0065007	1.03e-10	9.98555	11905	1415	969	20110	FAM13A,PRP9,FGF4,FGF19,PRP14,LCORL,PIGU,CACNA1D,CCND1,GPR141,TP53INP2,PDE5A,ITCH,UNC13C,HUS1,PRKG1,NPAT,TNFSF13B,KCNQ5,APP,ZMYM6,PYGO1,NPAS3,CFAP69,PON3,PKD2,RAP1B,CHD7,CTNNA3,ASIP,PDE6A,DLGAP3,SIGLEC10,SMG7,ARPC5,PIK3C2G,SLC26A3,SFPQ,ITGA6,NCF2,PRTG,QRFP,CSNK1G1,HSD17B7,KCNIP4,SPP1,KLHL20,ATRNL1,PRIM2,ATM,VGF,DNAAF4,DGKB,CAMK1D,OPA1,RABL3,CAAP1,NUP153,MUC4,STK17A,NR1H4,ZNF175,EXOC1,ZBTB37,ADGRB1…
GO:BP	multicellular organism development	GO:0007275	3.73e-10	9.4286	3871	1415	381	20110	PRP9,FGF4,FGF19,NAV1,PRP14,CCND1,ITCH,PRKG1,NPAT,TNFSF13B,APP,PYGO1,PKD2,CHD7,PDE6A,SIGLEC10,PRTG,ATRNL1,ATM,VGF,DNAAF4,LIM2,CAMK1D,OPA1,RABL3,NR1H4,ADGRB1,ASB4,HSD17B4,ATP8B1,PPP1R9A,PLCB1,GAS6,RBM19,ABL1,EYA2,FGF3,SERPINE1,LRTM2,TRAPPC9,LIG4,HAX1,FANCC,ATP8A2,PTPN22,GPRIN3,MYH11,NTN4,ADIPOR2,SEMA3C,ASTN1,NUP107,MEPE,SIX5,IL6,UNC5C,IBSP,VANGL1,MFRP,HECW1,NDE1,C1QTNF5,CUL4A,PAPPA2,PPDPFL,BCR,AGO2…
GO:BP	positive regulation of cellular process	GO:0048522	4.05e-10	9.39255	4480	1415	429	20110	PRP9,FGF4,FGF19,PRP14,CCND1,TP53INP2,ITCH,NPAT,TNFSF13B,APP,PYGO1,NPAS3,CFAP69,PKD2,CHD7,ASIP,SFPQ,CSNK1G1,SPP1,PRIM2,ATM,STK17A,NR1H4,ZNF175,EXOC1,ADGRB1,CTTN,ASB4,AFAP1L2,SNX7,DSCC1,PLCB1,BAIAP2L1,CPNE3,GAS6,ABL1,EYA2,GRM1,FGF3,LAMP1,UTRN,KDM5A,LRTM2,LIG4,HAX1,PTPN22,DCUN1D2,CARMIL1,SEMA3C,TFDP1,SYMPK,FOXA3,SIX5,IL6,UNC5C,UBXN2B,GLUD1,IBSP,UPF3A,PTPA,CUL4A,SLC27A1,AGO2,DAPK2,PIK3AP1,CDC16,FBXO3…
GO:BP	positive regulation of biological process	GO:0048518	6.95e-10	9.15816	4958	1415	465	20110	PRP9,FGF4,FGF19,PRP14,CACNA1D,CCND1,TP53INP2,ITCH,NPAT,TNFSF13B,APP,PYGO1,NPAS3,CFAP69,PKD2,CHD7,ASIP,SFPQ,CSNK1G1,SPP1,PRIM2,ATM,CAMK1D,STK17A,NR1H4,ZNF175,EXOC1,ADGRB1,CTTN,ASB4,AFAP1L2,PON1,SNX7,DSCC1,PLCB1,BAIAP2L1,CPNE3,GAS6,RBM19,ABL1,EYA2,GRM1,FGF3,LAMP1,UTRN,KDM5A,LRTM2,LIG4,HAX1,PTPN22,DCUN1D2,ABCC1,ADIPOR2,CARMIL1,PRP3,SEMA3C,TFDP1,SYMPK,FOXA3,SIX5,IL6,UNC5C,PRP2,UBXN2B,GLUD1,IBSP,UPF3A…
GO:BP	system development	GO:0048731	7.29e-09	8.13739	3612	1415	354	20110	PRP9,FGF4,FGF19,NAV1,PRP14,CCND1,ITCH,PRKG1,TNFSF13B,APP,PYGO1,PKD2,CHD7,PDE6A,SIGLEC10,PRTG,ATRNL1,ATM,VGF,DNAAF4,LIM2,CAMK1D,OPA1,RABL3,NR1H4,ADGRB1,ASB4,HSD17B4,ATP8B1,PPP1R9A,PLCB1,GAS6,ABL1,FGF3,SERPINE1,LRTM2,TRAPPC9,LIG4,HAX1,FANCC,ATP8A2,PTPN22,GPRIN3,MYH11,NTN4,ADIPOR2,SEMA3C,ASTN1,NUP107,MEPE,SIX5,IL6,UNC5C,IBSP,MFRP,HECW1,NDE1,C1QTNF5,CUL4A,PAPPA2,BCR,AGO2,PPIB,FBXO38,NCOA6,GFRA1,SEMA5…
GO:BP	regulation of signaling	GO:0023051	6.05e-08	7.21847	2573	1415	265	20110	PRP9,FGF4,FGF19,PRP14,PIGU,ITCH,UNC13C,APP,PKD2,RAP1B,CHD7,DLGAP3,SIGLEC10,SFPQ,CSNK1G1,SPP1,ATM,VGF,DNAAF4,DGKB,OPA1,RABL3,CAAP1,MUC4,NR1H4,ADGRB1,CTTN,AFAP1L2,PPP1R9A,PLCB1,BAIAP2L1,GRK1,GAS6,ABL1,EYA2,GRM1,HAX1,PTPN22,NUP107,IL6,GLUD1,CUL4A,BCR,DAPK2,PIK3AP1,DMPK,FBXO9,LATS1,RALGPS2,SLC9B2,PCID2,NPTXR,SNAI2,DEPTOR,NPFFR2,DENND4B,F10,SLA,SAMHD1,RBMS3,CDH11,IFNAG,ASXL1,RFFL,UNC5CL,F7,CRY1,CYP46A…
GO:BP	cellular developmental process	GO:0048869	1.7e-07	6.7692	3162	1415	311	20110	FGF4,FGF19,NAV1,CCND1,TP53INP2,PRKG1,TNFSF13B,APP,PYGO1,CFAP69,RAP1B,CHD7,SIGLEC10,SLC26A3,SNX1,PRTG,ATRNL1,ATM,CAMK1D,OPA1,RABL3,NR1H4,ADGRB1,ASB4,HSD17B4,ATP8B1,PPP1R9A,RAB32,GAS6,ABL1,EYA2,FGF3,LRTM2,TRAPPC9,LIG4,HAX1,FANCC,ATP8A2,PTPN22,GPRIN3,MYH11,NTN4,CARMIL1,PRM3,SEMA3C,ASTN1,NUAK1,RSPH6A,FOXA3,SIX5,IL6,UNC5C,MFRP,HECW1,NDE1,CUL4A,PPDPFL,BCR,FBXO38,NCOA6,TRIP4,RBL1,DMPK,FBXO9,SEMA5B,PRM2,…
GO:BP	regulation of cell communication	GO:0010646	1.71e-07	6.76822	2562	1415	262	20110	PRP9,FGF4,FGF19,PRP14,PIGU,ITCH,UNC13C,APP,PKD2,RAP1B,CHD7,DLGAP3,SIGLEC10,SFPQ,CSNK1G1,SPP1,ATM,VGF,DNAAF4,DGKB,OPA1,RABL3,CAAP1,MUC4,NR1H4,ADGRB1,CTTN,AFAP1L2,PPP1R9A,PLCB1,BAIAP2L1,GRK1,GAS6,ABL1,EYA2,GRM1,HAX1,PTPN22,NUP107,IL6,GLUD1,CUL4A,BCR,DAPK2,PIK3AP1,DMPK,FBXO9,LATS1,RALGPS2,SLC9B2,PCID2,NPTXR,SNAI2,DEPTOR,NPFFR2,DENND4B,F10,SLA,SAMHD1,RBMS3,CDH11,IFNAG,ASXL1,RFFL,UNC5CL,F7,CRY1,CYP46A…
GO:BP	cell differentiation	GO:0030154	3.92e-07	6.40686	3098	1415	304	20110	FGF4,FGF19,NAV1,CCND1,TP53INP2,PRKG1,TNFSF13B,APP,PYGO1,CFAP69,RAP1B,CHD7,SIGLEC10,SLC26A3,PRTG,ATRNL1,ATM,CAMK1D,RABL3,NR1H4,ADGRB1,ASB4,HSD17B4,ATP8B1,PPP1R9A,RAB32,GAS6,ABL1,EYA2,FGF3,LRTM2,TRAPPC9,LIG4,HAX1,FANCC,ATP8A2,PTPN22,GPRIN3,MYH11,NTN4,CARMIL1,PRM3,SEMA3C,ASTN1,RSPH6A,FOXA3,SIX5,IL6,UNC5C,MFRP,HECW1,NDE1,CUL4A,PPDPFL,BCR,FBXO38,NCOA6,TRIP4,RBL1,DMPK,FBXO9,SEMA5B,PRM2,LATS1,TRIB2,TNP2…
GO:BP	regulation of cellular process	GO:0050794	6.1e-07	6.21453	10398	1415	844	20110	FAM13A,PRP9,FGF4,FGF19,PRP14,LCORL,PIGU,CACNA1D,CCND1,GPR141,TP53INP2,PDE5A,ITCH,UNC13C,HUS1,PRKG1,NPAT,TNFSF13B,KCNQ5,APP,PYGO1,NPAS3,CFAP69,PON3,PKD2,RAP1B,CHD7,CTNNA3,ASIP,PDE6A,DLGAP3,SIGLEC10,ARPC5,PIK3C2G,SFPQ,ITGA6,PRTG,QRFP,CSNK1G1,KCNIP4,SPP1,KLHL20,ATRNL1,PRIM2,ATM,VGF,DNAAF4,DGKB,CAMK1D,OPA1,RABL3,CAAP1,NUP153,MUC4,STK17A,NR1H4,ZNF175,EXOC1,ZBTB37,ADGRB1,CTTN,ASB4,AFAP1L2,RMI2,SNX7,ATP…
GO:BP	transport	GO:0006810	1.21092e-06	5.91688	3886	1415	364	20110	PRP9,FGF19,PRP14,CACNA1D,CCND1,IPO9,UNC13C,ABCG2,KCNQ5,APP,SLC26A2,ATP6V1C2,PKD2,RAP1B,SLC22A11,CHD7,ASIP,CNGB3,SLC26A3,SFPQ,NCF2,SNX1,CSNK1G1,KCNIP4,SPP1,KLHL20,VGF,DNAAF4,CAMK1D,RABL3,NUP153,NR1H4,EXOC1,SLC44A5,ADGRB1,CTTN,PON1,SNX7,ATP8B1,KIF13A,TSNARE1,RAB32,GRTP1,STEAP2,SCARA5,GAS6,ABL1,EYA2,GRM1,SLC6A11,LAMP1,RUBCN,ATP8A2,PTPN22,ABCC1,ADPRHL1,CACNA2D4,AP1S1,CARMIL1,SLC22A12,ATP4B,HEPHL1,MGC…
GO:BP	establishment of localization	GO:0051234	2.21059e-06	5.65549	4033	1415	374	20110	PRP9,FGF19,PRP14,CACNA1D,CCND1,IPO9,UNC13C,ABCG2,KCNQ5,APP,SLC26A2,ATP6V1C2,PKD2,RAP1B,SLC22A11,CHD7,ASIP,CNGB3,SLC26A3,SFPQ,NCF2,SNX1,CSNK1G1,KCNIP4,SPP1,KLHL20,ATM,VGF,DNAAF4,CAMK1D,RABL3,NUP153,NR1H4,EXOC1,SLC44A5,ADGRB1,CTTN,PON1,SNX7,ATP8B1,KIF13A,TSNARE1,RAB32,GRTP1,STEAP2,SCARA5,GAS6,ABL1,EYA2,GRM1,SLC6A11,LAMP1,RUBCN,ATP8A2,PTPN22,ABCC1,ADPRHL1,CACNA2D4,AP1S1,CARMIL1,SLC22A12,ATP4B,HEPHL1…
GO:BP	animal organ development	GO:0048513	3.09468e-06	5.50938	2612	1415	260	20110	PRP9,FGF4,FGF19,PRP14,CCND1,PRKG1,TNFSF13B,APP,PYGO1,PKD2,CHD7,PDE6A,SIGLEC10,ATRNL1,ATM,VGF,DNAAF4,LIM2,RABL3,NR1H4,HSD17B4,ATP8B1,PLCB1,GAS6,ABL1,FGF3,TRAPPC9,LIG4,HAX1,FANCC,PTPN22,MYH11,NTN4,SEMA3C,NUP107,MEPE,SIX5,IL6,UNC5C,IBSP,MFRP,NDE1,C1QTNF5,CUL4A,PAPPA2,BCR,PPIB,NCOA6,SEMA5B,LATS1,SLC9B2,POU4F2,PCID2,HMGA2,BCL9,SNAI2,ARID5B,NR5A1,ZNF830,USP2,SLC10A7,MNAT1,PAX2,LIPA,CTNNA2,EXT2,LIN7A,IF…
GO:BP	cellular response to stimulus	GO:0051716	4.21111e-06	5.3756	6878	1415	587	20110	FAM13A,PRP9,FGF4,FGF19,PRP14,PIGU,CCND1,GPR141,MAP1LC3A,PDE5A,ITCH,UNC13C,HUS1,PRKG1,ABCG2,TNFSF13B,APP,PYGO1,PKD2,RAP1B,ASIP,PDE6A,DLGAP3,SIGLEC10,PIK3C2G,SLC26A3,SFPQ,SGK1,ITGA6,QRFP,CSNK1G1,SPP1,ATRNL1,ATM,VGF,DNAAF4,DGKB,CAMK1D,OPA1,RABL3,CAAP1,MUC4,STK17A,NR1H4,EXOC1,ADGRB1,CTTN,AFAP1L2,PPP1R9A,PLCB1,RAB32,BAIAP2L1,GRK1,CPNE3,MUC20,SCARA5,GAS6,GSTA4,ABL1,EYA2,GRM1,FGF3,LAMP1,LIG4,HAX1,FANCC,…
GO:BP	regulation of localization	GO:0032879	2.06715e-05	4.68463	2055	1415	210	20110	PRP9,FGF4,FGF19,PRP14,CACNA1D,TP53INP2,PRKG1,KCNQ5,APP,CFAP69,PKD2,RAP1B,CHD7,CTNNA3,KCNIP4,SPP1,ATM,CAMK1D,NUP153,NR1H4,EXOC1,ADGRB1,PON1,ATP8B1,CPNE3,GAS6,ABL1,FGF3,LAMP1,RUBCN,PTPN22,CACNA2D4,PPFIA1,CARMIL1,SEMA3C,KCNF1,IL6,UNC5C,UBXN2B,GLUD1,HECW1,BCR,AGO2,DAPK2,DMPK,SELE,SEMA5B,LATS1,SLC9B2,POU4F2,PLAA,SNAI2,PKN2,DOCK5,DZIP1L,KCNH1,CTNNA2,FAM83H,MAPK15,FGF7,F7,CRY1,TBX5,GEM,RAB13,FBLN1,CACNB…
GO:BP	regulation of biological process	GO:0050789	4.36381e-05	4.36013	11175	1415	885	20110	FAM13A,PRP9,FGF4,FGF19,PRP14,LCORL,PIGU,CACNA1D,CCND1,GPR141,TP53INP2,PDE5A,ITCH,UNC13C,HUS1,PRKG1,NPAT,TNFSF13B,KCNQ5,APP,ZMYM6,PYGO1,NPAS3,CFAP69,PON3,PKD2,RAP1B,CHD7,CTNNA3,ASIP,PDE6A,DLGAP3,SIGLEC10,SMG7,ARPC5,PIK3C2G,SFPQ,ITGA6,PRTG,QRFP,CSNK1G1,KCNIP4,SPP1,KLHL20,ATRNL1,PRIM2,ATM,VGF,DNAAF4,DGKB,CAMK1D,OPA1,RABL3,CAAP1,NUP153,MUC4,STK17A,NR1H4,ZNF175,EXOC1,ZBTB37,ADGRB1,CTTN,ASB4,AFAP1L2,PO…
GO:BP	response to stimulus	GO:0050896	5.69236e-05	4.24471	7978	1415	659	20110	FAM13A,PRP9,FGF4,FGF19,PRP14,PIGU,CCND1,GPR141,MAP1LC3A,PDE5A,ITCH,UNC13C,HUS1,PRKG1,ABCG2,TNFSF13B,APP,PYGO1,PON2,CFAP69,PON3,PKD2,RAP1B,CHD7,ASIP,PDE6A,DLGAP3,SIGLEC10,PIK3C2G,SLC26A3,SFPQ,SGK1,ITGA6,QRFP,CSNK1G1,SPP1,ATRNL1,ATM,VGF,DNAAF4,DGKB,CAMK1D,OPA1,RABL3,CAAP1,MUC4,STK17A,NR1H4,EXOC1,ADGRB1,CTTN,AFAP1L2,PON1,PPP1R9A,PLCB1,RAB32,BAIAP2L1,GRK1,CPNE3,STEAP2,MUC20,SCARA5,GAS6,GSTA4,ABL1,EYA…
GO:BP	cell death	GO:0008219	0.000107993	3.9666	1432	1415	154	20110	FGF4,ITCH,APP,SFPQ,SGK1,KLHL20,ATM,OPA1,CAAP1,STK17A,NR1H4,CTTN,GAS6,ABL1,EYA2,CAPN13,LAMP1,BCL2L15,LIG4,HAX1,TFDP1,IL6,UNC5C,PTPA,DAPK2,XKR9,DMPK,LATS1,PCID2,HMGA2,SNAI2,ZNF830,DEPTOR,BNIP2,PAX2,UNC5D,RFFL,PARP16,MAEL,ALX4,FSTL1,TRIM13,ING1,ELMO1,INPP5D,PRKCA,PTGIS,NUGGC,GRAMD4,BLOC1S2,GABRB2,CBL,PYGL,GSDMD,PPARGC1A,CHST11,LIMS2,SCRIB,STK17B,SPATA2,SLC6A13,PTK2,CKMT1A,GFRAL,PPID,GSDMA,BARHL1,GPN…
GO:BP	cellular macromolecule metabolic process	GO:0044260	0.000127808	3.89344	5305	1415	460	20110	LTO1,FGF4,FGF19,LARGE1,PIGU,CCND1,TRIM9,CUL5,TP53INP2,ITCH,HUS1,PRKG1,APP,ABHD13,PPM1K,PKD2,SMG7,SFPQ,SGK1,KLHL7,SNX1,CSNK1G1,KLHL20,PRIM2,ATM,DNAAF4,CAMK1D,RABL3,CAAP1,DARS2,STK17A,NR1H4,HERC3,ADGRB1,ASB4,AFAP1L2,DSCC1,GRK1,CPNE3,GAS6,ABL1,EYA2,FGF3,SERPINE1,KDM5A,LIG4,HAX1,FANCC,PTPN22,DCUN1D2,ADPRHL1,ST6GAL1,NUAK1,NUP107,TFDP1,SYMPK,NAA30,IL6,UBXN2B,RNF26,EEF1D,UPF3A,PTPA,HECW1,PCLAF,CUL4A,SLC…
GO:BP	movement of cell or subcellular component	GO:0006928	0.000132154	3.87892	1707	1415	177	20110	FGF4,FGF19,NAV1,CACNA1D,DYNLRB1,PRKG1,APP,CFAP69,CTNNA3,ARPC5,PIK3C2G,SFPQ,ATRNL1,ATM,DNAAF4,CAMK1D,ADGRB1,CTTN,KIF13A,CPNE3,GAS6,ABL1,FGF3,LAMP1,LRTM2,PTPN22,NTN4,CARMIL1,PRM3,SEMA3C,ASTN1,RSPH6A,UNC5C,NDE1,BCR,AGO2,PPIB,DAPK2,SELE,SEMA5B,SLC9B2,POU4F2,PLAA,SNAI2,EPHA6,ARID5B,PKN2,DOCK5,UNC5D,SELL,KIF3B,CTNNA2,FAM83H,IFT74,MAPK15,FGF7,AP3S2,F7,KIF7,TBX5,FSTL1,RAB13,ELMO1,FBLN1,CACNB2,ACVRL1,PRKC…
GO:BP	negative regulation of cellular process	GO:0048523	0.000156723	3.80487	3856	1415	349	20110	FGF4,FGF19,CCND1,ITCH,HUS1,PRKG1,NPAT,APP,PON3,PKD2,RAP1B,CHD7,SIGLEC10,SFPQ,PRTG,KLHL20,ATM,OPA1,CAAP1,NUP153,NR1H4,ZNF175,ZBTB37,ADGRB1,CTTN,ATP8B1,GAS6,ABL1,CAPZA3,EYA2,CAPN13,SERPINE1,RUBCN,LIG4,HAX1,PTPN22,PPFIA1,CARMIL1,SEMA3C,CBX6,TFDP1,SIX5,IL6,UBXN2B,PTPA,HECW1,CUL4A,BCR,BTG1,SLC27A1,AGO2,RBL1,SEMA5B,LATS1,TRIB2,POU4F2,PCID2,HMGA2,PLAA,SNAI2,TICRR,ARID5B,ZNF830,USP2,DEPTOR,MNAT1,CST3,RUN…
GO:BP	locomotion	GO:0040011	0.000161175	3.7927	1476	1415	157	20110	FGF4,FGF19,NAV1,PRKG1,APP,CFAP69,CTNNA3,ARPC5,PIK3C2G,ATRNL1,ATM,CAMK1D,ADGRB1,CTTN,CPNE3,GAS6,ABL1,FGF3,LRTM2,PTPN22,NTN4,CARMIL1,PRM3,SEMA3C,ASTN1,RSPH6A,UNC5C,NDE1,BCR,AGO2,PPIB,DAPK2,SELE,SEMA5B,SLC9B2,POU4F2,PLAA,SNAI2,EPHA6,ARID5B,PKN2,DOCK5,UNC5D,SELL,CTNNA2,FAM83H,MAPK15,FGF7,F7,TBX5,FSTL1,RAB13,ELMO1,FBLN1,ACVRL1,PRKCA,ZNF609,FGF21,ITGB5,TGFBR3,DDR2,FUT1,S100A2,PTPRG,RELN,CMTM8,GCSAM,SCR…
GO:BP	regulation of cellular component movement	GO:0051270	0.000169917	3.76976	788	1415	96	20110	FGF4,FGF19,PRKG1,APP,CFAP69,CTNNA3,ATM,CAMK1D,ADGRB1,CPNE3,GAS6,ABL1,FGF3,LAMP1,PTPN22,CARMIL1,SEMA3C,UNC5C,BCR,AGO2,DAPK2,SELE,SEMA5B,POU4F2,PLAA,SNAI2,PKN2,DOCK5,CTNNA2,FAM83H,MAPK15,FGF7,F7,TBX5,FBLN1,ACVRL1,PRKCA,ZNF609,FGF21,TGFBR3,DDR2,FUT1,CACNA1C,PTPRG,RELN,GCSAM,ELP3,PTK2,CXCL14,PTPRR,WNK1,GPNMB,STK24,SELP,AKT3,SNAI1,PRKCE,ZMYND8,TEK,PDCD10,KIT,MMRN2,LAMC2,FADD,TRIP6,VEGFB,FGF8,STAP1,ACV…
GO:BP	cell motility	GO:0048870	0.000176164	3.75408	1350	1415	146	20110	FGF4,FGF19,NAV1,PRKG1,APP,CFAP69,CTNNA3,ARPC5,PIK3C2G,ATRNL1,ATM,CAMK1D,ADGRB1,CTTN,CPNE3,GAS6,ABL1,FGF3,PTPN22,NTN4,CARMIL1,PRM3,SEMA3C,ASTN1,RSPH6A,UNC5C,NDE1,BCR,AGO2,PPIB,DAPK2,SELE,SEMA5B,SLC9B2,PLAA,SNAI2,ARID5B,PKN2,DOCK5,SELL,CTNNA2,FAM83H,MAPK15,FGF7,F7,TBX5,FSTL1,RAB13,ELMO1,FBLN1,ACVRL1,PRKCA,ZNF609,FGF21,ITGB5,TGFBR3,DDR2,FUT1,S100A2,PTPRG,RELN,GCSAM,SCRIB,ELP3,PTK2,CXCL14,PTPRR,DCDC2…
GO:BP	localization of cell	GO:0051674	0.000176164	3.75408	1350	1415	146	20110	FGF4,FGF19,NAV1,PRKG1,APP,CFAP69,CTNNA3,ARPC5,PIK3C2G,ATRNL1,ATM,CAMK1D,ADGRB1,CTTN,CPNE3,GAS6,ABL1,FGF3,PTPN22,NTN4,CARMIL1,PRM3,SEMA3C,ASTN1,RSPH6A,UNC5C,NDE1,BCR,AGO2,PPIB,DAPK2,SELE,SEMA5B,SLC9B2,PLAA,SNAI2,ARID5B,PKN2,DOCK5,SELL,CTNNA2,FAM83H,MAPK15,FGF7,F7,TBX5,FSTL1,RAB13,ELMO1,FBLN1,ACVRL1,PRKCA,ZNF609,FGF21,ITGB5,TGFBR3,DDR2,FUT1,S100A2,PTPRG,RELN,GCSAM,SCRIB,ELP3,PTK2,CXCL14,PTPRR,DCDC2…
GO:BP	regulation of cellular metabolic process	GO:0031323	0.000182174	3.73951	5027	1415	438	20110	FGF4,FGF19,LCORL,CCND1,TP53INP2,ITCH,NPAT,APP,PYGO1,NPAS3,PON3,PKD2,CHD7,ASIP,SFPQ,SPP1,PRIM2,ATM,DNAAF4,CAMK1D,RABL3,CAAP1,STK17A,NR1H4,ZNF175,ZBTB37,ADGRB1,CTTN,AFAP1L2,SNX7,ATP8B1,DSCC1,GAS6,ABL1,EYA2,FGF3,SERPINE1,KDM5A,TRAPPC9,RUBCN,HAX1,PTPN22,DCUN1D2,NUAK1,CBX6,TFDP1,SYMPK,FOXA3,CYP7A1,SIX5,IL6,UPF3A,PTPA,CUL4A,BCR,SLC27A1,AGO2,NCOA6,TRIP4,RBL1,PXYLP1,SELE,LATS1,TRIB2,TNP2,POU4F2,PCID2,HMG…
GO:BP	cell surface receptor signaling pathway	GO:0007166	0.000183352	3.73672	2259	1415	222	20110	PRP9,FGF4,FGF19,PRP14,PIGU,CCND1,TNFSF13B,APP,PYGO1,PKD2,ITGA6,CSNK1G1,NR1H4,ADGRB1,CTTN,AFAP1L2,PLCB1,BAIAP2L1,CPNE3,MUC20,GAS6,ABL1,EYA2,GRM1,FGF3,PTPN22,ADIPOR2,SEMA3C,IL6,UNC5C,SLC27A1,DMPK,SEMA5B,LATS1,BCL9,SNAI2,EPHA6,ARID5B,PKD2L1,TRPM1,DEPTOR,UNC5D,ADGRD2,DZIP1L,SLA,SAMHD1,RBMS3,IFT74,IFNAG,RFFL,GUCY2C,S1PR3,UNC5CL,FGF7,F7,HES3,FSTL1,ACVRL1,PRKCA,COMMD7,KIF16B,TMEM9,FGF21,ITGB5,NCEH1,TGFB…
GO:BP	regulation of signal transduction	GO:0009966	0.00026665	3.57406	2282	1415	223	20110	PRP9,FGF4,FGF19,PRP14,PIGU,ITCH,APP,PKD2,DLGAP3,SIGLEC10,SFPQ,CSNK1G1,ATM,DNAAF4,OPA1,RABL3,CAAP1,MUC4,NR1H4,CTTN,AFAP1L2,PLCB1,BAIAP2L1,GRK1,GAS6,ABL1,EYA2,GRM1,HAX1,PTPN22,NUP107,IL6,CUL4A,BCR,DAPK2,PIK3AP1,DMPK,FBXO9,LATS1,RALGPS2,PCID2,NPTXR,SNAI2,DEPTOR,NPFFR2,DENND4B,F10,SLA,SAMHD1,RBMS3,IFNAG,ASXL1,RFFL,UNC5CL,F7,CRY1,FSTL1,TRIM13,INPP5D,FBLN1,ACVRL1,PRKCA,RALGAPB,TMEM9,FGF21,ALPK1,TGFBR3,…
GO:BP	cell migration	GO:0016477	0.000327009	3.48544	1202	1415	132	20110	FGF4,FGF19,NAV1,PRKG1,APP,CTNNA3,ARPC5,PIK3C2G,ATRNL1,ATM,CAMK1D,ADGRB1,CTTN,CPNE3,GAS6,ABL1,FGF3,PTPN22,NTN4,CARMIL1,SEMA3C,ASTN1,UNC5C,NDE1,BCR,AGO2,PPIB,DAPK2,SELE,SEMA5B,PLAA,SNAI2,ARID5B,PKN2,DOCK5,SELL,CTNNA2,FAM83H,MAPK15,FGF7,F7,TBX5,FSTL1,RAB13,ELMO1,ACVRL1,PRKCA,ZNF609,FGF21,ITGB5,TGFBR3,DDR2,FUT1,S100A2,PTPRG,RELN,GCSAM,SCRIB,ELP3,PTK2,CXCL14,PTPRR,DCDC2,LAMC3,BARHL1,WNK1,GPNMB,STK24,C…
GO:BP	organonitrogen compound metabolic process	GO:1901564	0.000391703	3.40704	5915	1415	502	20110	FGF4,FGF19,LARGE1,PIGU,CCND1,ACAT1,LAP3,TRIM9,CUL5,TP53INP2,CHDH,PDE5A,ITCH,PRKG1,APP,ABHD13,PPM1K,PKD2,SFPQ,SGK1,KLHL7,CSNK1G1,KLHL20,ATM,NMNAT2,DNAAF4,CAMK1D,OPA1,RABL3,CAAP1,DARS2,STK17A,NR1H4,HERC3,ADGRB1,ASB4,ADGB,AFAP1L2,PON1,HSD17B4,DSCC1,GRK1,CPNE3,SCARA5,GAS6,GSTA4,ABL1,EYA2,CAPN13,FGF3,SERPINE1,KDM5A,HAX1,PTPN22,DCUN1D2,ADPRHL1,ST6GAL1,HGD,NUAK1,NUP107,SYMPK,NAA30,CRAT,IL6,GSTA3,UBXN2B,…
GO:BP	cell-cell signaling	GO:0007267	0.000407958	3.38938	1138	1415	126	20110	CACNA1D,CCND1,UNC13C,APP,PYGO1,PKD2,RAP1B,CHD7,DLGAP3,CSNK1G1,SPP1,VGF,DGKB,NR1H4,ADGRB1,PPP1R9A,ABL1,GRM1,UTRN,SYN3,IL6,GLUD1,BCR,DMPK,LATS1,SLC9B2,HMGA2,NPTXR,BCL9,SNAI2,NRXN2,PANX1,TAC1,LIN7A,RBMS3,CDH11,FGF7,CRY1,CYP46A1,TBX5,SLC24A2,CACNB2,TMEM9,PRKAR2B,GABRB2,CACNA1C,P2RX6,CCDC186,RELN,ERC1,HTR4,NDUFAF2,HTR3C,SCRIB,ERC2,BTRC,RAB11FIP2,CADPS2,ACHE,STAC3,HTR3A,DCDC2,HTR6,CACNA1E,WNK1,GRM3,GPN…
GO:BP	cellular protein modification process	GO:0006464	0.000416456	3.38043	3236	1415	298	20110	FGF4,FGF19,LARGE1,PIGU,CCND1,TRIM9,CUL5,ITCH,PRKG1,APP,ABHD13,PPM1K,PKD2,SFPQ,SGK1,KLHL7,CSNK1G1,KLHL20,ATM,CAMK1D,RABL3,STK17A,NR1H4,HERC3,ADGRB1,ASB4,AFAP1L2,DSCC1,GRK1,CPNE3,GAS6,ABL1,EYA2,FGF3,KDM5A,HAX1,PTPN22,DCUN1D2,ADPRHL1,ST6GAL1,NUAK1,NUP107,SYMPK,NAA30,IL6,RNF26,PTPA,HECW1,CUL4A,SLC27A1,PPIB,DAPK2,DOLPP1,CDC16,FBXO38,DMPK,FBXO9,LATS1,TRIB2,HMGA2,PLAA,CLK4,EPHA6,PKN2,USP2,DEPTOR,MNAT1,N…
GO:BP	protein modification process	GO:0036211	0.000416456	3.38043	3236	1415	298	20110	FGF4,FGF19,LARGE1,PIGU,CCND1,TRIM9,CUL5,ITCH,PRKG1,APP,ABHD13,PPM1K,PKD2,SFPQ,SGK1,KLHL7,CSNK1G1,KLHL20,ATM,CAMK1D,RABL3,STK17A,NR1H4,HERC3,ADGRB1,ASB4,AFAP1L2,DSCC1,GRK1,CPNE3,GAS6,ABL1,EYA2,FGF3,KDM5A,HAX1,PTPN22,DCUN1D2,ADPRHL1,ST6GAL1,NUAK1,NUP107,SYMPK,NAA30,IL6,RNF26,PTPA,HECW1,CUL4A,SLC27A1,PPIB,DAPK2,DOLPP1,CDC16,FBXO38,DMPK,FBXO9,LATS1,TRIB2,HMGA2,PLAA,CLK4,EPHA6,PKN2,USP2,DEPTOR,MNAT1,N…
GO:BP	macromolecule modification	GO:0043412	0.000809315	3.09188	3413	1415	310	20110	FGF4,FGF19,LARGE1,PIGU,CCND1,TRIM9,CUL5,ITCH,PRKG1,APP,ABHD13,PPM1K,PKD2,SFPQ,SGK1,KLHL7,CSNK1G1,KLHL20,ATM,CAMK1D,RABL3,STK17A,NR1H4,HERC3,ADGRB1,ASB4,AFAP1L2,DSCC1,GRK1,CPNE3,GAS6,ABL1,EYA2,FGF3,KDM5A,HAX1,PTPN22,DCUN1D2,ADPRHL1,ST6GAL1,NUAK1,NUP107,SYMPK,NAA30,IL6,RNF26,PTPA,HECW1,CUL4A,SLC27A1,PPIB,DAPK2,DOLPP1,CDC16,FBXO38,DMPK,FBXO9,LATS1,TRIB2,HMGA2,PLAA,CLK4,EPHA6,PKN2,USP2,DEPTOR,MNAT1,N…
GO:BP	response to organic substance	GO:0010033	0.000987231	3.00558	2222	1415	215	20110	FGF4,FGF19,CCND1,TNFSF13B,APP,PKD2,RAP1B,ASIP,SLC26A3,SGK1,SPP1,ATM,VGF,DNAAF4,NR1H4,PLCB1,BAIAP2L1,CPNE3,STEAP2,GAS6,ABL1,FGF3,HAX1,PTPN22,MYH11,ADIPOR2,CYP7A1,IL6,IBSP,BCR,SLC27A1,TRIP4,TRAM1,SELE,LATS1,SLC9B2,POU4F2,PLAA,SNAI2,ARID5B,SCD,NR5A1,LPIN1,IRGC,EXT2,SAMHD1,SOX5,IFNAG,ASXL1,CREB3L4,FGF7,PARP16,CRY1,NCOA2,FSTL1,TRIM13,RAB13,CACYBP,ACVRL1,PRKCA,COMMD7,FGF21,ITGB5,TGFBR3,ALPL,CRIM1,PTGIS…
GO:BP	programmed cell death	GO:0012501	0.00101222	2.99473	1343	1415	142	20110	FGF4,ITCH,APP,SFPQ,SGK1,KLHL20,ATM,OPA1,CAAP1,STK17A,NR1H4,CTTN,GAS6,ABL1,EYA2,CAPN13,LAMP1,BCL2L15,LIG4,HAX1,TFDP1,IL6,UNC5C,PTPA,DAPK2,XKR9,DMPK,LATS1,PCID2,HMGA2,SNAI2,ZNF830,DEPTOR,BNIP2,PAX2,UNC5D,RFFL,MAEL,ALX4,FSTL1,ELMO1,INPP5D,PRKCA,PTGIS,NUGGC,GRAMD4,BLOC1S2,GABRB2,CBL,PYGL,GSDMD,PPARGC1A,CHST11,LIMS2,SCRIB,STK17B,SPATA2,PTK2,CKMT1A,GFRAL,PPID,GSDMA,BARHL1,STK24,PLAGL2,IGFBP3,SNAI1,ITPR…
GO:BP	cellular response to chemical stimulus	GO:0070887	0.00117728	2.92912	2376	1415	227	20110	FGF4,FGF19,CCND1,ABCG2,TNFSF13B,APP,PKD2,RAP1B,ASIP,SLC26A3,SFPQ,SGK1,SPP1,ATM,DNAAF4,CAMK1D,NR1H4,PLCB1,BAIAP2L1,CPNE3,GAS6,GSTA4,ABL1,FGF3,HAX1,FANCC,PTPN22,MYH11,ADIPOR2,CYP7A1,IL6,UNC5C,GSTA3,GSTA5,IBSP,BCR,SLC27A1,PPIB,DAPK2,TRIP4,LATS1,SLC9B2,POU4F2,PLAA,SNAI2,ARID5B,NR5A1,LPIN1,KCNH1,IRGC,EXT2,UGT1A1,SAMHD1,SOX5,IFNAG,CREB3L4,FGF7,PARP16,F7,CRY1,CYP46A1,CCDC115,NCOA2,FSTL1,RAB13,CACYBP,ACV…
GO:BP	regulation of nitrogen compound metabolic process	GO:0051171	0.00125103	2.90273	4722	1415	409	20110	FGF4,FGF19,LCORL,CCND1,TP53INP2,ITCH,NPAT,APP,PYGO1,NPAS3,PKD2,CHD7,SFPQ,SPP1,PRIM2,ATM,DNAAF4,CAMK1D,RABL3,CAAP1,NR1H4,ZNF175,ZBTB37,ADGRB1,AFAP1L2,ATP8B1,DSCC1,GAS6,ABL1,EYA2,FGF3,SERPINE1,KDM5A,TRAPPC9,HAX1,PTPN22,DCUN1D2,NUAK1,CBX6,TFDP1,SYMPK,FOXA3,SIX5,IL6,UPF3A,PTPA,HECW1,CUL4A,BCR,SLC27A1,AGO2,NCOA6,TRIP4,RBL1,PXYLP1,LATS1,TRIB2,TNP2,POU4F2,PCID2,HMGA2,HBP1,PLAA,BCL9,CLK4,SNAI2,TICRR,ARID…
GO:BP	catabolic process	GO:0009056	0.00125508	2.90133	2106	1415	205	20110	ACAT1,TRIM9,CUL5,TP53INP2,MAP1LC3A,PDE5A,ITCH,APP,ABHD13,PON2,PON3,SMG7,SPP1,KLHL20,ATM,DNAAF4,ADGRB1,CTTN,PON1,HSD17B4,SNX7,PLCB1,RUBCN,ADPRHL1,HGD,CYP7A1,CRAT,IL6,UBXN2B,RNF26,UPF3A,HECW1,CUL4A,AGO2,CDC16,FBXO38,TRIP4,FBXO9,LATS1,TRIB2,PCID2,PLAA,BDH2,USP2,LPIN1,VPS41,LIPA,LSM6,PLIN1,TMEM41B,SAMHD1,ETFDH,MAPK15,ERCC4,RFFL,CYP46A1,CCDC115,PLCZ1,TRIM13,KIF16B,TMEM9,NCEH1,SPSB4,SMG9,PSMB7,RASIP1,C…
GO:BP	organic substance catabolic process	GO:1901575	0.0013158	2.88081	1742	1415	175	20110	ACAT1,TRIM9,CUL5,TP53INP2,PDE5A,ITCH,APP,ABHD13,PON3,SMG7,SPP1,KLHL20,ATM,DNAAF4,ADGRB1,PON1,HSD17B4,PLCB1,HGD,CYP7A1,CRAT,IL6,UBXN2B,RNF26,UPF3A,HECW1,CUL4A,AGO2,CDC16,FBXO38,TRIP4,FBXO9,LATS1,TRIB2,PCID2,PLAA,BDH2,USP2,LPIN1,LIPA,LSM6,PLIN1,SAMHD1,ETFDH,RFFL,CYP46A1,CCDC115,PLCZ1,TRIM13,KIF16B,TMEM9,NCEH1,SPSB4,SMG9,PSMB7,CBL,PBK,EDEM3,PYGL,ABHD5,PLA2G2E,ADH4,DNAJB9,BTRC,FOXF2,CPQ,LTA4H,SHMT2,U…
GO:BP	positive regulation of metabolic process	GO:0009893	0.00155878	2.80722	3040	1415	279	20110	PRP9,FGF4,FGF19,PRP14,CCND1,TP53INP2,ITCH,NPAT,APP,PYGO1,NPAS3,PKD2,CHD7,ASIP,SFPQ,SPP1,PRIM2,ATM,CAMK1D,NR1H4,ZNF175,ADGRB1,AFAP1L2,SNX7,DSCC1,GAS6,ABL1,EYA2,FGF3,KDM5A,HAX1,PTPN22,DCUN1D2,ADIPOR2,PRP3,TFDP1,SYMPK,FOXA3,SIX5,IL6,PRP2,UPF3A,PTPA,HECW1,SLC27A1,AGO2,NCOA6,TRIP4,PXYLP1,SELE,LATS1,TRIB2,TNP2,POU4F2,PCID2,HMGA2,BCL9,EPHA6,ARID5B,ADRB1,POLR3B,PANX1,NR5A1,LPIN1,MNAT1,PAX2,RBMS3,IFT74,IF…
GO:BP	regulation of locomotion	GO:0040012	0.00170013	2.76952	773	1415	91	20110	FGF4,FGF19,PRKG1,APP,CFAP69,ATM,CAMK1D,ADGRB1,CPNE3,GAS6,ABL1,FGF3,PTPN22,CARMIL1,SEMA3C,UNC5C,BCR,AGO2,DAPK2,SELE,SEMA5B,POU4F2,PLAA,SNAI2,PKN2,DOCK5,CTNNA2,FAM83H,MAPK15,FGF7,F7,TBX5,FBLN1,ACVRL1,PRKCA,ZNF609,FGF21,DDR2,FUT1,PTPRG,RELN,GCSAM,ELP3,PTK2,CXCL14,PTPRR,WNK1,GPNMB,STK24,FBXO7,SELP,AKT3,SNAI1,PRKCE,ZMYND8,TEK,PDCD10,KIT,MMRN2,LAMC2,FADD,TRIP6,VEGFB,FGF8,STAP1,ACVR1B,SRGAP1,NTNG2,FAM89…
GO:BP	regulation of cell migration	GO:0030334	0.00174705	2.75769	697	1415	84	20110	FGF4,FGF19,PRKG1,APP,ATM,CAMK1D,ADGRB1,CPNE3,GAS6,ABL1,FGF3,PTPN22,CARMIL1,SEMA3C,UNC5C,BCR,AGO2,DAPK2,SELE,SEMA5B,PLAA,SNAI2,DOCK5,CTNNA2,FAM83H,MAPK15,FGF7,F7,TBX5,ACVRL1,PRKCA,ZNF609,FGF21,DDR2,FUT1,PTPRG,RELN,GCSAM,ELP3,PTK2,CXCL14,PTPRR,WNK1,GPNMB,STK24,SELP,AKT3,SNAI1,PRKCE,ZMYND8,TEK,PDCD10,KIT,MMRN2,LAMC2,FADD,TRIP6,VEGFB,FGF8,STAP1,ACVR1B,SRGAP1,NTNG2,FAM89B,FERMT3,TNFSF18,ADAM10,HAS2,CC…
GO:BP	cellular response to stress	GO:0033554	0.0018004	2.74463	1463	1415	151	20110	FGF19,CCND1,MAP1LC3A,ITCH,HUS1,APP,PKD2,SFPQ,SGK1,ATM,OPA1,PLCB1,SCARA5,GAS6,ABL1,EYA2,LIG4,FANCC,PTPN22,NUAK1,FOXA3,IL6,PCLAF,CUL4A,TMCO1,NCOA6,RBL1,HMGA2,SNAI2,TICRR,ZNF830,MNAT1,VPS41,DCLRE1B,PLIN1,SAMHD1,MAPK15,CREB3L4,ERCC4,UNC5CL,MACROD1,PARP16,MAEL,CRY1,TRIM13,SYF2,LIG3,PTGIS,OTUB1,MGST1,PRRX1,PBK,HIF3A,RORA,EDEM3,SDE2,PPARGC1A,MACROD2,DNAJB9,APLF,CBX5,HNRNPA1,MLH3,MAPK10,GFRAL,ERCC1,BRSK1…
GO:BP	cell communication	GO:0007154	0.00180315	2.74397	6065	1415	508	20110	FAM13A,PRP9,FGF4,FGF19,PRP14,PIGU,CACNA1D,CCND1,GPR141,MAP1LC3A,PDE5A,ITCH,UNC13C,HUS1,PRKG1,TNFSF13B,APP,PYGO1,PKD2,RAP1B,CHD7,CTNNA3,ASIP,PDE6A,DLGAP3,SIGLEC10,PIK3C2G,SFPQ,ITGA6,QRFP,CSNK1G1,SPP1,ATRNL1,ATM,VGF,DNAAF4,DGKB,OPA1,RABL3,CAAP1,MUC4,STK17A,NR1H4,EXOC1,ADGRB1,CTTN,AFAP1L2,PPP1R9A,PLCB1,BAIAP2L1,GRK1,CPNE3,MUC20,GAS6,ABL1,EYA2,GRM1,FGF3,LAMP1,UTRN,HAX1,PTPN22,ADIPOR2,PRP3,SEMA3C,NUAK…
GO:BP	regulation of response to stimulus	GO:0048583	0.00182951	2.73767	2982	1415	274	20110	PRP9,FGF4,FGF19,PRP14,PIGU,ITCH,PRKG1,TNFSF13B,APP,PKD2,DLGAP3,SIGLEC10,SFPQ,CSNK1G1,ATM,DNAAF4,CAMK1D,OPA1,RABL3,CAAP1,MUC4,NR1H4,CTTN,AFAP1L2,PLCB1,BAIAP2L1,GRK1,GAS6,ABL1,EYA2,GRM1,SERPINE1,LAMP1,HAX1,PTPN22,ABCC1,SEMA3C,NUAK1,NUP107,IL6,RNF26,CUL4A,BCR,DAPK2,PIK3AP1,FBXO38,RBL1,DMPK,FBXO9,SEMA5B,LATS1,RALGPS2,POU4F2,PCID2,HMGA2,CPB2,NPTXR,SNAI2,POLR3B,DEPTOR,NPFFR2,DENND4B,F10,SLA,SAMHD1,RBMS…
GO:BP	cellular response to organic substance	GO:0071310	0.00183387	2.73663	1848	1415	183	20110	FGF4,FGF19,CCND1,TNFSF13B,APP,PKD2,RAP1B,ASIP,SLC26A3,SGK1,SPP1,ATM,DNAAF4,NR1H4,PLCB1,BAIAP2L1,CPNE3,GAS6,ABL1,FGF3,HAX1,PTPN22,MYH11,ADIPOR2,CYP7A1,IL6,IBSP,BCR,SLC27A1,TRIP4,LATS1,SLC9B2,POU4F2,PLAA,SNAI2,ARID5B,NR5A1,LPIN1,IRGC,EXT2,SAMHD1,SOX5,IFNAG,CREB3L4,FGF7,PARP16,CRY1,NCOA2,FSTL1,RAB13,CACYBP,ACVRL1,PRKCA,COMMD7,FGF21,ITGB5,TGFBR3,ALPL,CRIM1,PTGIS,NUGGC,MGST1,GHR,CCDC186,RORA,HTR4,NDUF…
GO:BP	regulation of cell motility	GO:2000145	0.00189474	2.72245	742	1415	88	20110	FGF4,FGF19,PRKG1,APP,CFAP69,ATM,CAMK1D,ADGRB1,CPNE3,GAS6,ABL1,FGF3,PTPN22,CARMIL1,SEMA3C,UNC5C,BCR,AGO2,DAPK2,SELE,SEMA5B,PLAA,SNAI2,PKN2,DOCK5,CTNNA2,FAM83H,MAPK15,FGF7,F7,TBX5,FBLN1,ACVRL1,PRKCA,ZNF609,FGF21,DDR2,FUT1,PTPRG,RELN,GCSAM,ELP3,PTK2,CXCL14,PTPRR,WNK1,GPNMB,STK24,SELP,AKT3,SNAI1,PRKCE,ZMYND8,TEK,PDCD10,KIT,MMRN2,LAMC2,FADD,TRIP6,VEGFB,FGF8,STAP1,ACVR1B,SRGAP1,NTNG2,FAM89B,FERMT3,TNFS…
GO:BP	positive regulation of cellular metabolic process	GO:0031325	0.00201517	2.69569	2631	1415	246	20110	FGF4,FGF19,CCND1,TP53INP2,ITCH,NPAT,APP,PYGO1,NPAS3,PKD2,CHD7,ASIP,SFPQ,SPP1,PRIM2,ATM,NR1H4,ZNF175,ADGRB1,AFAP1L2,SNX7,DSCC1,GAS6,ABL1,EYA2,FGF3,KDM5A,HAX1,PTPN22,DCUN1D2,TFDP1,SYMPK,FOXA3,SIX5,IL6,UPF3A,PTPA,SLC27A1,AGO2,NCOA6,TRIP4,PXYLP1,SELE,LATS1,TRIB2,TNP2,POU4F2,PCID2,HMGA2,BCL9,EPHA6,ARID5B,NR5A1,LPIN1,MNAT1,PAX2,IFT74,IFNAG,MAPK15,ASXL1,CREB3L4,FGF7,PARP16,CRY1,ALX4,TBX5,NCOA2,TRIM13,IN…
GO:BP	positive regulation of nitrogen compound metabolic process	GO:0051173	0.00235681	2.62767	2473	1415	233	20110	FGF4,FGF19,CCND1,TP53INP2,ITCH,NPAT,APP,PYGO1,NPAS3,PKD2,CHD7,SFPQ,SPP1,PRIM2,ATM,NR1H4,ZNF175,AFAP1L2,DSCC1,GAS6,ABL1,EYA2,FGF3,KDM5A,HAX1,PTPN22,DCUN1D2,TFDP1,SYMPK,FOXA3,SIX5,IL6,UPF3A,PTPA,HECW1,SLC27A1,AGO2,NCOA6,TRIP4,PXYLP1,LATS1,TRIB2,TNP2,POU4F2,PCID2,HMGA2,BCL9,ARID5B,NR5A1,LPIN1,MNAT1,PAX2,IFT74,IFNAG,MAPK15,ASXL1,CREB3L4,FGF7,PARP16,CRY1,ALX4,TBX5,NCOA2,TRIM13,ING1,GCM1,CRTC2,FBLN1,AC…
GO:BP	regulation of primary metabolic process	GO:0080090	0.00245193	2.61049	4857	1415	417	20110	FGF4,FGF19,LCORL,CCND1,TP53INP2,ITCH,NPAT,APP,PYGO1,NPAS3,PKD2,CHD7,SFPQ,SPP1,PRIM2,ATM,DNAAF4,CAMK1D,RABL3,CAAP1,NR1H4,ZNF175,ZBTB37,ADGRB1,AFAP1L2,ATP8B1,DSCC1,GAS6,ABL1,EYA2,FGF3,SERPINE1,KDM5A,TRAPPC9,RUBCN,HAX1,PTPN22,DCUN1D2,NUAK1,CBX6,TFDP1,SYMPK,FOXA3,CYP7A1,SIX5,IL6,UPF3A,PTPA,HECW1,CUL4A,SLC27A1,AGO2,NCOA6,TRIP4,RBL1,PXYLP1,LATS1,TRIB2,TNP2,POU4F2,PCID2,HMGA2,HBP1,PLAA,BCL9,CLK4,SNAI2,T…
GO:BP	cell junction organization	GO:0034330	0.00260525	2.58415	522	1415	67	20110	UNC13C,APP,RAP1B,DLGAP3,DGKB,NR1H4,ADGRB1,CTTN,ABL1,LRTM2,PPFIA1,BCR,DMPK,SNAI2,PKN2,NRXN2,CDH11,CLDN16,TBX5,CACNB2,ACVRL1,PRKCA,GABRB2,RELN,ERC1,LIMS2,ERC2,PTK2,NPAS4,CLDN18,GHSR,SNAI1,LAMC1,CTNND2,SIX1,TEK,CYFIP1,NPHP4,CAMKV,SNCG,CACNG2,ASIC2,TSC1,ACTN3,LIMS1,CSK,HOMER1,NTNG2,SHANK1,TJP2,IL1RAP,LMX1A,LGI2,GRHL1,ADAM10,HEG1,PLEC,ECT2,CDH18,LDB1,CAPRIN1,NEDD4,SPARCL1,CACNB1,AMIGO3,MYPN,SDK2
GO:BP	multicellular organismal process	GO:0032501	0.00282992	2.54823	6399	1415	531	20110	PRP9,FGF4,FGF19,NAV1,PRP14,CACNA1D,CCND1,TP53INP2,ITCH,PRKG1,ABCG2,NPAT,TNFSF13B,APP,SLC26A2,PYGO1,CFAP69,PKD2,CHD7,CTNNA3,ASIP,PDE6A,DLGAP3,SIGLEC10,CNGB3,SLC26A3,PRTG,QRFP,SPP1,ATRNL1,ATM,VGF,DNAAF4,LIM2,SPP2,CAMK1D,OPA1,RABL3,NR1H4,ADGRB1,CTTN,ASB4,AFAP1L2,HSD17B4,ATP8B1,PPP1R9A,PLCB1,GRK1,GAS6,RBM19,ABL1,EYA2,GRM1,FGF3,SERPINE1,LRTM2,TRAPPC9,LIG4,HAX1,FANCC,ATP8A2,PTPN22,ABCC1,GPRIN3,MYH11,CA…
GO:BP	intracellular signal transduction	GO:0035556	0.00318314	2.49714	2097	1415	202	20110	FGF4,FGF19,CCND1,ITCH,UNC13C,HUS1,PRKG1,APP,RAP1B,SIGLEC10,PIK3C2G,SFPQ,ATM,DGKB,OPA1,RABL3,STK17A,NR1H4,EXOC1,PPP1R9A,PLCB1,GAS6,ABL1,GRM1,HAX1,PTPN22,NUAK1,NUP107,TRPM8,IL6,CUL4A,BCR,DAPK2,PIK3AP1,DMPK,FBXO9,LATS1,RALGPS2,POU4F2,PCID2,HMGA2,SNAI2,TICRR,PKN2,DOCK5,ZNF830,DEPTOR,NPFFR2,DENND4B,F10,KCNH1,MAPK15,GUCY2C,UNC5CL,MAEL,F7,CRY1,PLCZ1,TRIM13,ELMO1,INPP5D,FBLN1,PRKCA,RALGAPB,FGF21,ALPK1,SY…
GO:BP	metal ion transport	GO:0030001	0.00330762	2.48048	708	1415	84	20110	CACNA1D,KCNQ5,PKD2,CHD7,KCNIP4,STEAP2,SCARA5,GAS6,ABL1,SLC6A11,CACNA2D4,ATP4B,HEPHL1,TRPM8,KCNF1,HECW1,TMCO1,DMPK,SLC9B2,PKD2L1,TRPM1,PANX1,SLC10A7,KCNH1,SLC39A1,PLCZ1,GEM,SLC24A2,CACNB2,SLC9A9,MRS2,KCNRG,KCNN4,CACNA1C,KCNAB2,SLC6A13,STAC3,CACNA1S,KCNK9,KCNIP2,UBASH3B,SLC9A8,CACNA1E,WNK1,KCNK7,RNF207,CASQ2,PRKCE,ITPR1,SLC12A1,CALCRL,SLC12A9,DDIT3,CACNA1I,CACNG2,ASIC2,TSC1,SLC41A2,HOMER1,KCNC3,SLC…
GO:BP	phosphorus metabolic process	GO:0006793	0.00367847	2.43433	2425	1415	228	20110	FGF4,FGF19,PIGU,CCND1,ACAT1,PDE5A,PRKG1,APP,PPM1K,PKD2,PIK3C2G,SGK1,CSNK1G1,ATM,NMNAT2,DGKB,CAMK1D,OPA1,STK17A,NR1H4,AFAP1L2,PON1,HSD17B4,PLCB1,GRK1,CPNE3,GAS6,ABL1,EYA2,FGF3,RUBCN,HAX1,PTPN22,NUAK1,NUP107,SYMPK,IL6,PTPA,SLC27A1,DAPK2,NAPRT,RBL1,PXYLP1,DMPK,LATS1,TRIB2,HMGA2,NAXD,CLK4,EPHA6,PKN2,LPIN1,DEPTOR,MNAT1,NPFFR2,RRM2,SAMHD1,IFNAG,MAPK15,CDK8,GUCY2C,FGF7,PARP16,CRY1,CSGALNACT1,PTPN18,AK8,…
GO:BP	regulation of cell death	GO:0010941	0.00408831	2.38846	1142	1415	122	20110	FGF4,ITCH,SFPQ,KLHL20,ATM,OPA1,CAAP1,STK17A,NR1H4,CTTN,GAS6,ABL1,EYA2,CAPN13,BCL2L15,LIG4,HAX1,IL6,UNC5C,PTPA,DAPK2,LATS1,PCID2,HMGA2,SNAI2,ZNF830,DEPTOR,PAX2,RFFL,PARP16,MAEL,ALX4,FSTL1,TRIM13,ING1,INPP5D,PRKCA,PTGIS,NUGGC,GABRB2,CBL,PPARGC1A,CHST11,LIMS2,SCRIB,STK17B,SPATA2,SLC6A13,PTK2,CKMT1A,GFRAL,PPID,BARHL1,GPNMB,FBXO7,PICALM,PLAGL2,IGFBP3,SNAI1,LRP1,SIX1,MDM2,TMEM14A,TEK,SCIN,SUPV3L1,PDCD1…
GO:BP	phosphate-containing compound metabolic process	GO:0006796	0.00415853	2.38106	2404	1415	226	20110	FGF4,FGF19,PIGU,CCND1,ACAT1,PDE5A,PRKG1,APP,PPM1K,PKD2,PIK3C2G,SGK1,CSNK1G1,ATM,NMNAT2,DGKB,CAMK1D,OPA1,STK17A,NR1H4,AFAP1L2,PON1,HSD17B4,PLCB1,GRK1,CPNE3,GAS6,ABL1,EYA2,FGF3,RUBCN,HAX1,PTPN22,NUAK1,NUP107,SYMPK,IL6,PTPA,SLC27A1,DAPK2,NAPRT,RBL1,PXYLP1,DMPK,LATS1,TRIB2,HMGA2,NAXD,CLK4,EPHA6,PKN2,LPIN1,DEPTOR,MNAT1,NPFFR2,RRM2,SAMHD1,IFNAG,MAPK15,CDK8,GUCY2C,FGF7,PARP16,CRY1,PTPN18,AK8,INPP5D,FBLN…
GO:BP	regulation of molecular function	GO:0065009	0.00559804	2.25196	2439	1415	228	20110	CCND1,ITCH,PRKG1,APP,PKD2,DLGAP3,NCF2,PRIM2,CAMK1D,CAAP1,MUC4,NR1H4,AFAP1L2,PON1,DSCC1,PLCB1,GRTP1,GAS6,ABL1,SERPINE1,KDM5A,TRAPPC9,RUBCN,DCUN1D2,ADPRHL1,NUAK1,TFDP1,SYMPK,IL6,EEF1D,PTPA,HECW1,BCR,SLC27A1,RBL1,SELE,LATS1,RALGPS2,TRIB2,PCID2,HMGA2,NPTXR,PLAA,EPHA6,ARID5B,ADRB1,DOCK5,DEPTOR,MNAT1,NPFFR2,CST3,DENND4B,PAX2,UGT1A1,ANKRD33,MAPK15,ERCC4,RFFL,PARP16,GEM,TRIM13,ELMO1,CRTC2,FBLN1,CACNB2,RA…
GO:BP	regulation of developmental process	GO:0050793	0.00618677	2.20854	1822	1415	178	20110	PRP9,PRP14,CCND1,TNFSF13B,APP,ZMYM6,CHD7,PRTG,CAMK1D,NR1H4,ADGRB1,ASB4,GAS6,RBM19,ABL1,FGF3,SERPINE1,LRTM2,LIG4,HAX1,CARMIL1,SEMA3C,NUAK1,ZMYM4,IL6,HECW1,CUL4A,BCR,AGO2,PPIB,TRIP4,RBL1,DMPK,SEMA5B,LATS1,TRIB2,SLC9B2,POU4F2,PCID2,HMGA2,PLAA,SNAI2,ADRB1,DOCK5,NR5A1,SOX5,ASXL1,S1PR3,FGF7,MAEL,TBX5,HES3,GCM1,INPP5D,FBLN1,ACVRL1,PRKCA,CAMSAP1,CRIM1,PTGIS,DDR2,PRRX1,FUT1,MAMSTR,TG,GHR,RORA,RELN,PPARGC1…
GO:BP	signaling	GO:0023052	0.00679601	2.16775	6020	1415	500	20110	FAM13A,PRP9,FGF4,FGF19,PRP14,PIGU,CACNA1D,CCND1,GPR141,PDE5A,ITCH,UNC13C,HUS1,PRKG1,TNFSF13B,APP,PYGO1,PKD2,RAP1B,CHD7,CTNNA3,ASIP,PDE6A,DLGAP3,SIGLEC10,PIK3C2G,SFPQ,ITGA6,QRFP,CSNK1G1,SPP1,ATRNL1,ATM,VGF,DNAAF4,DGKB,OPA1,RABL3,CAAP1,MUC4,STK17A,NR1H4,EXOC1,ADGRB1,CTTN,AFAP1L2,PPP1R9A,PLCB1,BAIAP2L1,GRK1,CPNE3,MUC20,GAS6,ABL1,EYA2,GRM1,FGF3,LAMP1,UTRN,HAX1,PTPN22,ADIPOR2,PRP3,SEMA3C,NUAK1,SYN3,NU…
GO:BP	cellular response to DNA damage stimulus	GO:0006974	0.00763533	2.11717	668	1415	79	20110	CCND1,HUS1,SFPQ,SGK1,ATM,ABL1,EYA2,LIG4,FANCC,PCLAF,CUL4A,NCOA6,HMGA2,SNAI2,TICRR,ZNF830,MNAT1,DCLRE1B,SAMHD1,MAPK15,ERCC4,MACROD1,MAEL,CRY1,SYF2,LIG3,OTUB1,PRRX1,SDE2,MACROD2,APLF,CBX5,MLH3,ERCC1,BRSK1,GEN1,REV1,SNAI1,KMT5C,TRAIP,CLU,PALB2,MYO6,USP45,CDC7,GINS4,TFPT,UBA6,FAN1,RAD54B,UBA7,RUVBL1,SMUG1,ZCWPW1,FEN1,REXO4,BAD,ERCC2,AP5Z1,TRIM28,PLK3,MAPKAPK2,MC1R,IMMP2L,CETN1,SPIRE2,UBE2V1,ING4,VCPI…
GO:BP	inorganic ion transmembrane transport	GO:0098660	0.0084373	2.0738	736	1415	85	20110	CACNA1D,KCNQ5,SLC26A2,ATP6V1C2,PKD2,CHD7,SLC26A3,KCNIP4,STEAP2,SCARA5,GAS6,ABL1,SLC6A11,CACNA2D4,ATP4B,TRPM8,KCNF1,HECW1,TMCO1,TMCO3,SLC9B2,PKD2L1,TRPM1,PANX1,KCNH1,SLC39A1,GEM,SLC24A2,CACNB2,SLC9A9,MRS2,SLC25A30,KCNRG,KCNN4,CACNA1C,RHCG,KCNAB2,SLC6A13,STAC3,CACNA1S,KCNK9,KCNIP2,UBASH3B,SLC9A8,CACNA1E,WNK1,KCNK7,RNF207,CASQ2,PRKCE,ITPR1,SLC12A1,ANO1,SLC12A9,DDIT3,CACNA1I,CACNG2,ASIC2,KCNC3,SLC6A1…
GO:BP	establishment of localization in cell	GO:0051649	0.00866033	2.06247	1783	1415	174	20110	IPO9,UNC13C,APP,PKD2,RAP1B,CHD7,ASIP,SFPQ,SNX1,KLHL20,ATM,RABL3,NUP153,NR1H4,CTTN,KIF13A,TSNARE1,RAB32,GRTP1,STEAP2,GAS6,ABL1,EYA2,LAMP1,PTPN22,ADPRHL1,AP1S1,SYN3,NUP107,CHAMP1,UBXN2B,AP4B1,NDE1,BCR,TRAM1,SLC9B2,PCID2,PLAA,IPO7,NRXN2,TRPM1,VPS41,KIF3B,TMEM41B,LIN7A,IFT74,MAPK15,AP3S2,GEM,ING1,RAB13,SLC24A2,CACNB2,RIC1,SLC25A30,KIF16B,TMEM50A,BLOC1S2,CCDC186,FYTTD1,NDUFAF2,SCRIB,ERC2,RAB11FIP2,COG…
GO:BP	anatomical structure morphogenesis	GO:0009653	0.00963685	2.01607	2107	1415	200	20110	FGF4,FGF19,TNFSF13B,APP,ZMYM6,PKD2,CHD7,SNX1,ATRNL1,ATM,OPA1,ADGRB1,ASB4,ATP8B1,ABL1,FGF3,SERPINE1,LRTM2,FANCC,NTN4,ADIPOR2,CARMIL1,SEMA3C,FOXA3,ZMYM4,IL6,UNC5C,MFRP,HECW1,PAPPA2,BCR,AGO2,SEMA5B,LATS1,POU4F2,HMGA2,PLAA,EPHA6,ARID5B,MCAM,DOCK5,PAX2,UNC5D,LIPA,CTNNA2,EXT2,CDH11,SLC39A1,ASXL1,FGF7,MAEL,CSGALNACT1,PTPN18,ALX4,TBX5,GCM1,FBLN1,ACVRL1,PRKCA,FGF21,ITGB5,SYF2,TGFBR3,ALPL,LHX8,CAMSAP1,PTGI…
GO:BP	modulation of chemical synaptic transmission	GO:0050804	0.0116107	1.93514	298	1415	43	20110	UNC13C,APP,RAP1B,DLGAP3,VGF,DGKB,ADGRB1,PPP1R9A,ABL1,GRM1,BCR,DMPK,NPTXR,CDH11,CYP46A1,SLC24A2,CACNB2,PRKAR2B,RELN,ERC1,ERC2,GRM3,BRSK1,NPAS4,PRKCE,CYFIP1,CACNG2,S1PR2,IGSF11,DLGAP4,CHRM2,HOMER1,NTNG2,SHANK1,APBA1,CPLX3,SLC4A8,PLCB4,AKAP9,GRIK1,CCR2,GRIK5,STXBP5
GO:BP	regulation of trans-synaptic signaling	GO:0099177	0.0126577	1.89764	299	1415	43	20110	UNC13C,APP,RAP1B,DLGAP3,VGF,DGKB,ADGRB1,PPP1R9A,ABL1,GRM1,BCR,DMPK,NPTXR,CDH11,CYP46A1,SLC24A2,CACNB2,PRKAR2B,RELN,ERC1,ERC2,GRM3,BRSK1,NPAS4,PRKCE,CYFIP1,CACNG2,S1PR2,IGSF11,DLGAP4,CHRM2,HOMER1,NTNG2,SHANK1,APBA1,CPLX3,SLC4A8,PLCB4,AKAP9,GRIK1,CCR2,GRIK5,STXBP5
GO:BP	nervous system development	GO:0007399	0.0132482	1.87784	1710	1415	167	20110	NAV1,PRKG1,APP,PKD2,CHD7,PRTG,ATM,DNAAF4,CAMK1D,OPA1,ADGRB1,ATP8B1,PPP1R9A,PLCB1,GAS6,ABL1,LRTM2,TRAPPC9,LIG4,FANCC,ATP8A2,GPRIN3,SEMA3C,ASTN1,IL6,UNC5C,MFRP,HECW1,NDE1,BCR,FBXO38,GFRA1,SEMA5B,POU4F2,PLAA,EPHA6,NRXN2,MNAT1,UNC5D,DZIP1L,CTNNA2,CDH11,SOX5,HES3,AK8,GCM1,ZNF609,SMG9,LHX8,CAMSAP1,POFUT1,PRRX1,GABRB2,FUT1,TG,RORA,RELN,CMTM8,SCRIB,NEUROG2,KIF13B,TGIF2,NOVA2,MARK2,ELP3,KCNIP2,GFRAL,DCDC2…
GO:BP	positive regulation of macromolecule metabolic process	GO:0010604	0.0167785	1.77525	2795	1415	253	20110	FGF4,FGF19,CCND1,TP53INP2,ITCH,NPAT,APP,PYGO1,NPAS3,PKD2,CHD7,SFPQ,SPP1,PRIM2,ATM,NR1H4,ZNF175,AFAP1L2,DSCC1,GAS6,ABL1,EYA2,FGF3,KDM5A,HAX1,PTPN22,DCUN1D2,TFDP1,SYMPK,FOXA3,SIX5,IL6,UPF3A,PTPA,HECW1,SLC27A1,AGO2,NCOA6,TRIP4,PXYLP1,SELE,LATS1,TRIB2,TNP2,POU4F2,PCID2,HMGA2,BCL9,ARID5B,POLR3B,PANX1,NR5A1,LPIN1,MNAT1,PAX2,RBMS3,IFT74,IFNAG,MAPK15,ASXL1,CREB3L4,FGF7,PARP16,CRY1,ALX4,TBX5,NCOA2,TRIM13,…
GO:BP	protein metabolic process	GO:0019538	0.0175784	1.75502	5108	1415	429	20110	FGF4,FGF19,LARGE1,PIGU,CCND1,LAP3,TRIM9,CUL5,TP53INP2,ITCH,PRKG1,APP,ABHD13,PPM1K,PKD2,SFPQ,SGK1,KLHL7,CSNK1G1,KLHL20,ATM,DNAAF4,CAMK1D,RABL3,CAAP1,DARS2,STK17A,NR1H4,HERC3,ADGRB1,ASB4,ADGB,AFAP1L2,DSCC1,GRK1,CPNE3,SCARA5,GAS6,ABL1,EYA2,CAPN13,FGF3,SERPINE1,KDM5A,HAX1,PTPN22,DCUN1D2,ADPRHL1,ST6GAL1,NUAK1,NUP107,SYMPK,NAA30,IL6,UBXN2B,RNF26,EEF1D,UPF3A,PTPA,HECW1,CUL4A,PAPPA2,SLC27A1,AGO2,PPIB,DAP…
GO:BP	inorganic cation transmembrane transport	GO:0098662	0.0184756	1.7334	673	1415	78	20110	CACNA1D,KCNQ5,ATP6V1C2,PKD2,CHD7,KCNIP4,STEAP2,SCARA5,GAS6,ABL1,SLC6A11,CACNA2D4,ATP4B,TRPM8,KCNF1,HECW1,TMCO1,TMCO3,SLC9B2,PKD2L1,TRPM1,PANX1,KCNH1,SLC39A1,GEM,SLC24A2,CACNB2,SLC9A9,MRS2,KCNRG,KCNN4,CACNA1C,RHCG,KCNAB2,SLC6A13,STAC3,CACNA1S,KCNK9,KCNIP2,UBASH3B,SLC9A8,CACNA1E,WNK1,KCNK7,RNF207,CASQ2,PRKCE,ITPR1,SLC12A1,SLC12A9,DDIT3,CACNA1I,CACNG2,ASIC2,KCNC3,SLC6A12,SLC39A11,KCNK4,SLC25A37,KCNK…
GO:BP	regulation of metabolic process	GO:0019222	0.0187819	1.72626	5976	1415	493	20110	PRP9,FGF4,FGF19,PRP14,LCORL,CCND1,TP53INP2,ITCH,NPAT,APP,PYGO1,NPAS3,PON3,PKD2,CHD7,ASIP,SIGLEC10,SMG7,SFPQ,SPP1,PRIM2,ATM,DNAAF4,CAMK1D,RABL3,CAAP1,STK17A,NR1H4,ZNF175,ZBTB37,ADGRB1,CTTN,AFAP1L2,SNX7,ATP8B1,DSCC1,GAS6,ABL1,EYA2,FGF3,SERPINE1,KDM5A,TRAPPC9,RUBCN,HAX1,PTPN22,DCUN1D2,ADIPOR2,PRP3,NUAK1,CBX6,TFDP1,SYMPK,FOXA3,CYP7A1,SIX5,IL6,PRP2,RNF26,UPF3A,PTPA,HECW1,CUL4A,BCR,SLC27A1,AGO2,NCOA6,T…
GO:BP	cellular localization	GO:0051641	0.0188401	1.72492	2418	1415	223	20110	PIGU,IPO9,UNC13C,APP,PYGO1,PKD2,RAP1B,CHD7,ASIP,SFPQ,SNX1,KLHL20,ATM,RABL3,NUP153,NR1H4,EXOC1,CTTN,KIF13A,TSNARE1,RAB32,GRTP1,STEAP2,GAS6,ABL1,EYA2,LAMP1,PTPN22,ADPRHL1,AP1S1,PPFIA1,SYN3,NUP107,CHAMP1,UBXN2B,AP4B1,NDE1,BCR,TRAM1,LATS1,SLC9B2,PCID2,PLAA,IPO7,NRXN2,TRPM1,NR5A1,VPS41,DZIP1L,KIF3B,TMEM41B,LIN7A,FAM83H,IFT74,MAPK15,FGF7,AP3S2,CYP46A1,GEM,ING1,RAB13,SLC24A2,CACNB2,RIC1,SLC25A30,KIF16B,…
GO:BP	tissue development	GO:0009888	0.0203257	1.69195	1431	1415	143	20110	FGF4,CCND1,PKD2,RAP1B,CHD7,ATRNL1,ATM,OPA1,NR1H4,HSD17B4,GAS6,ABL1,EYA2,FGF3,MYH11,NTN4,SEMA3C,TFDP1,MEPE,IL6,UNC5C,IBSP,BCR,SEMA5B,LATS1,POU4F2,HMGA2,BCL9,SNAI2,ARID5B,BDH2,NR5A1,PAX2,DZIP1L,EXT2,IFT74,SOX5,ASXL1,S1PR3,FGF7,CSGALNACT1,ALX4,TBX5,FSTL1,GCM1,ACVRL1,ITGB5,TGFBR3,ALPL,POFUT1,DDR2,RASIP1,PRRX1,COL12A1,PPARGC1A,CHST11,SCRIB,BTRC,FOXF2,GDF6,MRTFB,STAC3,LAMC3,BRSK1,PBX1,RNF207,GHSR,SNAI1…
GO:BP	negative regulation of biological process	GO:0048519	0.0215229	1.6671	4543	1415	386	20110	FGF4,FGF19,CCND1,TP53INP2,ITCH,HUS1,PRKG1,NPAT,APP,PON3,PKD2,RAP1B,CHD7,ASIP,SIGLEC10,SMG7,SFPQ,PRTG,KLHL20,ATM,OPA1,CAAP1,NUP153,NR1H4,ZNF175,ZBTB37,ADGRB1,CTTN,ATP8B1,GAS6,ABL1,CAPZA3,EYA2,CAPN13,FGF3,SERPINE1,RUBCN,LIG4,HAX1,PTPN22,PPFIA1,CARMIL1,SEMA3C,CBX6,TFDP1,SIX5,IL6,UBXN2B,RNF26,UPF3A,PTPA,HECW1,CUL4A,BCR,BTG1,SLC27A1,AGO2,RBL1,SEMA5B,LATS1,TRIB2,POU4F2,PCID2,HMGA2,CPB2,PLAA,SNAI2,TICRR…
GO:BP	cellular catabolic process	GO:0044248	0.023974	1.62026	1814	1415	174	20110	ACAT1,TRIM9,CUL5,TP53INP2,MAP1LC3A,PDE5A,ITCH,APP,PON2,PON3,SMG7,KLHL20,ATM,DNAAF4,CTTN,PON1,HSD17B4,SNX7,RUBCN,ADPRHL1,HGD,CRAT,IL6,UBXN2B,RNF26,UPF3A,HECW1,CUL4A,AGO2,CDC16,FBXO38,TRIP4,FBXO9,LATS1,TRIB2,PCID2,PLAA,BDH2,USP2,LPIN1,VPS41,LSM6,TMEM41B,SAMHD1,ETFDH,MAPK15,ERCC4,RFFL,CCDC115,TRIM13,KIF16B,SPSB4,SMG9,PSMB7,RASIP1,CBL,PBK,EDEM3,PYGL,ABHD5,ADH4,DNAJB9,BTRC,FOXF2,CPQ,LTA4H,SHMT2,USP12,…
GO:BP	response to stress	GO:0006950	0.0242158	1.6159	2809	1415	253	20110	FGF19,CCND1,MAP1LC3A,ITCH,HUS1,PRKG1,APP,PKD2,SIGLEC10,SFPQ,SGK1,ATM,VGF,OPA1,NR1H4,ADGRB1,AFAP1L2,PLCB1,SCARA5,GAS6,ABL1,EYA2,SERPINE1,LAMP1,LIG4,FANCC,PTPN22,ABCC1,ADIPOR2,NUAK1,FOXA3,IL6,RNF26,PCLAF,CUL4A,BCR,SLC27A1,TMCO1,PIK3AP1,NAPRT,NCOA6,RBL1,TRAM1,FBXO9,HMGA2,PROZ,CPB2,PLAA,SNAI2,TICRR,IPO7,MCAM,ADRB1,POLR3B,ZNF830,MNAT1,F10,VPS41,TAC1,LIPA,DCLRE1B,SLA,IRGC,PLIN1,SAMHD1,RBMS3,IFNAG,ETFDH…
GO:BP	homeostatic process	GO:0042592	0.0245449	1.61004	1352	1415	136	20110	TP53INP2,TNFSF13B,APP,PKD2,CHD7,SLC26A3,VGF,NR1H4,STEAP2,SCARA5,GAS6,ABL1,GRM1,FANCC,ADIPOR2,ATP4B,HEPHL1,FOXA3,CYP7A1,IL6,BCR,SLC27A1,TMCO1,DMPK,SLC9B2,PLAA,BDH2,TRPM1,ADRB1,ZNF830,SLC10A7,TAC1,LIPA,EXT2,ASXL1,UBAP2L,CRY1,CCDC115,TBX5,PLCZ1,FSTL1,CRTC2,INPP5D,SLC24A2,CACNB2,SLC9A9,TMEM9,FGF21,ALPL,CACNA1C,CCDC186,RORA,RHCG,PYGL,ABHD5,PPARGC1A,NDUFAF2,ABCB4,RAB11FIP2,ACHE,NOVA2,UBASH3B,SLC9A8,WNK…
GO:BP	trans-synaptic signaling	GO:0099537	0.0272289	1.56497	516	1415	63	20110	UNC13C,APP,RAP1B,DLGAP3,VGF,DGKB,ADGRB1,PPP1R9A,ABL1,GRM1,SYN3,BCR,DMPK,NPTXR,NRXN2,TAC1,LIN7A,CDH11,CYP46A1,SLC24A2,CACNB2,PRKAR2B,P2RX6,RELN,ERC1,HTR4,HTR3C,SCRIB,ERC2,CADPS2,STAC3,HTR3A,HTR6,CACNA1E,GRM3,BRSK1,NPAS4,PRKCE,CYFIP1,SNCG,CACNG2,S1PR2,IGSF11,DLGAP4,CHRM2,EXOC4,HOMER1,NTNG2,SHANK1,APBA1,HTR3B,CADPS,IL1RAP,CPLX3,SLC4A8,PLCB4,PNOC,AKAP9,GRIK1,CACNB1,CCR2,GRIK5,STXBP5
GO:BP	cellular protein metabolic process	GO:0044267	0.0272515	1.56461	4461	1415	379	20110	FGF4,FGF19,LARGE1,PIGU,CCND1,TRIM9,CUL5,TP53INP2,ITCH,PRKG1,APP,ABHD13,PPM1K,PKD2,SFPQ,SGK1,KLHL7,CSNK1G1,KLHL20,ATM,DNAAF4,CAMK1D,RABL3,CAAP1,DARS2,STK17A,NR1H4,HERC3,ADGRB1,ASB4,AFAP1L2,DSCC1,GRK1,CPNE3,GAS6,ABL1,EYA2,FGF3,SERPINE1,KDM5A,HAX1,PTPN22,DCUN1D2,ADPRHL1,ST6GAL1,NUAK1,NUP107,SYMPK,NAA30,IL6,UBXN2B,RNF26,EEF1D,UPF3A,PTPA,HECW1,CUL4A,SLC27A1,AGO2,PPIB,DAPK2,DOLPP1,CDC16,FBXO38,TRIP4,DM…
GO:BP	regulation of multicellular organismal process	GO:0051239	0.0281962	1.54981	1943	1415	184	20110	PRP9,FGF4,PRP14,CACNA1D,CCND1,ITCH,PRKG1,APP,CHD7,CTNNA3,DLGAP3,PRTG,NR1H4,ADGRB1,CTTN,AFAP1L2,GAS6,RBM19,ABL1,GRM1,FGF3,SERPINE1,LRTM2,LIG4,HAX1,PTPN22,ADIPOR2,SEMA3C,IL6,RNF26,CUL4A,BCR,SLC27A1,AGO2,PPIB,DMPK,SEMA5B,LATS1,TRIB2,SLC9B2,POU4F2,PCID2,HMGA2,CPB2,NPTXR,SNAI2,ADRB1,DOCK5,POLR3B,PANX1,NR5A1,SOX5,S1PR3,FGF7,MAEL,CRY1,TBX5,HES3,INPP5D,CACNB2,ACVRL1,PRKCA,FGF21,ALPL,PTGIS,DDR2,FUT1,CACNA…
GO:BP	cation transmembrane transport	GO:0098655	0.0289483	1.53838	794	1415	88	20110	CACNA1D,KCNQ5,ATP6V1C2,PKD2,CHD7,CNGB3,KCNIP4,STEAP2,SCARA5,GAS6,ABL1,SLC6A11,CACNA2D4,ATP4B,MGC157082,TRPM8,KCNF1,HECW1,TMCO1,TMCO3,SLC9B2,PKD2L1,TRPM1,PANX1,KCNH1,SLC39A1,GEM,SLC24A2,CACNB2,SLC9A9,MRS2,KCNRG,KCNN4,CACNA1C,P2RX6,RHCG,RELN,KCNAB2,SLC6A13,STAC3,CACNA1S,KCNK9,KCNIP2,UBASH3B,SLC9A8,CACNA1E,WNK1,KCNK7,RNF207,CASQ2,PRKCE,ITPR1,SLC12A1,ANO1,SLC12A9,DDIT3,CACNA1I,CACNG2,CNIH3,ASIC2,SLC4…
GO:BP	regulation of cell population proliferation	GO:0042127	0.0316149	1.50011	1156	1415	119	20110	PRP9,FGF4,FGF19,PRP14,CCND1,ITCH,PRKG1,TNFSF13B,APP,PKD2,SIGLEC10,ATM,GAS6,ABL1,FGF3,LIG4,PTPN22,TFDP1,SIX5,IL6,CUL4A,BTG1,HMGA2,SNAI2,PAX2,KCNH1,IFT74,MAPK15,GUCY2C,FGF7,TBX5,ING1,INPP5D,FBLN1,ACVRL1,PRKCA,ZNF609,FGF21,A4GNT,DDR2,PRRX1,FUT1,SHANK2,PPARGC1A,CHST11,LIMS2,SCRIB,PTK2,CNOT8,GPNMB,PURA,CRP,PBX1,AKT3,CLEC11A,ZNF503,SIX1,CALCRL,GLI1,PDCD1LG2,SCIN,PDCD10,CLU,KIT,CDC7,LAMC2,FADD,ISL1,BMP5…
GO:BP	apoptotic process	GO:0006915	0.0317289	1.49854	1299	1415	131	20110	FGF4,ITCH,APP,SFPQ,SGK1,KLHL20,ATM,OPA1,CAAP1,STK17A,NR1H4,CTTN,GAS6,ABL1,EYA2,CAPN13,BCL2L15,LIG4,HAX1,TFDP1,IL6,UNC5C,PTPA,DAPK2,XKR9,DMPK,LATS1,PCID2,HMGA2,SNAI2,ZNF830,DEPTOR,BNIP2,PAX2,UNC5D,RFFL,MAEL,ALX4,FSTL1,ELMO1,INPP5D,PRKCA,PTGIS,NUGGC,GRAMD4,BLOC1S2,GABRB2,CBL,PPARGC1A,CHST11,LIMS2,SCRIB,STK17B,PTK2,CKMT1A,GFRAL,PPID,GSDMA,BARHL1,STK24,PLAGL2,IGFBP3,SNAI1,ITPR1,GAS2,RTN3,NHLH2,SIX1,M…
GO:BP	mitotic cell cycle	GO:0000278	0.0320228	1.49454	717	1415	81	20110	NCAPG,CCND1,HUS1,NPAT,APP,PKD2,TAF2,ATM,AFAP1L2,DSCC1,ABL1,TUBGCP3,TFDP1,CHAMP1,UBXN2B,PTPA,NDE1,CUL4A,BTG1,CDC16,RBL1,LATS1,PCID2,HMGA2,TICRR,PKN2,ZNF830,USP2,KIF3B,JTB,GEM,PRKCA,SYF2,SDE2,SCRIB,TUBGCP5,KIF2C,GPNMB,BRSK1,GEN1,FBXO7,PBX1,ANKFN1,CENPT,EML1,NEK6,CCDC61,TUBA3E,DCTN2,CDC7,TPRA1,KMT2E,NCAPD2,GAS1,FGF8,MYBL1,ACVR1B,CCDC8,GPR132,CCNJ,PTTG1,ID2,CHMP2A,MEIS2,ANKRD17,SGO2,TUBA1D,ERCC2,KLHL…
GO:BP	anterograde trans-synaptic signaling	GO:0098916	0.0321916	1.49226	508	1415	62	20110	UNC13C,APP,RAP1B,DLGAP3,VGF,DGKB,ADGRB1,PPP1R9A,ABL1,GRM1,SYN3,BCR,DMPK,NPTXR,NRXN2,TAC1,LIN7A,CDH11,CYP46A1,SLC24A2,CACNB2,PRKAR2B,P2RX6,RELN,ERC1,HTR4,HTR3C,SCRIB,ERC2,CADPS2,STAC3,HTR3A,HTR6,CACNA1E,GRM3,BRSK1,NPAS4,PRKCE,CYFIP1,SNCG,CACNG2,S1PR2,IGSF11,DLGAP4,CHRM2,EXOC4,HOMER1,NTNG2,SHANK1,APBA1,HTR3B,CADPS,CPLX3,SLC4A8,PLCB4,PNOC,AKAP9,GRIK1,CACNB1,CCR2,GRIK5,STXBP5
GO:BP	chemical synaptic transmission	GO:0007268	0.0321916	1.49226	508	1415	62	20110	UNC13C,APP,RAP1B,DLGAP3,VGF,DGKB,ADGRB1,PPP1R9A,ABL1,GRM1,SYN3,BCR,DMPK,NPTXR,NRXN2,TAC1,LIN7A,CDH11,CYP46A1,SLC24A2,CACNB2,PRKAR2B,P2RX6,RELN,ERC1,HTR4,HTR3C,SCRIB,ERC2,CADPS2,STAC3,HTR3A,HTR6,CACNA1E,GRM3,BRSK1,NPAS4,PRKCE,CYFIP1,SNCG,CACNG2,S1PR2,IGSF11,DLGAP4,CHRM2,EXOC4,HOMER1,NTNG2,SHANK1,APBA1,HTR3B,CADPS,CPLX3,SLC4A8,PLCB4,PNOC,AKAP9,GRIK1,CACNB1,CCR2,GRIK5,STXBP5
GO:BP	ion transmembrane transport	GO:0034220	0.0326802	1.48572	1004	1415	106	20110	CACNA1D,KCNQ5,SLC26A2,ATP6V1C2,PKD2,CHD7,CNGB3,SLC26A3,KCNIP4,STEAP2,SCARA5,GAS6,ABL1,GRM1,SLC6A11,ABCC1,CACNA2D4,ATP4B,MGC157082,TRPM8,KCNF1,HECW1,SLC27A1,TMCO1,TMCO3,SLC9B2,PKD2L1,TRPM1,PANX1,KCNH1,SLC39A1,GEM,SLC24A2,CACNB2,SLC9A9,MRS2,SLC25A30,KCNRG,KCNN4,GABRB2,CACNA1C,P2RX6,RHCG,RELN,HTR3C,KCNAB2,SLC6A13,STAC3,CACNA1S,KCNK9,KCNIP2,UBASH3B,HTR3A,SLC25A12,SLC9A8,CACNA1E,WNK1,KCNK7,RNF207,CASQ…
GO:BP	vesicle-mediated transport	GO:0016192	0.0328558	1.48339	1276	1415	129	20110	UNC13C,APP,RAP1B,NCF2,SNX1,CSNK1G1,KLHL20,CAMK1D,EXOC1,ADGRB1,KIF13A,TSNARE1,RAB32,STEAP2,SCARA5,GAS6,ABL1,LAMP1,RUBCN,AP1S1,CARMIL1,AP4B1,TLN2,BCR,XKR9,SELE,SLC9B2,PLAA,SLC10A7,VPS41,KIF3B,LIN7A,MAPK15,C3H1ORF43,AP3S2,RAB13,ELMO1,CACNB2,RIC1,KIF16B,TMEM50A,BLOC1S2,HHIPL1,CBL,GHR,CD163,SCRIB,ERC2,RAB11FIP2,COG7,CADPS2,ACHE,SYTL2,GGA2,BRSK1,PICALM,TBC1D14,LRP1,RTN3,CCDC91,DENND1A,CALCRL,TRAK1,RAB2…
GO:BP	synaptic signaling	GO:0099536	0.0333752	1.47658	541	1415	65	20110	UNC13C,APP,RAP1B,DLGAP3,VGF,DGKB,ADGRB1,PPP1R9A,ABL1,GRM1,UTRN,SYN3,BCR,DMPK,NPTXR,NRXN2,TAC1,LIN7A,CDH11,CYP46A1,SLC24A2,CACNB2,PRKAR2B,P2RX6,RELN,ERC1,HTR4,HTR3C,SCRIB,ERC2,CADPS2,ACHE,STAC3,HTR3A,HTR6,CACNA1E,GRM3,BRSK1,NPAS4,PRKCE,CYFIP1,SNCG,CACNG2,S1PR2,IGSF11,DLGAP4,CHRM2,EXOC4,HOMER1,NTNG2,SHANK1,APBA1,HTR3B,CADPS,IL1RAP,CPLX3,SLC4A8,PLCB4,PNOC,AKAP9,GRIK1,CACNB1,CCR2,GRIK5,STXBP5
GO:BP	cell population proliferation	GO:0008283	0.0337988	1.4711	1409	1415	140	20110	PRP9,FGF4,FGF19,PRP14,CCND1,ITCH,PRKG1,TNFSF13B,APP,PKD2,SIGLEC10,ATM,GAS6,ABL1,FGF3,LIG4,PTPN22,TFDP1,SIX5,IL6,NDE1,CUL4A,BTG1,HMGA2,SNAI2,PAX2,LIPA,KCNH1,IFT74,SOX5,IFNAG,MAPK15,GUCY2C,FGF7,TBX5,ING1,INPP5D,FBLN1,ACVRL1,PRKCA,ZNF609,FGF21,A4GNT,DDR2,PRRX1,FUT1,SHANK2,RORA,PPARGC1A,CHST11,LIMS2,SCRIB,BTRC,PTK2,CNOT8,ERCC1,GPNMB,PURA,CRP,PBX1,AKT3,CLEC11A,IGFBP3,ZNF503,SIX1,CALCRL,GLI1,TEK,PDCD1L…
GO:BP	mitotic cell cycle phase transition	GO:0044772	0.0341965	1.46602	311	1415	43	20110	CCND1,HUS1,NPAT,APP,PKD2,TAF2,ATM,TFDP1,CUL4A,CDC16,RBL1,LATS1,PCID2,HMGA2,TICRR,ZNF830,SYF2,SDE2,GPNMB,BRSK1,GEN1,FBXO7,PBX1,NEK6,CDC7,TPRA1,KMT2E,ACVR1B,GPR132,CCNJ,ID2,CHMP2A,ANKRD17,ERCC2,KLHL22,PLK3,FBXL12,HECW2,USP47,CCNE2,ANAPC1,FBXO5,ARPP19
GO:BP	positive regulation of cell migration	GO:0030335	0.0350904	1.45481	393	1415	51	20110	APP,ATM,CPNE3,GAS6,ABL1,CARMIL1,SEMA3C,AGO2,DAPK2,SEMA5B,PLAA,SNAI2,DOCK5,FAM83H,FGF7,F7,PRKCA,ZNF609,DDR2,FUT1,RELN,ELP3,PTK2,CXCL14,WNK1,GPNMB,SELP,AKT3,SNAI1,PRKCE,TEK,PDCD10,KIT,LAMC2,FADD,TRIP6,VEGFB,ACVR1B,FAM89B,FERMT3,TNFSF18,ADAM10,HAS2,CCL5,ATP5F1B,SEMA3D,CCL21,GPLD1,CCR2,IRS2,FBXO5
GO:BP	enzyme linked receptor protein signaling pathway	GO:0007167	0.0399597	1.39838	778	1415	86	20110	FGF4,FGF19,NR1H4,AFAP1L2,BAIAP2L1,CPNE3,MUC20,GAS6,ABL1,FGF3,LATS1,EPHA6,ARID5B,SLA,GUCY2C,FGF7,F7,FSTL1,ACVRL1,KIF16B,FGF21,ITGB5,NCEH1,TGFBR3,CRIM1,DDR2,CBL,GHR,CHST11,GDF6,TGIF2,PTK2,PTPRR,GFRAL,UBASH3B,ANGPTL1,ZC3H3,SHC3,GHSR,IGFBP3,TRIM33,TEK,CYFIP1,VWA2,BTBD11,KIT,ADAMTS3,INHBE,MMRN2,BMP5,VEGFB,FGF8,STAP1,ACVR1B,HMCN1,FOS,INHBC,NPNT,FAM89B,ZAP70,PID1,SOCS1,MST1R,CHURC1,DGKD,LRP2,FBN1,PIN1,G…
GO:BP	positive regulation of nucleobase-containing compound metabolic process	GO:0045935	0.0409127	1.38814	1597	1415	155	20110	FGF4,TP53INP2,NPAT,APP,PYGO1,NPAS3,PKD2,CHD7,SFPQ,SPP1,PRIM2,ATM,NR1H4,ZNF175,AFAP1L2,DSCC1,EYA2,KDM5A,HAX1,TFDP1,FOXA3,SIX5,IL6,AGO2,NCOA6,TRIP4,POU4F2,PCID2,HMGA2,BCL9,ARID5B,NR5A1,LPIN1,PAX2,IFT74,MAPK15,ASXL1,CREB3L4,FGF7,ALX4,TBX5,NCOA2,TRIM13,ING1,GCM1,CRTC2,ACVRL1,ZNF609,RBM20,PRRX1,MAMSTR,NR6A1,RORA,PPARGC1A,BTRC,APLF,FOXF2,GDF6,ZNF395,MRTFB,HNRNPA1,CNOT8,BARHL1,ERCC1,RPS6KA4,PICALM,PLAGL…
GO:BP	gamma-aminobutyric acid transport	GO:0015812	0.0410535	1.38665	10	1415	6	20110	SLC6A11,SLC6A13,TRH,SLC6A12,APBA1,SLC32A1
GO:CC	cytoplasm	GO:0005737	2.45e-12	11.6102	9899	1471	840	20877	FGF4,NCAPG,FGF19,LARGE1,PIGU,CCND1,ACAT1,LAP3,IPO9,TRIM9,TP53INP2,CHDH,MAP1LC3A,ITCH,AHCY,UNC13C,DYNLRB1,PRKG1,ABCG2,NPAT,TNFSF13B,KCNQ5,APP,ABHD13,GTPBP10,PPM1K,ATP6V1C2,CFAP69,PKD2,RAP1B,CTNNA3,ARPC5,PIK3C2G,PDIA6,SFPQ,RAB2A,SGK1,KLHL7,NCF2,SNX1,CSNK1G1,HSD17B7,KCNIP4,SPP1,KLHL20,ATM,NMNAT2,VGF,DNAAF4,CAMK1D,OPA1,NUP153,DARS2,COA1,ZNF175,EXOC1,ADGRB1,CTTN,AFAP1L2,HSD17B4,RMI2,CFAP299,SNX7,ATP8B…
GO:CC	cell junction	GO:0030054	2.04e-07	6.69083	1474	1471	166	20877	CCND1,TRIM9,UNC13C,TNFSF13B,APP,PKD2,RAP1B,CTNNA3,DLGAP3,NMNAT2,DGKB,ADGRB1,PPP1R9A,CPNE3,GRM1,SLC6A11,LAMP1,UTRN,PPFIA1,SYN3,NDE1,TLN2,C1QTNF5,BCR,TRIP4,SLC9B2,NPTXR,PLAA,PKN2,NRXN2,ADRB1,PANX1,GTF2A2,TAC1,KCNH1,CTNNA2,SLA,LIN7A,CDH11,CLDN16,MAPK15,CYP46A1,RAB13,CACNB2,SPECC1L,PRKAR2B,RASIP1,GABRB2,CACNA1C,SHANK2,P2RX6,ERC1,HTR4,LIMS2,HTR3C,SCRIB,ERC2,KCNAB2,ABCB4,CADPS2,ACHE,STAC3,PTK2,PTPRR,HT…
GO:CC	Golgi apparatus	GO:0005794	7.13e-07	6.14681	1150	1471	135	20877	LARGE1,PRKG1,APP,PKD2,RAB2A,SNX1,SPP1,KLHL20,NMNAT2,VGF,CTTN,ATP8B1,RAB32,STEAP2,TRAPPC9,ATP8A2,AP1S1,ST6GAL1,AP4B1,DAPK2,TMCO1,PXYLP1,BCL9,ARMH3,SLC10A7,DENND4B,ST8SIA4,VPS41,EXT2,GLT6D1,MAPK15,CREB3L4,FGF7,C3H1ORF43,KIAA0319L,AP3S2,CSGALNACT1,RAB13,RIC1,A4GNT,B4GALNT3,S100A3,FUT1,CBL,CCDC186,SDE2,CHST11,SLC35E3,CPQ,COG7,ACHE,GGA2,FAM20B,RNF144A,SLC9A8,TBC1D14,MR1,GGTA1,PRKCE,GALNT18,ZMYND8,GLB1…
GO:CC	endomembrane system	GO:0012505	1.31454e-06	5.88122	3177	1471	304	20877	LARGE1,PIGU,IPO9,TRIM9,MAP1LC3A,ITCH,UNC13C,PRKG1,APP,PKD2,PDIA6,RAB2A,SGK1,NCF2,SNX1,HSD17B7,SPP1,KLHL20,NMNAT2,VGF,RABL3,NUP153,CTTN,SNX7,ATP8B1,KIF13A,PLCB1,TSNARE1,RAB32,STEAP2,LAMP1,TRAPPC9,RUBCN,CKAP4,HAX1,ATP8A2,ADPRHL1,AP1S1,ST6GAL1,CARMIL1,ASTN1,SYN3,NUP107,CYP7A1,RNF26,AP4B1,C1QTNF5,SLC27A1,PPIB,DAPK2,TMCO1,DOLPP1,NUP210,TRAM1,PXYLP1,AGMO,DMPK,SELE,LMNTD1,SLC9B2,PCID2,BCL9,PKD2L1,SCD,AR…
GO:CC	synapse	GO:0045202	3.22613e-06	5.49132	935	1471	113	20877	TRIM9,UNC13C,APP,DLGAP3,NMNAT2,DGKB,ADGRB1,PPP1R9A,GRM1,SLC6A11,LAMP1,UTRN,PPFIA1,SYN3,NDE1,BCR,TRIP4,SLC9B2,NPTXR,PLAA,NRXN2,ADRB1,TAC1,KCNH1,SLA,LIN7A,CDH11,CYP46A1,RAB13,CACNB2,PRKAR2B,GABRB2,CACNA1C,SHANK2,P2RX6,ERC1,HTR4,HTR3C,SCRIB,ERC2,KCNAB2,CADPS2,ACHE,STAC3,PTK2,HTR3A,HTR6,CACNA1E,GRM3,BRSK1,PURA,PICALM,NPAS4,ITPR1,CTNND2,DENND1A,CYFIP1,NPHP4,CAMKV,SNCG,CACNG2,CNIH3,ASIC2,DLGAP4,PPP3CB,…
GO:CC	dendritic tree	GO:0097447	7.31521e-05	4.13577	358	1471	53	20877	TRIM9,APP,ABHD13,SFPQ,KLHL20,OPA1,ADGRB1,PPP1R9A,GRM1,UNC5C,BCR,AGO2,KCNH1,KIF3B,SLA,CYP46A1,RGS8,PRKAR2B,ELOVL5,CACNA1C,SHANK2,RELN,HTR4,GNAZ,MARK2,PTK2,HTR6,GRM3,PURA,DENND1A,TRAK1,CNIH3,ASIC2,CHRM2,FBXO2,TNN,HOMER1,KCNC3,SHANK1,APBA1,LRP2,ADAM10,DNER,SLC4A8,STRN,PLEC,MAP1A,PLCB4,PNOC,CAPRIN1,NEDD4,OSBP2,SLC32A1
GO:CC	dendrite	GO:0030425	7.31521e-05	4.13577	358	1471	53	20877	TRIM9,APP,ABHD13,SFPQ,KLHL20,OPA1,ADGRB1,PPP1R9A,GRM1,UNC5C,BCR,AGO2,KCNH1,KIF3B,SLA,CYP46A1,RGS8,PRKAR2B,ELOVL5,CACNA1C,SHANK2,RELN,HTR4,GNAZ,MARK2,PTK2,HTR6,GRM3,PURA,DENND1A,TRAK1,CNIH3,ASIC2,CHRM2,FBXO2,TNN,HOMER1,KCNC3,SHANK1,APBA1,LRP2,ADAM10,DNER,SLC4A8,STRN,PLEC,MAP1A,PLCB4,PNOC,CAPRIN1,NEDD4,OSBP2,SLC32A1
GO:CC	nucleoplasm	GO:0005654	0.000143144	3.84423	3064	1471	283	20877	CCND1,LAP3,TP53INP2,ITCH,ABCG2,NPAT,NPAS3,CHD7,SFPQ,SGK1,KLHL7,TAF2,KLHL20,ATM,OPA1,NUP153,DARS2,STK17A,ZNF175,ZBTB37,RMI2,ATP8B1,DSCC1,PLCB1,ETFB,BAIAP2L1,CPNE3,RBM19,ABL1,GTF2E1,UTRN,RUBCN,LIG4,CKAP4,ATP8A2,CARMIL1,TAF1B,NUAK1,TFDP1,SYMPK,FOXA3,CHAMP1,EEF1D,PTPA,EFCAB6,PPIB,NCOA6,TRIP4,RBL1,POU4F2,HBP1,CIAO2A,ZC3H13,TICRR,PKN2,IPO7,NR5A1,ZNF830,GTF2A2,MNAT1,DENND4B,RUNX1T1,PAX2,LIPA,DCLRE1B,SAM…
GO:CC	somatodendritic compartment	GO:0036477	0.000278656	3.55493	474	1471	63	20877	TRIM9,APP,ABHD13,SFPQ,KLHL20,OPA1,ADGRB1,PPP1R9A,GRM1,UNC5C,BCR,AGO2,TAC1,KCNH1,KIF3B,SLA,CYP46A1,RGS8,TMEM50A,PRKAR2B,KCNN4,ELOVL5,CACNA1C,SHANK2,RELN,HTR4,GNAZ,MARK2,PTK2,S100A5,HTR6,GRM3,PURA,PICALM,CTNND2,DENND1A,TRAK1,SNCG,MYO10,CACNG2,CNIH3,ASIC2,CHRM2,FBXO2,TNN,HOMER1,KCNC3,SHANK1,APBA1,LRP2,ADAM10,DNER,SLC4A8,STRN,PLEC,MAP1A,PLCB4,PNOC,CAPRIN1,NEDD4,OSBP2,SERPINI1,SLC32A1
GO:CC	basement membrane	GO:0005604	0.000573693	3.24132	79	1471	19	20877	ATRNL1,NTN4,FBLN1,ACHE,LAMC3,LAMC1,VWA2,TIMP3,COL28A1,MMRN2,LAMC2,ACAN,HMCN1,NTNG2,NPNT,FBN1,COL2A1,LOXL2,NTN5
GO:CC	cytoskeleton	GO:0005856	0.000809637	3.09171	1910	1471	186	20877	NAV1,TRIM9,MAP1LC3A,DYNLRB1,APP,PKD2,CTNNA3,ARPC5,ATM,CCDC77,OPA1,ZNF175,CTTN,PPP1R9A,KIF13A,BAIAP2L1,ABL1,CAPZA3,UTRN,HAX1,TUBGCP3,ABLIM1,MYH11,NUAK1,RSPH6A,FOXA3,CHAMP1,KATNA1,UBXN2B,NDE1,TLN2,CDC16,TRIP4,DMPK,SELE,LATS1,TRIB2,PKN2,NPFFR2,VPS41,PAX2,DCLRE1B,DZIP1L,KIF3B,CTNNA2,FAM83H,IFT74,MAPK15,PYCR3,JTB,KIF7,GEM,AK8,INPP5D,KIF16B,CEP170,TMEM9,SPECC1L,ALPK1,PRKAR2B,CAMSAP1,DDR2,BLOC1S2,TPM3,G…
GO:CC	neuron projection	GO:0043005	0.00356651	2.44776	901	1471	98	20877	NAV1,TRIM9,UNC13C,APP,ABHD13,PDE6A,CNGB3,SFPQ,KLHL20,NMNAT2,DNAAF4,OPA1,ADGRB1,ATP8B1,PPP1R9A,GRK1,GRM1,SLC6A11,UNC5C,BCR,AGO2,EPHA6,TAC1,KCNH1,KIF3B,CTNNA2,SLA,AP3S2,CYP46A1,RGS8,PRKAR2B,KCNN4,ELOVL5,BLOC1S2,CACNA1C,SHANK2,RELN,HTR4,GNAZ,HTR3C,KCNAB2,KIF13B,SLC6A13,MARK2,PTK2,HTR3A,DCDC2,HTR6,GRM3,PURA,FBXO7,CCK,GHSR,DENND1A,TRAK1,CYFIP1,NPHP4,SNCG,MYO10,CACNA1I,CNIH3,GRXCR2,ASIC2,DCTN2,STRC,CHR…
GO:CC	microtubule cytoskeleton	GO:0015630	0.00517172	2.28636	1119	1471	116	20877	NAV1,MAP1LC3A,DYNLRB1,APP,PKD2,ATM,CCDC77,OPA1,CTTN,KIF13A,TUBGCP3,NUAK1,CHAMP1,KATNA1,UBXN2B,NDE1,CDC16,TRIP4,LATS1,PKN2,VPS41,PAX2,DCLRE1B,DZIP1L,KIF3B,IFT74,MAPK15,PYCR3,JTB,KIF7,GEM,KIF16B,CEP170,TMEM9,SPECC1L,ALPK1,PRKAR2B,CAMSAP1,BLOC1S2,GAS2L3,DNAL4,ERC1,KCNAB2,SHMT2,KIF13B,TGIF2,NAA40,PTK2,TUBGCP5,KIF2C,DCDC2,MZT2B,BRSK1,GEN1,LRRCC1,ANKFN1,TEK,NPHP4,EML1,NEK6,TBC1D7,CCDC61,TUBA3E,MAPRE1,C…
GO:CC	plasma membrane bounded cell projection	GO:0120025	0.00524438	2.28031	1575	1471	154	20877	NAV1,TRIM9,UNC13C,ABCG2,APP,ABHD13,CFAP69,PKD2,PDE6A,ARPC5,CNGB3,SLC26A3,SFPQ,SNX1,KLHL20,NMNAT2,DNAAF4,OPA1,ADGRB1,CTTN,ATP8B1,PPP1R9A,GRK1,GRM1,SLC6A11,UTRN,HAX1,CARMIL1,RSPH6A,UNC5C,TLN2,BCR,AGO2,SLC9B2,EPHA6,PKD2L1,PKN2,PANX1,TAC1,DZIP1L,KCNH1,KIF3B,CTNNA2,SLA,IFT74,MAPK15,AP3S2,CYP46A1,KIF7,RAB13,AK8,RGS8,CEP170,ALPK1,TMEM50A,PRKAR2B,KCNN4,ELOVL5,BLOC1S2,CACNA1C,SHANK2,CBL,DNAL4,RELN,ERC1,HT…
GO:CC	cell projection	GO:0042995	0.00727089	2.13841	1646	1471	159	20877	NAV1,TRIM9,UNC13C,ABCG2,APP,ABHD13,CFAP69,PKD2,PDE6A,ARPC5,CNGB3,SLC26A3,SFPQ,SNX1,KLHL20,NMNAT2,DNAAF4,OPA1,ADGRB1,CTTN,ATP8B1,PPP1R9A,GRK1,GRM1,SLC6A11,UTRN,HAX1,CARMIL1,RSPH6A,UNC5C,TLN2,C1QTNF5,BCR,AGO2,SLC9B2,EPHA6,PKD2L1,PKN2,PANX1,TAC1,DZIP1L,KCNH1,KIF3B,CTNNA2,SLA,IFT74,MAPK15,AP3S2,CYP46A1,KIF7,RAB13,AK8,RGS8,CEP170,ALPK1,TMEM50A,PRKAR2B,KCNN4,ELOVL5,BLOC1S2,CACNA1C,SHANK2,CBL,DNAL4,RELN…
GO:CC	spindle	GO:0005819	0.0180875	1.74262	316	1471	42	20877	APP,PKD2,ATM,CTTN,TUBGCP3,CHAMP1,KATNA1,UBXN2B,NDE1,CDC16,LATS1,KIF3B,MAPK15,PYCR3,JTB,GEM,KIF16B,CEP170,TMEM9,SPECC1L,ALPK1,TUBGCP5,DCDC2,MZT2B,ANKFN1,EML1,MAPRE1,SNCG,RMDN2,CDC7,CLTA,ERCC2,KLHL22,ECT2,RMDN1,PLK3,CETN1,ARL2BP,HECW2,MAD2L2,BIRC6,FBXO5
GO:CC	cation channel complex	GO:0034703	0.0451339	1.3455	188	1471	28	20877	CACNA1D,KCNQ5,PKD2,KCNIP4,CTTN,CACNA2D4,KCNF1,PTPA,PKD2L1,KCNH1,CACNB2,CACNA1C,KCNAB2,STAC3,CACNA1S,KCNIP2,HTR3A,CACNA1E,CACNA1I,CACNG2,KCNC3,KCNK4,HTR3B,KCNA3,OLFM3,AKAP9,CACNB1,LRRC38
GO:CC	plasma membrane protein complex	GO:0098797	0.0465301	1.33227	480	1471	56	20877	CACNA1D,KCNQ5,ITGA6,NCF2,KCNIP4,CTTN,GRM1,UTRN,CACNA2D4,ATP4B,KCNF1,IL6,KCNH1,CTNNA2,LIN7A,CDH11,CACNB2,ACVRL1,ITGB5,TGFBR3,CACNA1C,CBL,GNAZ,KCNAB2,STAC3,CACNA1S,KCNIP2,HTR3A,CACNA1E,PICALM,MR1,GJA3,IFNLR1,CDH17,CALCRL,SGCG,CACNA1I,CACNG2,CD79A,FADD,SNTB2,ACVR1B,KCNC3,HTR3B,ZAP70,CLTA,KCNA3,OLFM3,CDH18,AKAP9,SNTG1,CLTB,CACNB1,ITGA9,LRRC38,STXBP5
