# Supplementary material for: Cis-eQTL Analysis and Functional Validation of Candidate Genes for Carcass Yield Traits in Beef Cattle
Source: Int J Mol Sci. 2022 Dec 1;23(23):15055. doi: 10.3390/ijms232315055 (PMC9736101; doi:10.3390/ijms232315055)
Supplement: Supplementary file 1 [file ijms-23-15055-s001.zip › Table S4 cis-eQTL_result.xlsx]

## Sheet: eQTL_FDR<0.05
Table S4. The result of significant cis-eQTL(FDR < 0.05).
SNP	gene	beta	t-stat	p-value	FDR
BovineHD0300028701	ENSBTAG00000011976	3.03718	20.5453	1.85573e-40	7.30792e-34
BovineHD0300028703	ENSBTAG00000011976	3.03718	20.5453	1.85573e-40	7.30792e-34
BovineHD0300028704	ENSBTAG00000011976	2.93474	17.7772	6.51789e-35	1.28339e-28
BovineHD0300028706	ENSBTAG00000011976	2.93474	17.7772	6.51789e-35	1.28339e-28
BovineHD2300007053	ENSBTAG00000021077	1.83328	16.5695	2.31808e-32	3.65147e-26
BovineHD1000024989	ENSBTAG00000011985	1.34763	16.4333	4.54757e-32	5.96951e-26
ARS-BFGL-NGS-86767	ENSBTAG00000001842	1.36079	15.9311	5.5642e-31	6.26058e-25
BovineHD0300010527	ENSBTAG00000001842	1.36147	15.6614	2.16215e-30	1.06433e-24
BovineHD0300010530	ENSBTAG00000001842	1.36147	15.6614	2.16215e-30	1.06433e-24
BovineHD0300010532	ENSBTAG00000001842	1.36147	15.6614	2.16215e-30	1.06433e-24
BovineHD4100002003	ENSBTAG00000001842	1.36147	15.6614	2.16215e-30	1.06433e-24
BovineHD0300010533	ENSBTAG00000001842	1.36147	15.6614	2.16215e-30	1.06433e-24
BovineHD0300010539	ENSBTAG00000001842	1.36147	15.6614	2.16215e-30	1.06433e-24
BovineHD0300010540	ENSBTAG00000001842	1.36147	15.6614	2.16215e-30	1.06433e-24
BovineHD0300010542	ENSBTAG00000001842	1.36147	15.6614	2.16215e-30	1.06433e-24
BovineHD0300010543	ENSBTAG00000001842	1.36147	15.6614	2.16215e-30	1.06433e-24
BovineHD2300007052	ENSBTAG00000021077	1.81907	15.5469	3.85573e-30	1.78636e-24
BovineHD1000031579	ENSBTAG00000011985	1.37626	15.4916	5.10272e-30	2.22059e-24
ARS-BFGL-NGS-84526	ENSBTAG00000016319	0.928898	15.4719	5.63881e-30	2.22059e-24
BovineHD1900018575	ENSBTAG00000016319	0.928898	15.4719	5.63881e-30	2.22059e-24
BovineHD2000020833	ENSBTAG00000001329	-0.578951	-15.1855	2.42033e-29	9.07748e-24
BovineHD0500025257	ENSBTAG00000053951	1.01618	14.339	1.89454e-27	6.78252e-22
BovineHD0500025258	ENSBTAG00000053951	1.01667	13.9619	1.35419e-26	4.63728e-21
BovineHD2300007050	ENSBTAG00000021077	1.73767	13.9203	1.6844e-26	5.52771e-21
BovineHD1300018329	ENSBTAG00000034077	3.02847	13.7996	3.17157e-26	9.9918e-21
BovineHD0500025263	ENSBTAG00000053951	0.997268	13.7458	4.20808e-26	1.27474e-20
BovineHD2000020841	ENSBTAG00000001329	-0.581416	-13.6144	8.40071e-26	2.36302e-20
BovineHD2000020842	ENSBTAG00000001329	-0.581416	-13.6144	8.40071e-26	2.36302e-20
BovineHD0500025259	ENSBTAG00000053951	0.997875	13.5921	9.44999e-26	2.48096e-20
BovineHD0500025260	ENSBTAG00000053951	0.997875	13.5921	9.44999e-26	2.48096e-20
BovineHD2000020844	ENSBTAG00000001329	-0.580462	-13.5521	1.16676e-25	2.8883e-20
BovineHD0500025262	ENSBTAG00000053951	0.993687	13.5452	1.21017e-25	2.8883e-20
BovineHD0500025264	ENSBTAG00000053951	0.993687	13.5452	1.21017e-25	2.8883e-20
BovineHD0500025266	ENSBTAG00000053951	1.0256	13.4651	1.8462e-25	4.27672e-20
BovineHD0500025265	ENSBTAG00000053951	1.02524	13.2725	5.11495e-25	1.15102e-19
BovineHD2000020854	ENSBTAG00000001329	-0.566754	-13.1811	8.30632e-25	1.81726e-19
BovineHD2300006846	ENSBTAG00000021516	-1.28248	-13.0211	1.94345e-24	4.13696e-19
BovineHD2000020845	ENSBTAG00000001329	-0.585219	-12.8687	4.37592e-24	9.06976e-19
BovineHD2300007049	ENSBTAG00000009656	-1.34415	-12.8491	4.85748e-24	9.56448e-19
BovineHD2300007051	ENSBTAG00000009656	-1.34415	-12.8491	4.85748e-24	9.56448e-19
BovineHD2000020859	ENSBTAG00000001329	-0.564416	-12.8368	5.18894e-24	9.96793e-19
BovineHD2000020856	ENSBTAG00000001329	-0.555636	-12.766	7.56799e-24	1.38619e-18
BovineHD2000020858	ENSBTAG00000001329	-0.555636	-12.766	7.56799e-24	1.38619e-18
BovineHD2000020857	ENSBTAG00000001329	-0.555382	-12.6309	1.558e-23	2.78885e-18
BovineHD2300006850	ENSBTAG00000021077	2.82205	12.623	1.6256e-23	2.84518e-18
BovineHD2800007092	ENSBTAG00000011866	1.23427	12.5186	2.84374e-23	4.86903e-18
BovineHD1300015174	ENSBTAG00000039520	0.97625	12.4903	3.3087e-23	5.42909e-18
BovineHD1300015178	ENSBTAG00000039520	0.97625	12.4903	3.3087e-23	5.42909e-18
BovineHD2000020860	ENSBTAG00000001329	-0.553495	-12.4469	4.17652e-23	6.71318e-18
BovineHD1300015180	ENSBTAG00000039520	0.974777	12.4235	4.73478e-23	7.45831e-18
BovineHD2300006848	ENSBTAG00000021516	-1.25655	-12.4138	4.98711e-23	7.70173e-18
BovineHD2300007059	ENSBTAG00000037605	-1.92565	-12.4039	5.25872e-23	7.96502e-18
BovineHD1500005575	ENSBTAG00000006282	0.953111	12.3815	5.93105e-23	8.81386e-18
BovineHD1300015176	ENSBTAG00000039520	0.966316	12.3309	7.78038e-23	1.13479e-17
BovineHD2300006844	ENSBTAG00000021516	-1.24564	-12.2937	9.50178e-23	1.33637e-17
BovineHD2300006845	ENSBTAG00000021516	-1.24564	-12.2937	9.50178e-23	1.33637e-17
BovineHD4100013348	ENSBTAG00000053632	-0.219287	-12.2196	1.41498e-22	1.95517e-17
BovineHD2300006852	ENSBTAG00000021516	-1.23898	-12.1645	1.90318e-22	2.58441e-17
BovineHD1900014469	ENSBTAG00000000356	-0.567984	-12.1419	2.14925e-22	2.77502e-17
BovineHD1900014472	ENSBTAG00000000356	-0.567984	-12.1419	2.14925e-22	2.77502e-17
BovineHD1900014473	ENSBTAG00000000356	-0.567984	-12.1419	2.14925e-22	2.77502e-17
BovineHD1900014474	ENSBTAG00000000356	-0.567645	-12.1333	2.25194e-22	2.86072e-17
BovineHD2600010890	ENSBTAG00000008730	-0.637498	-12.0114	4.34202e-22	5.42827e-17
BovineHD2300006822	ENSBTAG00000021516	-1.22469	-11.9733	5.33177e-22	6.48048e-17
BovineHD2300006887	ENSBTAG00000021077	2.63193	11.9708	5.40247e-22	6.48048e-17
BovineHD1300015200	ENSBTAG00000039520	0.988936	11.9524	5.96493e-22	6.48048e-17
BovineHD1900014461	ENSBTAG00000000356	-0.567634	-11.9475	6.1249e-22	6.48048e-17
BovineHD1900014462	ENSBTAG00000000356	-0.567634	-11.9475	6.1249e-22	6.48048e-17
BovineHD1900014464	ENSBTAG00000000356	-0.567634	-11.9475	6.1249e-22	6.48048e-17
BovineHD1900014478	ENSBTAG00000000356	-0.567634	-11.9475	6.1249e-22	6.48048e-17
BovineHD1900014480	ENSBTAG00000000356	-0.567634	-11.9475	6.1249e-22	6.48048e-17
BovineHD1900014481	ENSBTAG00000000356	-0.567634	-11.9475	6.1249e-22	6.48048e-17
BovineHD1900014486	ENSBTAG00000000356	-0.567634	-11.9475	6.1249e-22	6.48048e-17
BovineHD1900014465	ENSBTAG00000000356	-0.567384	-11.9413	6.3356e-22	6.48048e-17
BovineHD1900014476	ENSBTAG00000000356	-0.567384	-11.9413	6.3356e-22	6.48048e-17
BovineHD1900014477	ENSBTAG00000000356	-0.567384	-11.9413	6.3356e-22	6.48048e-17
BovineHD1900014482	ENSBTAG00000000356	-0.567384	-11.9413	6.3356e-22	6.48048e-17
UA-IFASA-8764	ENSBTAG00000000356	-0.57135	-11.9158	7.26711e-22	7.2451e-17
BovineHD1900014468	ENSBTAG00000000356	-0.57135	-11.9158	7.26711e-22	7.2451e-17
BovineHD1900014456	ENSBTAG00000000356	-0.562995	-11.8865	8.51408e-22	8.3822e-17
ARS-BFGL-NGS-47995	ENSBTAG00000000356	-0.565954	-11.7933	1.40793e-21	1.36901e-16
BovineHD2000020855	ENSBTAG00000001329	-0.560688	-11.7828	1.48982e-21	1.43097e-16
BovineHD1900014475	ENSBTAG00000000356	-0.570815	-11.723	2.05795e-21	1.92959e-16
BovineHD1900014484	ENSBTAG00000000356	-0.570815	-11.723	2.05795e-21	1.92959e-16
BovineHD1900014455	ENSBTAG00000000356	-0.562973	-11.7061	2.25556e-21	2.07232e-16
BovineHD1800000440	ENSBTAG00000053632	-0.219322	-11.6739	2.68378e-21	2.07232e-16
BovineHD1800000445	ENSBTAG00000053632	-0.219322	-11.6739	2.68378e-21	2.07232e-16
BovineHD1800000446	ENSBTAG00000053632	-0.219322	-11.6739	2.68378e-21	2.07232e-16
BovineHD4100013346	ENSBTAG00000053632	-0.219322	-11.6739	2.68378e-21	2.07232e-16
BovineHD1800000450	ENSBTAG00000053632	-0.219322	-11.6739	2.68378e-21	2.07232e-16
BovineHD4100013347	ENSBTAG00000053632	-0.219322	-11.6739	2.68378e-21	2.07232e-16
BovineHD1800000452	ENSBTAG00000053632	-0.219322	-11.6739	2.68378e-21	2.07232e-16
BovineHD1800000454	ENSBTAG00000053632	-0.219322	-11.6739	2.68378e-21	2.07232e-16
BovineHD1800000455	ENSBTAG00000053632	-0.219322	-11.6739	2.68378e-21	2.07232e-16
BovineHD1800000456	ENSBTAG00000053632	-0.219322	-11.6739	2.68378e-21	2.07232e-16
BovineHD1800000460	ENSBTAG00000053632	-0.219322	-11.6739	2.68378e-21	2.07232e-16
ARS-BFGL-NGS-5469	ENSBTAG00000053632	-0.219322	-11.6739	2.68378e-21	2.07232e-16
BovineHD1800000461	ENSBTAG00000053632	-0.219322	-11.6739	2.68378e-21	2.07232e-16
BovineHD1800000464	ENSBTAG00000053632	-0.219322	-11.6739	2.68378e-21	2.07232e-16
BovineHD1800000465	ENSBTAG00000053632	-0.219322	-11.6739	2.68378e-21	2.07232e-16
BovineHD1800000466	ENSBTAG00000053632	-0.219322	-11.6739	2.68378e-21	2.07232e-16
BovineHD1800000467	ENSBTAG00000053632	-0.219322	-11.6739	2.68378e-21	2.07232e-16
ARS-BFGL-NGS-116998	ENSBTAG00000039520	0.992406	11.6672	2.78326e-21	2.12827e-16
BovineHD2000020876	ENSBTAG00000001329	-0.546731	-11.6342	3.32733e-21	2.51984e-16
BovineHD1900014485	ENSBTAG00000000356	-0.566807	-11.5952	4.1068e-21	3.08052e-16
BovineHD1800000468	ENSBTAG00000053632	-0.218151	-11.5429	5.45052e-21	4.04988e-16
BovineHD1300015173	ENSBTAG00000039520	0.952664	11.5264	5.96205e-21	4.26887e-16
BovineHD1300015177	ENSBTAG00000039520	0.952664	11.5264	5.96205e-21	4.26887e-16
BovineHD1300015182	ENSBTAG00000039520	0.952664	11.5264	5.96205e-21	4.26887e-16
BovineHD1300015202	ENSBTAG00000039520	0.952664	11.5264	5.96205e-21	4.26887e-16
BovineHD2000020825	ENSBTAG00000001329	-0.491849	-11.5109	6.48065e-21	4.59839e-16
BovineHD1000005245	ENSBTAG00000005994	0.781662	11.4913	7.20923e-21	5.02482e-16
BovineHD1000005247	ENSBTAG00000005994	0.781662	11.4913	7.20923e-21	5.02482e-16
BovineHD1900014458	ENSBTAG00000000356	-0.537933	-11.4154	1.08728e-20	7.51185e-16
BovineHD0900010770	ENSBTAG00000033429	0.896282	11.3626	1.44672e-20	9.90827e-16
BovineHD1800000442	ENSBTAG00000053632	-0.218374	-11.2872	2.17742e-20	1.47841e-15
BovineHD1200005853	ENSBTAG00000016998	0.968533	11.2803	2.2602e-20	1.5215e-15
ARS-BFGL-NGS-54047	ENSBTAG00000019588	1.13046	11.2743	2.33557e-20	1.55891e-15
BovineHD1000005249	ENSBTAG00000005994	0.776468	11.2693	2.39953e-20	1.58814e-15
BovineHD1300015175	ENSBTAG00000039520	0.937019	11.249	2.67846e-20	1.75798e-15
BovineHD1900014445	ENSBTAG00000000356	-0.535805	-11.2474	2.70135e-20	1.75835e-15
BovineHD2300007092	ENSBTAG00000009656	1.497	11.2408	2.8005e-20	1.80795e-15
BovineHD1900014460	ENSBTAG00000000356	-0.537045	-11.2318	2.94027e-20	1.88275e-15
BovineHD2300006836	ENSBTAG00000021516	-1.22035	-11.2144	3.23059e-20	2.05197e-15
BovineHD1500005576	ENSBTAG00000006282	0.90433	11.2113	3.28546e-20	2.07012e-15
ARS-BFGL-NGS-112313	ENSBTAG00000000356	-0.535421	-11.2063	3.3766e-20	2.07385e-15
BovineHD1800000443	ENSBTAG00000053632	-0.214413	-11.1995	3.50203e-20	2.07385e-15
BovineHD1800000447	ENSBTAG00000053632	-0.214413	-11.1995	3.50203e-20	2.07385e-15
BovineHD1800000449	ENSBTAG00000053632	-0.214413	-11.1995	3.50203e-20	2.07385e-15
BovineHD1800000453	ENSBTAG00000053632	-0.214413	-11.1995	3.50203e-20	2.07385e-15
BovineHD1800000458	ENSBTAG00000053632	-0.214413	-11.1995	3.50203e-20	2.07385e-15
BovineHD1800000459	ENSBTAG00000053632	-0.214413	-11.1995	3.50203e-20	2.07385e-15
BovineHD1800000462	ENSBTAG00000053632	-0.214413	-11.1995	3.50203e-20	2.07385e-15
BovineHD1500005579	ENSBTAG00000006282	0.915059	11.1877	3.73457e-20	2.19506e-15
ARS-BFGL-NGS-21327	ENSBTAG00000004908	1.5178	11.1611	4.31427e-20	2.49849e-15
BovineHD1900008081	ENSBTAG00000004908	1.5178	11.1611	4.31427e-20	2.49849e-15
BovineHD0900030347	ENSBTAG00000052029	0.788549	11.1555	4.44728e-20	2.55672e-15
BovineHD1000005243	ENSBTAG00000005994	0.77024	11.1457	4.68941e-20	2.65198e-15
BovineHD1000005244	ENSBTAG00000005994	0.77024	11.1457	4.68941e-20	2.65198e-15
BovineHD2300006865	ENSBTAG00000021077	2.45047	11.1424	4.77523e-20	2.65198e-15
BovineHD2300006867	ENSBTAG00000021077	2.45047	11.1424	4.77523e-20	2.65198e-15
BovineHD1300015181	ENSBTAG00000039520	0.944327	11.1421	4.78132e-20	2.65198e-15
BovineHD1900008077	ENSBTAG00000004908	1.52819	11.116	5.51069e-20	3.03515e-15
BovineHD1900014450	ENSBTAG00000000356	-0.535142	-11.0724	6.98039e-20	3.81792e-15
BovineHD1900014446	ENSBTAG00000000356	-0.534787	-11.0642	7.2987e-20	3.91055e-15
BovineHD1900014448	ENSBTAG00000000356	-0.534787	-11.0642	7.2987e-20	3.91055e-15
BovineHD1900014452	ENSBTAG00000000356	-0.534787	-11.0642	7.2987e-20	3.91055e-15
BovineHD4100004042	ENSBTAG00000016650	-0.54524	-11.0471	8.00721e-20	4.26118e-15
BovineHD1900014451	ENSBTAG00000000356	-0.538864	-11.0286	8.85092e-20	4.67856e-15
BovineHD1900014459	ENSBTAG00000000356	-0.539298	-11.012	9.68424e-20	5.08492e-15
BovineHD2000020870	ENSBTAG00000001329	-0.52905	-11.003	1.01736e-19	5.27156e-15
BovineHD2000020871	ENSBTAG00000001329	-0.52905	-11.003	1.01736e-19	5.27156e-15
BovineHD1800000441	ENSBTAG00000053632	-0.215078	-10.9184	1.60975e-19	8.28662e-15
BovineHD4100016068	ENSBTAG00000021077	2.48569	10.8863	1.91659e-19	9.73886e-15
BovineHD2300006620	ENSBTAG00000021077	2.48569	10.8863	1.91659e-19	9.73886e-15
BovineHD4100016099	ENSBTAG00000020116	-1.51792	-10.8826	1.95498e-19	9.87025e-15
BovineHD2300006820	ENSBTAG00000021516	-1.1966	-10.8708	2.08434e-19	1.04563e-14
BovineHD4100016067	ENSBTAG00000021077	2.49817	10.8556	2.26386e-19	1.12171e-14
BovineHD1900014453	ENSBTAG00000000356	-0.538054	-10.8556	2.26448e-19	1.12171e-14
BovineHD1300015188	ENSBTAG00000039520	0.930956	10.8347	2.53554e-19	1.24813e-14
BovineHD2300007048	ENSBTAG00000009656	-1.24092	-10.784	3.34022e-19	1.63403e-14
BovineHD4100010309	ENSBTAG00000034077	2.72014	10.7683	3.63678e-19	1.75727e-14
ARS-BFGL-NGS-113824	ENSBTAG00000034077	2.72014	10.7683	3.63678e-19	1.75727e-14
BovineHD0500025261	ENSBTAG00000053951	1.0564	10.6859	5.68916e-19	2.73221e-14
BovineHD4100013348	ENSBTAG00000020714	-0.389994	-10.6383	7.36638e-19	3.51625e-14
BovineHD0400032725	ENSBTAG00000031059	0.885945	10.6276	7.80984e-19	3.68329e-14
BovineHD0400032726	ENSBTAG00000031059	0.885945	10.6276	7.80984e-19	3.68329e-14
BovineHD2000020873	ENSBTAG00000001329	-0.518384	-10.6242	7.95271e-19	3.72835e-14
BovineHD2300006622	ENSBTAG00000021077	2.53416	10.597	9.22059e-19	4.29717e-14
BovineHD2800007093	ENSBTAG00000011866	1.21726	10.5912	9.51537e-19	4.40846e-14
BovineHD1900010700	ENSBTAG00000049579	0.952266	10.5155	1.43536e-18	6.61111e-14
BovineHD1300018208	ENSBTAG00000034077	2.41897	10.4384	2.18177e-18	9.99059e-14
BovineHD1900014471	ENSBTAG00000000356	0.529346	10.4329	2.24789e-18	1.02339e-13
BovineHD1300018386	ENSBTAG00000034077	2.10397	10.4122	2.51576e-18	1.13875e-13
BovineHD1500013921	ENSBTAG00000052606	-0.6789	-10.3897	2.84257e-18	1.27206e-13
BovineHD1500013922	ENSBTAG00000052606	-0.6789	-10.3897	2.84257e-18	1.27206e-13
BovineHD1300005199	ENSBTAG00000048553	-0.507026	-10.3482	3.55975e-18	1.57542e-13
BovineHD2000020886	ENSBTAG00000001329	-0.514483	-10.3482	3.56047e-18	1.57542e-13
Hapmap35705-SCAFFOLD135437_5344	ENSBTAG00000026637	1.11287	10.3206	4.13665e-18	1.82014e-13
BovineHD1900010681	ENSBTAG00000004155	0.559162	10.3186	4.18087e-18	1.82938e-13
BovineHD0400032730	ENSBTAG00000031059	0.844268	10.266	5.56175e-18	2.42016e-13
BovineHD1800000448	ENSBTAG00000053632	-0.216965	-10.2575	5.8256e-18	2.52104e-13
BovineHD1100014270	ENSBTAG00000004823	0.571186	10.2291	6.79584e-18	2.89322e-13
BovineHD1100014272	ENSBTAG00000004823	0.571186	10.2291	6.79584e-18	2.89322e-13
BovineHD1100014276	ENSBTAG00000004823	0.571186	10.2291	6.79584e-18	2.89322e-13
BovineHD1900006489	ENSBTAG00000019160	0.300562	10.1917	8.32471e-18	3.50621e-13
BovineHD1900006492	ENSBTAG00000019160	0.300562	10.1917	8.32471e-18	3.50621e-13
BovineHD1900007448	ENSBTAG00000016319	0.72659	10.1186	1.23824e-17	5.17533e-13
BovineHD2000020872	ENSBTAG00000001329	-0.502741	-10.118	1.24191e-17	5.17533e-13
BovineHD2300006615	ENSBTAG00000021077	2.41898	10.0869	1.46989e-17	6.09316e-13
BovineHD2300006588	ENSBTAG00000021077	2.43237	10.0615	1.68761e-17	6.64589e-13
BovineHD2300006589	ENSBTAG00000021077	2.43237	10.0615	1.68761e-17	6.64589e-13
BovineHD2300006590	ENSBTAG00000021077	2.43237	10.0615	1.68761e-17	6.64589e-13
BovineHD2300006591	ENSBTAG00000021077	2.43237	10.0615	1.68761e-17	6.64589e-13
BovineHD2300006592	ENSBTAG00000021077	2.43237	10.0615	1.68761e-17	6.64589e-13
BovineHD2300006604	ENSBTAG00000021077	2.43237	10.0615	1.68761e-17	6.64589e-13
BovineHD2300006613	ENSBTAG00000021077	2.43237	10.0615	1.68761e-17	6.64589e-13
BovineHD2300006614	ENSBTAG00000021077	2.43237	10.0615	1.68761e-17	6.64589e-13
BovineHD2300006616	ENSBTAG00000021077	2.43237	10.0615	1.68761e-17	6.64589e-13
BovineHD2300006617	ENSBTAG00000021077	2.43237	10.0615	1.68761e-17	6.64589e-13
BovineHD2000020831	ENSBTAG00000001329	-0.494005	-10.0167	2.15121e-17	8.38769e-13
BovineHD2000020834	ENSBTAG00000001329	-0.494005	-10.0167	2.15121e-17	8.38769e-13
BovineHD0400032689	ENSBTAG00000031059	0.833918	10.0131	2.1941e-17	8.51276e-13
BovineHD1300015174	ENSBTAG00000054594	0.656403	10.0105	2.22502e-17	8.54852e-13
BovineHD1300015178	ENSBTAG00000054594	0.656403	10.0105	2.22502e-17	8.54852e-13
BovineHD1100014273	ENSBTAG00000004823	0.551931	9.98918	2.49773e-17	9.50355e-13
BovineHD1100014278	ENSBTAG00000004823	0.551931	9.98918	2.49773e-17	9.50355e-13
BovineHD0300030478	ENSBTAG00000000532	0.411041	9.97563	2.68816e-17	1.01789e-12
BovineHD1300015180	ENSBTAG00000054594	0.655321	9.96528	2.84334e-17	1.0715e-12
BovineHD0400032687	ENSBTAG00000031059	0.826111	9.95889	2.94358e-17	1.10399e-12
BovineHD0300030469	ENSBTAG00000000532	0.415216	9.95591	2.99145e-17	1.11663e-12
BovineHD1800013396	ENSBTAG00000009895	-0.639149	-9.94353	3.19907e-17	1.18292e-12
BovineHD1800013413	ENSBTAG00000009895	-0.639149	-9.94353	3.19907e-17	1.18292e-12
ARS-BFGL-NGS-104611	ENSBTAG00000049579	1.12853	9.9335	3.37783e-17	1.24318e-12
BovineHD2500011980	ENSBTAG00000006239	0.658117	9.92948	3.4523e-17	1.26046e-12
ARS-BFGL-NGS-115796	ENSBTAG00000006239	0.65823	9.92923	3.45687e-17	1.26046e-12
BovineHD1300015200	ENSBTAG00000054594	0.674853	9.92839	3.47279e-17	1.26046e-12
BovineHD1300021416	ENSBTAG00000039028	1.41503	9.91677	3.69851e-17	1.32408e-12
BTB-02072287	ENSBTAG00000039028	1.41503	9.91677	3.69851e-17	1.32408e-12
BovineHD1300021434	ENSBTAG00000039028	1.41503	9.91677	3.69851e-17	1.32408e-12
BovineHD1300015162	ENSBTAG00000039520	0.920416	9.91395	3.75534e-17	1.33834e-12
ARS-BFGL-NGS-114380	ENSBTAG00000001329	-0.511958	-9.91116	3.81268e-17	1.35266e-12
BovineHD1900006484	ENSBTAG00000019160	0.309006	9.9045	3.95283e-17	1.39609e-12
BovineHD2500007640	ENSBTAG00000002344	0.447442	9.8819	4.46775e-17	1.57091e-12
BovineHD2300008147	ENSBTAG00000020116	-1.38176	-9.87192	4.71596e-17	1.65081e-12
BovineHD1300015188	ENSBTAG00000054594	0.662624	9.85069	5.29079e-17	1.84384e-12
BovineHD1100014264	ENSBTAG00000004823	0.548133	9.84903	5.33866e-17	1.85232e-12
BovineHD1300015176	ENSBTAG00000054594	0.64736	9.84236	5.53495e-17	1.91201e-12
BovineHD1000018920	ENSBTAG00000025496	0.500406	9.83868	5.64629e-17	1.9411e-12
BovineHD1800002693	ENSBTAG00000008213	-0.435019	-9.83796	5.66846e-17	1.9411e-12
BovineHD2300004936	ENSBTAG00000003499	0.681552	9.83338	5.81077e-17	1.98121e-12
ARS-BFGL-NGS-116998	ENSBTAG00000054594	0.681089	9.83242	5.841e-17	1.98294e-12
BovineHD1300018292	ENSBTAG00000034077	2.67442	9.8298	5.92449e-17	1.99409e-12
BovineHD1300018323	ENSBTAG00000034077	2.67442	9.8298	5.92449e-17	1.99409e-12
BovineHD2000020895	ENSBTAG00000001329	-0.502683	-9.81501	6.41884e-17	2.15129e-12
BovineHD1800000468	ENSBTAG00000020714	-0.381358	-9.80568	6.75126e-17	2.25311e-12
BovineHD2300007059	ENSBTAG00000009656	1.32256	9.8036	6.82788e-17	2.26907e-12
BovineHD2300006785	ENSBTAG00000021516	-1.12627	-9.79326	7.221e-17	2.38963e-12
BovineHD1800013389	ENSBTAG00000009895	-0.632878	-9.78853	7.40825e-17	2.44134e-12
BovineHD0400032722	ENSBTAG00000031059	0.807821	9.77045	8.17033e-17	2.68126e-12
BovineHD0300030470	ENSBTAG00000000532	0.409909	9.76762	8.29642e-17	2.70338e-12
BovineHD2500000764	ENSBTAG00000010015	0.924406	9.76706	8.3215e-17	2.70338e-12
BovineHD1100014263	ENSBTAG00000004823	0.542032	9.76437	8.44368e-17	2.70338e-12
BovineHD1100014266	ENSBTAG00000004823	0.542032	9.76437	8.44368e-17	2.70338e-12
BovineHD1100014275	ENSBTAG00000004823	0.542032	9.76437	8.44368e-17	2.70338e-12
BovineHD1100014279	ENSBTAG00000004823	0.542032	9.76437	8.44368e-17	2.70338e-12
BovineHD2300004926	ENSBTAG00000003499	0.663273	9.74307	9.47535e-17	3.00922e-12
BovineHD2300004932	ENSBTAG00000003499	0.663273	9.74307	9.47535e-17	3.00922e-12
BovineHD2000020889	ENSBTAG00000001329	-0.502523	-9.72473	1.04642e-16	3.12858e-12
BovineHD1800000440	ENSBTAG00000020714	-0.379639	-9.72294	1.05662e-16	3.12858e-12
BovineHD1800000445	ENSBTAG00000020714	-0.379639	-9.72294	1.05662e-16	3.12858e-12
BovineHD1800000446	ENSBTAG00000020714	-0.379639	-9.72294	1.05662e-16	3.12858e-12
BovineHD4100013346	ENSBTAG00000020714	-0.379639	-9.72294	1.05662e-16	3.12858e-12
BovineHD1800000450	ENSBTAG00000020714	-0.379639	-9.72294	1.05662e-16	3.12858e-12
BovineHD4100013347	ENSBTAG00000020714	-0.379639	-9.72294	1.05662e-16	3.12858e-12
BovineHD1800000452	ENSBTAG00000020714	-0.379639	-9.72294	1.05662e-16	3.12858e-12
BovineHD1800000454	ENSBTAG00000020714	-0.379639	-9.72294	1.05662e-16	3.12858e-12
BovineHD1800000455	ENSBTAG00000020714	-0.379639	-9.72294	1.05662e-16	3.12858e-12
BovineHD1800000456	ENSBTAG00000020714	-0.379639	-9.72294	1.05662e-16	3.12858e-12
BovineHD1800000460	ENSBTAG00000020714	-0.379639	-9.72294	1.05662e-16	3.12858e-12
ARS-BFGL-NGS-5469	ENSBTAG00000020714	-0.379639	-9.72294	1.05662e-16	3.12858e-12
BovineHD1800000461	ENSBTAG00000020714	-0.379639	-9.72294	1.05662e-16	3.12858e-12
BovineHD1800000464	ENSBTAG00000020714	-0.379639	-9.72294	1.05662e-16	3.12858e-12
BovineHD1800000465	ENSBTAG00000020714	-0.379639	-9.72294	1.05662e-16	3.12858e-12
BovineHD1800000466	ENSBTAG00000020714	-0.379639	-9.72294	1.05662e-16	3.12858e-12
BovineHD1800000467	ENSBTAG00000020714	-0.379639	-9.72294	1.05662e-16	3.12858e-12
BovineHD1800000442	ENSBTAG00000020714	-0.383943	-9.71996	1.07378e-16	3.16748e-12
BovineHD0900011535	ENSBTAG00000026637	1.16981	9.70524	1.16281e-16	3.4173e-12
BovineHD2800011479	ENSBTAG00000019623	0.574391	9.69667	1.21805e-16	3.55314e-12
BovineHD2800011482	ENSBTAG00000019623	0.574391	9.69667	1.21805e-16	3.55314e-12
BovineHD2000020877	ENSBTAG00000001329	-0.492385	-9.69467	1.23124e-16	3.57836e-12
BovineHD1300015162	ENSBTAG00000054594	0.679845	9.68919	1.26831e-16	3.67255e-12
BovineHD2100005812	ENSBTAG00000002786	1.18256	9.67249	1.38822e-16	4.00503e-12
BovineHD2300008134	ENSBTAG00000020116	-1.35763	-9.66778	1.42404e-16	4.09339e-12
BovineHD2300004923	ENSBTAG00000003499	0.672439	9.6529	1.54341e-16	4.40436e-12
BovineHD2300004940	ENSBTAG00000003499	0.672439	9.6529	1.54341e-16	4.40436e-12
BovineHD1300021416	ENSBTAG00000039446	0.578414	9.64269	1.63107e-16	4.60446e-12
BTB-02072287	ENSBTAG00000039446	0.578414	9.64269	1.63107e-16	4.60446e-12
BovineHD1300021434	ENSBTAG00000039446	0.578414	9.64269	1.63107e-16	4.60446e-12
BovineHD1100030987	ENSBTAG00000052600	1.13646	9.63304	1.7184e-16	4.83367e-12
BovineHD1500001737	ENSBTAG00000015309	0.571806	9.63158	1.73202e-16	4.85462e-12
BovineHD2800011396	ENSBTAG00000019623	0.582795	9.62822	1.76378e-16	4.86161e-12
BovineHD2000020829	ENSBTAG00000001329	-0.488968	-9.62677	1.77772e-16	4.86161e-12
BovineHD2000020830	ENSBTAG00000001329	-0.488968	-9.62677	1.77772e-16	4.86161e-12
BovineHD2000020832	ENSBTAG00000001329	-0.488968	-9.62677	1.77772e-16	4.86161e-12
BovineHD2000020835	ENSBTAG00000001329	-0.488968	-9.62677	1.77772e-16	4.86161e-12
ARS-BFGL-NGS-70558	ENSBTAG00000001329	-0.488968	-9.62677	1.77772e-16	4.86161e-12
BovineHD2000021115	ENSBTAG00000001329	-0.488968	-9.62677	1.77772e-16	4.86161e-12
BovineHD2800011456	ENSBTAG00000019623	0.568727	9.60945	1.95223e-16	5.19456e-12
BovineHD2800011458	ENSBTAG00000019623	0.568727	9.60945	1.95223e-16	5.19456e-12
BovineHD2800011462	ENSBTAG00000019623	0.568727	9.60945	1.95223e-16	5.19456e-12
BovineHD2800011466	ENSBTAG00000019623	0.568727	9.60945	1.95223e-16	5.19456e-12
BovineHD2800011468	ENSBTAG00000019623	0.568727	9.60945	1.95223e-16	5.19456e-12
BovineHD2800011476	ENSBTAG00000019623	0.568727	9.60945	1.95223e-16	5.19456e-12
BovineHD2800011477	ENSBTAG00000019623	0.568727	9.60945	1.95223e-16	5.19456e-12
BovineHD2800011485	ENSBTAG00000019623	0.568727	9.60945	1.95223e-16	5.19456e-12
BovineHD2800011475	ENSBTAG00000019623	0.576731	9.60213	2.03095e-16	5.38582e-12
BovineHD2300006837	ENSBTAG00000021516	1.10909	9.59793	2.07763e-16	5.49114e-12
BovineHD1100014268	ENSBTAG00000004823	0.536397	9.57719	2.32412e-16	6.12206e-12
BovineHD0900010771	ENSBTAG00000033429	0.819501	9.56196	2.52341e-16	6.62485e-12
BovineHD2000020827	ENSBTAG00000001329	-0.487968	-9.5577	2.58225e-16	6.75682e-12
BovineHD1900006482	ENSBTAG00000019160	0.299897	9.55418	2.63179e-16	6.86004e-12
BovineHD1900008038	ENSBTAG00000004908	1.4967	9.55367	2.63912e-16	6.86004e-12
BovineHD0400032688	ENSBTAG00000031059	0.800902	9.5525	2.65573e-16	6.8805e-12
BovineHD1900006471	ENSBTAG00000019160	0.299689	9.54231	2.80606e-16	7.15236e-12
BovineHD1900006472	ENSBTAG00000019160	0.299689	9.54231	2.80606e-16	7.15236e-12
BovineHD1900006477	ENSBTAG00000019160	0.299689	9.54231	2.80606e-16	7.15236e-12
BovineHD1900006478	ENSBTAG00000019160	0.299689	9.54231	2.80606e-16	7.15236e-12
BovineHD1900006480	ENSBTAG00000019160	0.299689	9.54231	2.80606e-16	7.15236e-12
BovineHD4100014043	ENSBTAG00000019160	-0.290703	-9.53397	2.93534e-16	7.43376e-12
BovineHD1900006501	ENSBTAG00000019160	-0.290703	-9.53397	2.93534e-16	7.43376e-12
BovineHD2300008137	ENSBTAG00000020116	-1.35135	-9.53255	2.95796e-16	7.46702e-12
BovineHD2300004925	ENSBTAG00000003499	0.654581	9.53037	2.993e-16	7.48354e-12
BovineHD2300004928	ENSBTAG00000003499	0.654581	9.53037	2.993e-16	7.48354e-12
BovineHD2300004930	ENSBTAG00000003499	0.654581	9.53037	2.993e-16	7.48354e-12
BovineHD1100014277	ENSBTAG00000004823	0.52088	9.52053	3.15654e-16	7.86745e-12
BovineHD2500007639	ENSBTAG00000002344	0.434053	9.51831	3.19446e-16	7.93685e-12
BovineHD2800011484	ENSBTAG00000019623	0.571119	9.51216	3.30246e-16	8.17939e-12
BTB-01512634	ENSBTAG00000015309	0.53204	9.50774	3.38211e-16	8.3504e-12
BovineHD4100017609	ENSBTAG00000002655	-0.492963	-9.49835	3.55805e-16	8.75734e-12
BovineHD4100014041	ENSBTAG00000019160	0.29618	9.48971	3.72812e-16	9.12223e-12
BovineHD1800000443	ENSBTAG00000020714	-0.37329	-9.48622	3.79896e-16	9.12223e-12
BovineHD1800000447	ENSBTAG00000020714	-0.37329	-9.48622	3.79896e-16	9.12223e-12
BovineHD1800000449	ENSBTAG00000020714	-0.37329	-9.48622	3.79896e-16	9.12223e-12
BovineHD1800000453	ENSBTAG00000020714	-0.37329	-9.48622	3.79896e-16	9.12223e-12
BovineHD1800000458	ENSBTAG00000020714	-0.37329	-9.48622	3.79896e-16	9.12223e-12
BovineHD1800000459	ENSBTAG00000020714	-0.37329	-9.48622	3.79896e-16	9.12223e-12
BovineHD1800000462	ENSBTAG00000020714	-0.37329	-9.48622	3.79896e-16	9.12223e-12
ARS-BFGL-NGS-80140	ENSBTAG00000031059	0.818276	9.47825	3.96595e-16	9.49426e-12
BovineHD2100005812	ENSBTAG00000001308	0.981507	9.47629	4.00826e-16	9.56647e-12
BovineHD0500025270	ENSBTAG00000053951	0.745702	9.47423	4.05298e-16	9.61494e-12
BovineHD0500025271	ENSBTAG00000053951	0.745702	9.47423	4.05298e-16	9.61494e-12
BovineHD1800000441	ENSBTAG00000020714	-0.378699	-9.46796	4.19248e-16	9.91601e-12
ARS-BFGL-NGS-84530	ENSBTAG00000019160	-0.286311	-9.46299	4.30653e-16	1.01416e-11
BovineHD0900011529	ENSBTAG00000026637	0.958773	9.46269	4.3136e-16	1.01416e-11
BovineHD0900010775	ENSBTAG00000033429	0.819062	9.45179	4.57501e-16	1.07241e-11
BovineHD1900007446	ENSBTAG00000016319	0.718438	9.44688	4.69783e-16	1.09794e-11
BovineHD0400032680	ENSBTAG00000031059	0.791	9.44528	4.73853e-16	1.10092e-11
BovineHD0400032686	ENSBTAG00000031059	0.791	9.44528	4.73853e-16	1.10092e-11
BovineHD4100014181	ENSBTAG00000049579	0.878065	9.44463	4.75518e-16	1.10153e-11
BovineHD1500015092	ENSBTAG00000023648	-1.01269	-9.43695	4.95636e-16	1.14477e-11
BovineHD1100014284	ENSBTAG00000004823	0.547157	9.43344	5.05119e-16	1.1565e-11
BovineHD1100014285	ENSBTAG00000004823	0.547157	9.43344	5.05119e-16	1.1565e-11
BovineHD1100014286	ENSBTAG00000004823	0.547157	9.43344	5.05119e-16	1.1565e-11
BovineHD1300015194	ENSBTAG00000039520	0.872052	9.42754	5.21459e-16	1.19045e-11
BovineHD2800011398	ENSBTAG00000019623	0.564056	9.42513	5.28291e-16	1.20256e-11
BovineHD1300021423	ENSBTAG00000039028	1.38542	9.41358	5.62238e-16	1.27615e-11
BovineHD1100030988	ENSBTAG00000052600	1.07961	9.40421	5.91405e-16	1.33849e-11
BovineHD2000020863	ENSBTAG00000001329	-0.518848	-9.39947	6.0671e-16	1.3692e-11
BovineHD2600010858	ENSBTAG00000008730	-0.548131	-9.38752	6.47102e-16	1.45618e-11
BovineHD1000018826	ENSBTAG00000004558	0.595503	9.37414	6.95513e-16	1.55623e-11
BovineHD1000018834	ENSBTAG00000004558	0.595503	9.37414	6.95513e-16	1.55623e-11
BovineHD1000018913	ENSBTAG00000025496	0.508517	9.36259	7.40197e-16	1.65152e-11
BovineHD1900006518	ENSBTAG00000019160	-0.287007	-9.36035	7.49217e-16	1.66692e-11
BovineHD2000020893	ENSBTAG00000001329	-0.485264	-9.33622	8.53278e-16	1.88778e-11
BovineHD2000020894	ENSBTAG00000001329	-0.485264	-9.33622	8.53278e-16	1.88778e-11
BovineHD2000020850	ENSBTAG00000001329	-0.501137	-9.33245	8.7079e-16	1.92112e-11
BovineHD2100005844	ENSBTAG00000002786	0.781141	9.31129	9.75939e-16	2.14111e-11
BovineHD2100005864	ENSBTAG00000002786	0.781141	9.31129	9.75939e-16	2.14111e-11
BovineHD1300015195	ENSBTAG00000039520	0.853052	9.30991	9.83252e-16	2.15116e-11
BovineHD2800011463	ENSBTAG00000019623	0.563928	9.30537	1.00758e-15	2.18617e-11
BovineHD2800011478	ENSBTAG00000019623	0.563928	9.30537	1.00758e-15	2.18617e-11
BovineHD2800011488	ENSBTAG00000019623	0.563928	9.30537	1.00758e-15	2.18617e-11
BovineHD0800025299	ENSBTAG00000031682	0.77533	9.30225	1.02467e-15	2.21713e-11
BovineHD1300015204	ENSBTAG00000039520	0.856838	9.29391	1.07176e-15	2.31268e-11
BovineHD2400012962	ENSBTAG00000015210	-0.960487	-9.28899	1.10052e-15	2.33634e-11
BovineHD2400012963	ENSBTAG00000015210	-0.960487	-9.28899	1.10052e-15	2.33634e-11
BovineHD2400012964	ENSBTAG00000015210	-0.960487	-9.28899	1.10052e-15	2.33634e-11
BovineHD2400012965	ENSBTAG00000015210	-0.960487	-9.28899	1.10052e-15	2.33634e-11
BovineHD2400012966	ENSBTAG00000015210	-0.960487	-9.28899	1.10052e-15	2.33634e-11
BovineHD2400012969	ENSBTAG00000015210	-0.960487	-9.28899	1.10052e-15	2.33634e-11
BovineHD2600000486	ENSBTAG00000002655	-0.601604	-9.28321	1.13532e-15	2.40373e-11
ARS-BFGL-NGS-43118	ENSBTAG00000013018	0.582497	9.27607	1.17985e-15	2.49132e-11
BovineHD2400012968	ENSBTAG00000015210	-0.960693	-9.27343	1.1967e-15	2.52014e-11
BovineHD1300015193	ENSBTAG00000039520	0.850959	9.27159	1.20864e-15	2.5385e-11
BovineHD1100008589	ENSBTAG00000013734	-0.479071	-9.27023	1.21752e-15	2.55034e-11
BovineHD2300006619	ENSBTAG00000021077	1.99841	9.26885	1.22662e-15	2.56259e-11
BovineHD2600000487	ENSBTAG00000002655	-0.607455	-9.26474	1.25404e-15	2.61293e-11
BovineHD2800011461	ENSBTAG00000019623	0.558253	9.22481	1.55474e-15	3.21397e-11
BovineHD2800011464	ENSBTAG00000019623	0.558253	9.22481	1.55474e-15	3.21397e-11
BovineHD2800011473	ENSBTAG00000019623	0.558253	9.22481	1.55474e-15	3.21397e-11
BovineHD2600000489	ENSBTAG00000002655	-0.599314	-9.22231	1.57582e-15	3.24902e-11
BovineHD1100014280	ENSBTAG00000004823	0.536748	9.21878	1.60605e-15	3.26785e-11
BovineHD1100014281	ENSBTAG00000004823	0.536748	9.21878	1.60605e-15	3.26785e-11
BovineHD1100014282	ENSBTAG00000004823	0.536748	9.21878	1.60605e-15	3.26785e-11
ARS-BFGL-NGS-75906	ENSBTAG00000004823	0.536748	9.21878	1.60605e-15	3.26785e-11
BovineHD1100014283	ENSBTAG00000004823	0.536748	9.21878	1.60605e-15	3.26785e-11
BovineHD2500007642	ENSBTAG00000002344	0.431965	9.21834	1.60984e-15	3.26785e-11
BovineHD1500015100	ENSBTAG00000023648	-0.994259	-9.21534	1.63602e-15	3.30532e-11
BovineHD2000020890	ENSBTAG00000001329	-0.48466	-9.21488	1.64006e-15	3.30532e-11
BovineHD2500007638	ENSBTAG00000002344	0.428373	9.21479	1.64089e-15	3.30532e-11
Hapmap49192-BTA-48601	ENSBTAG00000010426	-0.297594	-9.21295	1.6572e-15	3.32965e-11
BovineHD2100005848	ENSBTAG00000002786	0.773507	9.20925	1.69052e-15	3.38795e-11
BovineHD2600006811	ENSBTAG00000005715	-0.892281	-9.20214	1.75641e-15	3.51108e-11
BovineHD1900007441	ENSBTAG00000016319	0.721008	9.19726	1.80318e-15	3.58509e-11
BovineHD0800030529	ENSBTAG00000011027	-0.570695	-9.19685	1.8071e-15	3.58509e-11
BovineHD0800030530	ENSBTAG00000011027	-0.570695	-9.19685	1.8071e-15	3.58509e-11
BovineHD1900006479	ENSBTAG00000019160	0.293737	9.19639	1.81164e-15	3.58509e-11
BovineHD2600000495	ENSBTAG00000002655	-0.601597	-9.19241	1.85084e-15	3.63682e-11
BovineHD1100030986	ENSBTAG00000052600	1.07326	9.19233	1.85164e-15	3.63682e-11
BovineHD1100030985	ENSBTAG00000052600	1.07326	9.19233	1.85164e-15	3.63682e-11
BovineHD1500015089	ENSBTAG00000023648	-0.994249	-9.18976	1.87743e-15	3.6783e-11
BovineHD1100030984	ENSBTAG00000052600	1.07653	9.18422	1.93419e-15	3.7801e-11
BovineHD0500008812	ENSBTAG00000017504	0.749649	9.16862	2.10344e-15	4.10071e-11
BovineHD2000020904	ENSBTAG00000001329	-0.476525	-9.15612	2.24963e-15	4.3724e-11
BovineHD1000018833	ENSBTAG00000004558	0.581931	9.15577	2.25391e-15	4.3724e-11
BovineHD2000020897	ENSBTAG00000001329	-0.485735	-9.1528	2.29012e-15	4.43173e-11
BovineHD2800011395	ENSBTAG00000019623	0.565038	9.14285	2.41603e-15	4.66393e-11
BovineHD0400032682	ENSBTAG00000031059	0.772781	9.13357	2.53955e-15	4.80842e-11
BovineHD0400032685	ENSBTAG00000031059	0.772781	9.13357	2.53955e-15	4.80842e-11
BovineHD1300015173	ENSBTAG00000054594	0.630739	9.13355	2.53988e-15	4.80842e-11
BovineHD1300015177	ENSBTAG00000054594	0.630739	9.13355	2.53988e-15	4.80842e-11
BovineHD1300015182	ENSBTAG00000054594	0.630739	9.13355	2.53988e-15	4.80842e-11
BovineHD1300015202	ENSBTAG00000054594	0.630739	9.13355	2.53988e-15	4.80842e-11
BovineHD1100030991	ENSBTAG00000052600	1.05954	9.13144	2.56872e-15	4.80842e-11
BovineHD1100030989	ENSBTAG00000052600	1.05954	9.13144	2.56872e-15	4.80842e-11
BovineHD1900008056	ENSBTAG00000004908	1.24453	9.13089	2.57635e-15	4.80842e-11
BovineHD1900008057	ENSBTAG00000004908	1.24453	9.13089	2.57635e-15	4.80842e-11
BovineHD1900008059	ENSBTAG00000004908	1.24453	9.13089	2.57635e-15	4.80842e-11
BovineHD1900008065	ENSBTAG00000004908	1.24453	9.13089	2.57635e-15	4.80842e-11
BovineHD1900008067	ENSBTAG00000004908	1.24453	9.13089	2.57635e-15	4.80842e-11
BovineHD1900008070	ENSBTAG00000004908	1.24453	9.13089	2.57635e-15	4.80842e-11
BovineHD1800013432	ENSBTAG00000009895	-0.600722	-9.12948	2.59596e-15	4.83357e-11
BovineHD2000020862	ENSBTAG00000001329	-0.524123	-9.12753	2.62326e-15	4.87288e-11
BovineHD2000020896	ENSBTAG00000001329	-0.48566	-9.11973	2.7356e-15	5.0696e-11
BovineHD1300021423	ENSBTAG00000039446	0.564413	9.1119	2.8531e-15	5.27494e-11
BovineHD1900007442	ENSBTAG00000016319	0.716611	9.11132	2.86207e-15	5.27913e-11
BTB-00742000	ENSBTAG00000004908	1.48229	9.10708	2.92796e-15	5.38805e-11
BovineHD0400032723	ENSBTAG00000031059	0.78216	9.08918	3.22352e-15	5.91811e-11
BovineHD1000018924	ENSBTAG00000025496	0.474203	9.0764	3.45251e-15	6.32377e-11
BovineHD2300007650	ENSBTAG00000054342	-0.595242	-9.0687	3.59809e-15	6.56089e-11
BovineHD0400032779	ENSBTAG00000031059	0.786075	9.06868	3.59862e-15	6.56089e-11
BovineHD0500025267	ENSBTAG00000053951	0.742552	9.06351	3.6999e-15	6.66836e-11
BovineHD0500025268	ENSBTAG00000053951	0.742552	9.06351	3.6999e-15	6.66836e-11
BovineHD0500025269	ENSBTAG00000053951	0.742552	9.06351	3.6999e-15	6.66836e-11
BovineHD0500025272	ENSBTAG00000053951	0.742552	9.06351	3.6999e-15	6.66836e-11
BovineHD0500025273	ENSBTAG00000053951	0.742552	9.06351	3.6999e-15	6.66836e-11
BovineHD2000020901	ENSBTAG00000001329	-0.473803	-9.06085	3.75305e-15	6.72989e-11
BovineHD1900008030	ENSBTAG00000004908	1.4755	9.06052	3.75968e-15	6.72989e-11
BovineHD1900008031	ENSBTAG00000004908	1.4755	9.06052	3.75968e-15	6.72989e-11
BovineHD2600000485	ENSBTAG00000002655	-0.597594	-9.05726	3.82601e-15	6.80225e-11
BovineHD2600000491	ENSBTAG00000002655	-0.597594	-9.05726	3.82601e-15	6.80225e-11
BovineHD2600000492	ENSBTAG00000002655	-0.597594	-9.05726	3.82601e-15	6.80225e-11
BovineHD1500015084	ENSBTAG00000023648	-0.981124	-9.05008	3.97645e-15	7.0538e-11
BovineHD2600000484	ENSBTAG00000002655	-0.595198	-9.0463	4.05793e-15	7.15832e-11
BovineHD1300018131	ENSBTAG00000034077	2.64059	9.04525	4.08082e-15	7.15832e-11
BovineHD1300018172	ENSBTAG00000034077	2.64059	9.04525	4.08082e-15	7.15832e-11
BovineHD1300018176	ENSBTAG00000034077	2.64059	9.04525	4.08082e-15	7.15832e-11
BovineHD1300018183	ENSBTAG00000034077	2.64059	9.04525	4.08082e-15	7.15832e-11
BovineHD1900010693	ENSBTAG00000049579	0.869964	9.0396	4.20647e-15	7.36234e-11
BovineHD1800003726	ENSBTAG00000018771	1.55598	9.03523	4.30622e-15	7.5202e-11
BovineHD1900014454	ENSBTAG00000000356	-0.460691	-9.03056	4.41546e-15	7.69392e-11
BovineHD1000018911	ENSBTAG00000025496	0.503759	9.02821	4.47143e-15	7.77424e-11
BovineHD1100030981	ENSBTAG00000052600	1.06446	9.02614	4.52139e-15	7.82443e-11
BovineHD0800033313	ENSBTAG00000031682	0.719733	9.02578	4.5301e-15	7.82443e-11
BTB-00364121	ENSBTAG00000031682	0.719733	9.02578	4.5301e-15	7.82443e-11
BovineHD0400032728	ENSBTAG00000031059	0.767542	9.02461	4.55869e-15	7.85659e-11
BovineHD2000020899	ENSBTAG00000001329	-0.459481	-9.02308	4.5963e-15	7.90411e-11
BovineHD1800003730	ENSBTAG00000018771	1.55576	9.01461	4.80995e-15	8.25191e-11
BovineHD2000020905	ENSBTAG00000001329	-0.472833	-9.01424	4.8195e-15	8.25191e-11
BovineHD1900010692	ENSBTAG00000049579	0.859632	9.01017	4.92587e-15	8.36132e-11
BovineHD1900010694	ENSBTAG00000049579	0.859632	9.01017	4.92587e-15	8.36132e-11
BovineHD1900010695	ENSBTAG00000049579	0.859632	9.01017	4.92587e-15	8.36132e-11
BovineHD1900010696	ENSBTAG00000049579	0.859632	9.01017	4.92587e-15	8.36132e-11
BovineHD2100005844	ENSBTAG00000001308	0.64306	9.00185	5.15056e-15	8.7052e-11
BovineHD2100005864	ENSBTAG00000001308	0.64306	9.00185	5.15056e-15	8.7052e-11
BovineHD0800025293	ENSBTAG00000031682	0.720625	8.99737	5.2757e-15	8.8976e-11
BovineHD1900010516	ENSBTAG00000049579	1.15937	8.99188	5.43338e-15	9.14395e-11
BovineHD1100030980	ENSBTAG00000052600	1.07675	8.98865	5.52844e-15	9.2841e-11
BovineHD0600001581	ENSBTAG00000028980	0.433453	8.97449	5.96431e-15	9.88956e-11
BovineHD0600001582	ENSBTAG00000028980	0.433453	8.97449	5.96431e-15	9.88956e-11
BovineHD0600001589	ENSBTAG00000028980	0.433453	8.97449	5.96431e-15	9.88956e-11
BovineHD0600001590	ENSBTAG00000028980	0.433453	8.97449	5.96431e-15	9.88956e-11
BovineHD0600001591	ENSBTAG00000028980	0.433453	8.97449	5.96431e-15	9.88956e-11
BovineHD0600001593	ENSBTAG00000028980	0.433453	8.97449	5.96431e-15	9.88956e-11
BovineHD0400032623	ENSBTAG00000031059	0.809517	8.97365	5.99139e-15	9.91359e-11
BovineHD2000020847	ENSBTAG00000001329	-0.496637	-8.96907	6.14028e-15	1.00335e-10
BovineHD4100014922	ENSBTAG00000001329	-0.496637	-8.96907	6.14028e-15	1.00335e-10
ARS-BFGL-NGS-23012	ENSBTAG00000001329	-0.496637	-8.96907	6.14028e-15	1.00335e-10
BovineHD2000020851	ENSBTAG00000001329	-0.496637	-8.96907	6.14028e-15	1.00335e-10
BovineHD2000020852	ENSBTAG00000001329	-0.496637	-8.96907	6.14028e-15	1.00335e-10
BovineHD2000020853	ENSBTAG00000001329	-0.496637	-8.96907	6.14028e-15	1.00335e-10
BovineHD1100030982	ENSBTAG00000052600	1.05362	8.9593	6.47005e-15	1.05504e-10
BovineHD0900011518	ENSBTAG00000026637	0.940851	8.95582	6.59213e-15	1.07273e-10
BovineHD2600010861	ENSBTAG00000008730	-0.539215	-8.95376	6.66522e-15	1.08239e-10
BovineHD1500015089	ENSBTAG00000053949	0.341093	8.95311	6.68826e-15	1.08389e-10
BovineHD2000020888	ENSBTAG00000001329	-0.473389	-8.94953	6.81776e-15	1.10261e-10
BovineHD0900011525	ENSBTAG00000026637	0.942808	8.94638	6.93394e-15	1.1191e-10
BovineHD1000018927	ENSBTAG00000025496	0.471042	8.94464	6.99875e-15	1.12725e-10
BTA-88824-no-rs	ENSBTAG00000017561	0.733469	8.93296	7.45084e-15	1.19275e-10
BovineHD1600007386	ENSBTAG00000017561	0.733469	8.93296	7.45084e-15	1.19275e-10
BovineHD4100012400	ENSBTAG00000017561	0.733469	8.93296	7.45084e-15	1.19275e-10
BovineHD2500007636	ENSBTAG00000002344	0.425948	8.93257	7.46617e-15	1.19278e-10
BovineHD1000018926	ENSBTAG00000025496	0.475465	8.92917	7.60334e-15	1.21224e-10
BovineHD2500011699	ENSBTAG00000002477	0.335425	8.92792	7.65452e-15	1.21793e-10
BovineHD1300015175	ENSBTAG00000054594	0.619089	8.92468	7.78856e-15	1.23676e-10
BovineHD1800000448	ENSBTAG00000020714	-0.381083	-8.92404	7.81526e-15	1.2385e-10
BovineHD1900010698	ENSBTAG00000049579	0.843429	8.92191	7.90503e-15	1.24819e-10
BovineHD1300013258	ENSBTAG00000002685	0.3295	8.92146	7.92395e-15	1.24819e-10
BovineHD1300013276	ENSBTAG00000002685	0.3295	8.92146	7.92395e-15	1.24819e-10
BovineHD1900006460	ENSBTAG00000019160	-0.296675	-8.91615	8.15254e-15	1.28164e-10
BovineHD1100030992	ENSBTAG00000052600	1.08409	8.91346	8.27105e-15	1.29768e-10
BovineHD1300015194	ENSBTAG00000054594	0.631234	8.90985	8.43246e-15	1.32037e-10
BovineHD1800003716	ENSBTAG00000018771	1.54904	8.90149	8.81809e-15	1.3618e-10
BovineHD1800003717	ENSBTAG00000018771	1.54904	8.90149	8.81809e-15	1.3618e-10
BovineHD1800003719	ENSBTAG00000018771	1.54904	8.90149	8.81809e-15	1.3618e-10
BovineHD1800003720	ENSBTAG00000018771	1.54904	8.90149	8.81809e-15	1.3618e-10
BovineHD1800003721	ENSBTAG00000018771	1.54904	8.90149	8.81809e-15	1.3618e-10
BovineHD1800003724	ENSBTAG00000018771	1.54904	8.90149	8.81809e-15	1.3618e-10
BovineHD1800003727	ENSBTAG00000018771	1.54904	8.90149	8.81809e-15	1.3618e-10
BovineHD1100030994	ENSBTAG00000052600	1.03938	8.89604	9.07937e-15	1.39124e-10
BovineHD1100030993	ENSBTAG00000052600	1.03938	8.89604	9.07937e-15	1.39124e-10
BovineHD4100009295	ENSBTAG00000052600	1.03938	8.89604	9.07937e-15	1.39124e-10
BovineHD1100030990	ENSBTAG00000052600	1.03938	8.89604	9.07937e-15	1.39124e-10
BovineHD1500015092	ENSBTAG00000053949	0.340696	8.88773	9.49231e-15	1.45169e-10
BovineHD0400032684	ENSBTAG00000031059	0.774578	8.88579	9.59104e-15	1.46395e-10
BovineHD2000020887	ENSBTAG00000001329	-0.474172	-8.87988	9.89965e-15	1.50735e-10
BovineHD0800025297	ENSBTAG00000031682	0.726302	8.87961	9.91363e-15	1.50735e-10
BovineHD2500011697	ENSBTAG00000002477	0.334132	8.87597	1.01088e-14	1.53406e-10
BovineHD2000020838	ENSBTAG00000001329	-0.494091	-8.87504	1.01593e-14	1.53876e-10
BovineHD1300021422	ENSBTAG00000039028	1.2778	8.87112	1.03742e-14	1.56829e-10
BovineHD2500011695	ENSBTAG00000002477	0.333736	8.86933	1.04743e-14	1.58039e-10
BovineHD1300015204	ENSBTAG00000054594	0.623555	8.86843	1.05249e-14	1.58499e-10
BovineHD4100014276	ENSBTAG00000051698	-0.528799	-8.86734	1.05866e-14	1.59124e-10
ARS-BFGL-NGS-14937	ENSBTAG00000053951	0.724713	8.85165	1.15132e-14	1.72721e-10
BovineHD2600000457	ENSBTAG00000002655	-0.517575	-8.8415	1.2155e-14	1.82003e-10
BovineHD1300013279	ENSBTAG00000002685	0.327533	8.83726	1.24342e-14	1.85831e-10
BovineHD1300013264	ENSBTAG00000002685	0.330419	8.83496	1.25877e-14	1.87059e-10
BovineHD1300013266	ENSBTAG00000002685	0.330419	8.83496	1.25877e-14	1.87059e-10
BovineHD1300013268	ENSBTAG00000002685	0.330419	8.83496	1.25877e-14	1.87059e-10
BovineHD2100005848	ENSBTAG00000001308	0.633669	8.83313	1.27116e-14	1.88546e-10
BovineHD2800011481	ENSBTAG00000019623	0.541961	8.83078	1.28724e-14	1.90571e-10
BovineHD1900014381	ENSBTAG00000051698	-0.526239	-8.82108	1.35573e-14	1.99959e-10
BovineHD1900014384	ENSBTAG00000051698	-0.526239	-8.82108	1.35573e-14	1.99959e-10
BovineHD1000020605	ENSBTAG00000030824	0.376771	8.8172	1.38414e-14	2.03768e-10
BovineHD2300007053	ENSBTAG00000038128	1.12252	8.81578	1.3947e-14	2.0494e-10
ARS-BFGL-NGS-58931	ENSBTAG00000052600	1.11718	8.81437	1.40523e-14	2.06102e-10
BovineHD0800030534	ENSBTAG00000011027	-0.559821	-8.81084	1.43202e-14	2.09253e-10
BovineHD0800030535	ENSBTAG00000011027	-0.559821	-8.81084	1.43202e-14	2.09253e-10
BovineHD1300021433	ENSBTAG00000039028	1.26178	8.8028	1.49487e-14	2.18032e-10
ARS-BFGL-NGS-100500	ENSBTAG00000002655	-0.516564	-8.80145	1.5057e-14	2.18398e-10
BovineHD2600000452	ENSBTAG00000002655	-0.516564	-8.80145	1.5057e-14	2.18398e-10
BovineHD2600000455	ENSBTAG00000002655	-0.516564	-8.80145	1.5057e-14	2.18398e-10
BovineHD1500015100	ENSBTAG00000053949	0.337017	8.79777	1.53555e-14	2.22319e-10
BovineHD1300015181	ENSBTAG00000054594	0.621283	8.79371	1.56925e-14	2.26781e-10
BovineHD1000018831	ENSBTAG00000004558	0.58183	8.7902	1.59889e-14	2.30641e-10
BovineHD1900014375	ENSBTAG00000051698	-0.522514	-8.78886	1.61044e-14	2.31882e-10
BovineHD2000020839	ENSBTAG00000001329	-0.490053	-8.78697	1.62673e-14	2.33374e-10
BovineHD2000020840	ENSBTAG00000001329	-0.490053	-8.78697	1.62673e-14	2.33374e-10
BovineHD1100014292	ENSBTAG00000004823	0.492989	8.78626	1.63293e-14	2.33838e-10
BovineHD1000020604	ENSBTAG00000030824	0.376994	8.78356	1.65664e-14	2.36802e-10
BovineHD1000018826	ENSBTAG00000036401	0.360603	8.77196	1.76249e-14	2.50975e-10
BovineHD1000018834	ENSBTAG00000036401	0.360603	8.77196	1.76249e-14	2.50975e-10
BovineHD1800003729	ENSBTAG00000018771	1.54253	8.77166	1.76534e-14	2.50975e-10
BovineHD1500015165	ENSBTAG00000023648	-0.965825	-8.76813	1.79897e-14	2.55294e-10
BovineHD0300012949	ENSBTAG00000019026	-0.499564	-8.76615	1.81806e-14	2.56616e-10
BovineHD0300012954	ENSBTAG00000019026	-0.499564	-8.76615	1.81806e-14	2.56616e-10
BovineHD0300012963	ENSBTAG00000019026	-0.499564	-8.76615	1.81806e-14	2.56616e-10
BovineHD1900010699	ENSBTAG00000049579	0.828874	8.76218	1.85696e-14	2.61376e-10
BovineHD2500012252	ENSBTAG00000006239	0.668618	8.76157	1.8631e-14	2.61376e-10
BovineHD1500015120	ENSBTAG00000023648	-0.990334	-8.7607	1.87169e-14	2.61376e-10
BovineHD1500015121	ENSBTAG00000023648	-0.990334	-8.7607	1.87169e-14	2.61376e-10
BovineHD1500015123	ENSBTAG00000023648	-0.990334	-8.7607	1.87169e-14	2.61376e-10
BovineHD1500015131	ENSBTAG00000023648	-0.990334	-8.7607	1.87169e-14	2.61376e-10
BovineHD0200030060	ENSBTAG00000010426	-0.306384	-8.75407	1.93918e-14	2.69843e-10
BovineHD1100014267	ENSBTAG00000004823	0.578959	8.75407	1.93918e-14	2.69843e-10
BovineHD1900010772	ENSBTAG00000049579	0.827689	8.7479	2.00409e-14	2.78384e-10
BovineHD2300006597	ENSBTAG00000021077	2.07909	8.74617	2.02271e-14	2.80475e-10
BovineHD2000020900	ENSBTAG00000001329	-0.456222	-8.74498	2.03556e-14	2.81761e-10
BovineHD1500015118	ENSBTAG00000023648	-0.990626	-8.73641	2.13078e-14	2.94424e-10
BovineHD1900008058	ENSBTAG00000004908	1.22837	8.73327	2.16675e-14	2.96792e-10
BovineHD1900008060	ENSBTAG00000004908	1.22837	8.73327	2.16675e-14	2.96792e-10
BovineHD1900008061	ENSBTAG00000004908	1.22837	8.73327	2.16675e-14	2.96792e-10
BovineHD1900008064	ENSBTAG00000004908	1.22837	8.73327	2.16675e-14	2.96792e-10
BovineHD1900008066	ENSBTAG00000004908	1.22837	8.73327	2.16675e-14	2.96792e-10
BovineHD2500000752	ENSBTAG00000010015	-0.917377	-8.73225	2.17859e-14	2.97894e-10
BovineHD0300028951	ENSBTAG00000008808	0.662614	8.73125	2.19031e-14	2.98979e-10
BovineHD1800003718	ENSBTAG00000018771	1.52909	8.7277	2.23219e-14	3.03119e-10
BovineHD1800003722	ENSBTAG00000018771	1.52909	8.7277	2.23219e-14	3.03119e-10
BovineHD1800003725	ENSBTAG00000018771	1.52909	8.7277	2.23219e-14	3.03119e-10
BovineHD2500007641	ENSBTAG00000002344	0.411304	8.7212	2.31088e-14	3.13264e-10
BovineHD0300012955	ENSBTAG00000019026	-0.499706	-8.70989	2.45457e-14	3.29905e-10
BovineHD0300012957	ENSBTAG00000019026	-0.499706	-8.70989	2.45457e-14	3.29905e-10
BovineHD0300012960	ENSBTAG00000019026	-0.499706	-8.70989	2.45457e-14	3.29905e-10
BovineHD0300012961	ENSBTAG00000019026	-0.499706	-8.70989	2.45457e-14	3.29905e-10
BovineHD0300012962	ENSBTAG00000019026	-0.499706	-8.70989	2.45457e-14	3.29905e-10
BovineHD2800011483	ENSBTAG00000019623	0.540482	8.70894	2.46705e-14	3.31016e-10
BovineHD2600000450	ENSBTAG00000002655	-0.51532	-8.70696	2.49325e-14	3.3283e-10
BovineHD2600000454	ENSBTAG00000002655	-0.51532	-8.70696	2.49325e-14	3.3283e-10
BovineHD2600000460	ENSBTAG00000002655	-0.51532	-8.70696	2.49325e-14	3.3283e-10
BovineHD0300012959	ENSBTAG00000019026	-0.497676	-8.70306	2.54564e-14	3.39249e-10
BovineHD2300008065	ENSBTAG00000002069	-0.893137	-8.69973	2.59126e-14	3.44747e-10
ARS-BFGL-NGS-105361	ENSBTAG00000004558	0.577715	8.69863	2.60647e-14	3.46185e-10
BovineHD1100014289	ENSBTAG00000004823	0.481145	8.69526	2.65366e-14	3.5186e-10
BovineHD0400032642	ENSBTAG00000031059	0.781684	8.69338	2.68049e-14	3.54819e-10
BovineHD2300008131	ENSBTAG00000020116	-1.29014	-8.68829	2.75419e-14	3.63963e-10
BovineHD1900010697	ENSBTAG00000049579	0.841098	8.68522	2.79953e-14	3.69335e-10
BovineHD1900014383	ENSBTAG00000051698	-0.522572	-8.67552	2.94806e-14	3.87631e-10
BovineHD1900014386	ENSBTAG00000051698	-0.522572	-8.67552	2.94806e-14	3.87631e-10
BovineHD1300015211	ENSBTAG00000039520	0.823888	8.66708	3.08369e-14	4.0479e-10
BovineHD2500011686	ENSBTAG00000002477	0.326445	8.66194	3.16939e-14	4.15347e-10
BovineHD1500013916	ENSBTAG00000052606	-0.638294	-8.65787	3.2388e-14	4.23738e-10
BovineHD1300021437	ENSBTAG00000039028	0.956053	8.65535	3.28263e-14	4.2876e-10
BovineHD1500015118	ENSBTAG00000053949	0.343022	8.65068	3.36516e-14	4.38812e-10
BovineHD0900030325	ENSBTAG00000052029	0.747507	8.6451	3.46675e-14	4.51312e-10
BovineHD1300013265	ENSBTAG00000002685	0.329133	8.64173	3.52948e-14	4.58721e-10
ARS-BFGL-NGS-103362	ENSBTAG00000000795	0.533586	8.62574	3.84307e-14	4.98654e-10
BovineHD4100008206	ENSBTAG00000004558	0.570487	8.62036	3.95485e-14	5.12015e-10
BovineHD2300006940	ENSBTAG00000021077	1.96818	8.62016	3.95904e-14	5.12015e-10
BovineHD0800000324	ENSBTAG00000022013	0.495139	8.61479	4.07375e-14	5.25987e-10
BovineHD2500011689	ENSBTAG00000002477	0.325134	8.61034	4.17144e-14	5.37718e-10
BovineHD2300007058	ENSBTAG00000019588	0.797216	8.60695	4.24728e-14	5.466e-10
BovineHD2000020902	ENSBTAG00000001329	-0.456701	-8.60404	4.31347e-14	5.5309e-10
BovineHD2500011687	ENSBTAG00000002477	0.324733	8.60381	4.31878e-14	5.5309e-10
BovineHD2500011688	ENSBTAG00000002477	0.324733	8.60381	4.31878e-14	5.5309e-10
BovineHD2500011690	ENSBTAG00000002477	0.329947	8.60292	4.33929e-14	5.54815e-10
BovineHD2500000511	ENSBTAG00000052397	2.23473	8.60259	4.34705e-14	5.54906e-10
BovineHD1800000409	ENSBTAG00000053632	-0.185433	-8.602	4.36066e-14	5.55372e-10
UA-IFASA-7131	ENSBTAG00000023648	-0.976227	-8.60152	4.37185e-14	5.55372e-10
BovineHD1500015111	ENSBTAG00000023648	-0.976227	-8.60152	4.37185e-14	5.55372e-10
BovineHD2800011451	ENSBTAG00000019623	0.533994	8.59682	4.48254e-14	5.67602e-10
BovineHD2800011457	ENSBTAG00000019623	0.533994	8.59682	4.48254e-14	5.67602e-10
BovineHD2500000763	ENSBTAG00000010015	0.908891	8.5962	4.49719e-14	5.68543e-10
BovineHD0300030479	ENSBTAG00000000532	0.374707	8.59351	4.56199e-14	5.75811e-10
BovineHD1500015084	ENSBTAG00000053949	0.331089	8.58293	4.82605e-14	6.08165e-10
BovineHD1300013272	ENSBTAG00000002685	0.323972	8.58068	4.88424e-14	6.13536e-10
BovineHD1300013273	ENSBTAG00000002685	0.323972	8.58068	4.88424e-14	6.13536e-10
BovineHD1500015093	ENSBTAG00000053949	0.275453	8.56906	5.19539e-14	6.51581e-10
BovineHD1500005585	ENSBTAG00000006282	0.833467	8.56703	5.25174e-14	6.57602e-10
BovineHD1000018833	ENSBTAG00000036401	0.352074	8.56584	5.28505e-14	6.60722e-10
BovineHD1800003731	ENSBTAG00000018771	1.52131	8.56326	5.35805e-14	6.68787e-10
BovineHD2800011426	ENSBTAG00000019623	0.542346	8.56186	5.39824e-14	6.71674e-10
BovineHD2800011432	ENSBTAG00000019623	0.542346	8.56186	5.39824e-14	6.71674e-10
BovineHD1100014290	ENSBTAG00000004823	0.467824	8.55973	5.45968e-14	6.78247e-10
BovineHD4100010528	ENSBTAG00000048486	-0.66179	-8.54754	5.82515e-14	7.2251e-10
BovineHD1300021437	ENSBTAG00000039446	0.393806	8.5468	5.84792e-14	7.24193e-10
BovineHD1000018822	ENSBTAG00000004558	0.570061	8.54305	5.9657e-14	7.33017e-10
BovineHD1000018827	ENSBTAG00000004558	0.570061	8.54305	5.9657e-14	7.33017e-10
BovineHD1000018828	ENSBTAG00000004558	0.570061	8.54305	5.9657e-14	7.33017e-10
BovineHD1000018830	ENSBTAG00000004558	0.570061	8.54305	5.9657e-14	7.33017e-10
BovineHD1000018832	ENSBTAG00000004558	0.570061	8.54305	5.9657e-14	7.33017e-10
BovineHD0800007601	ENSBTAG00000033543	-0.442695	-8.53709	6.15742e-14	7.44951e-10
BovineHD0800007602	ENSBTAG00000033543	-0.442695	-8.53709	6.15742e-14	7.44951e-10
BovineHD0800007603	ENSBTAG00000033543	-0.442695	-8.53709	6.15742e-14	7.44951e-10
BovineHD0800007605	ENSBTAG00000033543	-0.442695	-8.53709	6.15742e-14	7.44951e-10
BovineHD0800007608	ENSBTAG00000033543	-0.442695	-8.53709	6.15742e-14	7.44951e-10
BovineHD0800007609	ENSBTAG00000033543	-0.442695	-8.53709	6.15742e-14	7.44951e-10
BovineHD0800007612	ENSBTAG00000033543	-0.442695	-8.53709	6.15742e-14	7.44951e-10
BovineHD0800007616	ENSBTAG00000033543	-0.442695	-8.53709	6.15742e-14	7.44951e-10
BovineHD0800007617	ENSBTAG00000033543	-0.442695	-8.53709	6.15742e-14	7.44951e-10
BovineHD0800007619	ENSBTAG00000033543	-0.442695	-8.53709	6.15742e-14	7.44951e-10
BovineHD2800011427	ENSBTAG00000019623	0.529345	8.53489	6.22985e-14	7.48229e-10
BovineHD2800011455	ENSBTAG00000019623	0.529345	8.53489	6.22985e-14	7.48229e-10
BovineHD2800011460	ENSBTAG00000019623	0.529345	8.53489	6.22985e-14	7.48229e-10
BovineHD2800011467	ENSBTAG00000019623	0.529345	8.53489	6.22985e-14	7.48229e-10
BovineHD1600003474	ENSBTAG00000034366	1.02483	8.53397	6.26051e-14	7.48229e-10
BovineHD1600003475	ENSBTAG00000034366	1.02483	8.53397	6.26051e-14	7.48229e-10
BovineHD1600003476	ENSBTAG00000034366	1.02483	8.53397	6.26051e-14	7.48229e-10
BovineHD1600003479	ENSBTAG00000034366	1.02483	8.53397	6.26051e-14	7.48229e-10
BovineHD2300007162	ENSBTAG00000019588	0.784596	8.5316	6.33982e-14	7.56559e-10
BovineHD2300007052	ENSBTAG00000038128	1.11203	8.51065	7.08554e-14	8.4154e-10
BovineHD0800007604	ENSBTAG00000033543	-0.44199	-8.51013	7.10536e-14	8.4154e-10
BovineHD0800007607	ENSBTAG00000033543	-0.44199	-8.51013	7.10536e-14	8.4154e-10
BovineHD0800007614	ENSBTAG00000033543	-0.44199	-8.51013	7.10536e-14	8.4154e-10
BovineHD0800007618	ENSBTAG00000033543	-0.44199	-8.51013	7.10536e-14	8.4154e-10
BovineHD0600001579	ENSBTAG00000028980	0.402251	8.50484	7.3077e-14	8.62495e-10
BovineHD1600003469	ENSBTAG00000034366	1.009	8.5038	7.348e-14	8.62495e-10
BovineHD1600003471	ENSBTAG00000034366	1.009	8.5038	7.348e-14	8.62495e-10
BovineHD1600003472	ENSBTAG00000034366	1.009	8.5038	7.348e-14	8.62495e-10
BovineHD1600003473	ENSBTAG00000034366	1.009	8.5038	7.348e-14	8.62495e-10
BovineHD1600003477	ENSBTAG00000034366	1.009	8.5038	7.348e-14	8.62495e-10
BovineHD0300030480	ENSBTAG00000000532	0.37425	8.49758	7.59487e-14	8.90146e-10
BovineHD1100028865	ENSBTAG00000036101	0.546317	8.49513	7.69396e-14	8.92463e-10
BovineHD1100028866	ENSBTAG00000036101	0.546317	8.49513	7.69396e-14	8.92463e-10
ARS-BFGL-NGS-114094	ENSBTAG00000036101	0.546317	8.49513	7.69396e-14	8.92463e-10
BovineHD1100028870	ENSBTAG00000036101	0.546317	8.49513	7.69396e-14	8.92463e-10
BovineHD1100028871	ENSBTAG00000036101	0.546317	8.49513	7.69396e-14	8.92463e-10
BovineHD1100028872	ENSBTAG00000036101	0.546317	8.49513	7.69396e-14	8.92463e-10
BovineHD1100028876	ENSBTAG00000036101	0.546317	8.49513	7.69396e-14	8.92463e-10
BovineHD0300028935	ENSBTAG00000008808	0.693063	8.49253	7.8011e-14	8.99e-10
BovineHD1500015120	ENSBTAG00000053949	0.338499	8.49238	7.80738e-14	8.99e-10
BovineHD1500015121	ENSBTAG00000053949	0.338499	8.49238	7.80738e-14	8.99e-10
BovineHD1500015123	ENSBTAG00000053949	0.338499	8.49238	7.80738e-14	8.99e-10
BovineHD1500015131	ENSBTAG00000053949	0.338499	8.49238	7.80738e-14	8.99e-10
BovineHD0500025275	ENSBTAG00000053951	0.7227	8.47867	8.39617e-14	9.65386e-10
BovineHD1100030995	ENSBTAG00000052600	1.02943	8.4733	8.63879e-14	9.91486e-10
BovineHD2300007650	ENSBTAG00000053433	-0.461225	-8.47309	8.64835e-14	9.91486e-10
BovineHD1500015099	ENSBTAG00000053949	0.275014	8.46582	8.98837e-14	1.02731e-09
BovineHD1100014298	ENSBTAG00000004823	0.452799	8.4654	9.00834e-14	1.02731e-09
BovineHD1100014302	ENSBTAG00000004823	0.452799	8.4654	9.00834e-14	1.02731e-09
BovineHD1300012749	ENSBTAG00000017938	0.894928	8.46503	9.02606e-14	1.02731e-09
BovineHD1300012776	ENSBTAG00000017938	0.894928	8.46503	9.02606e-14	1.02731e-09
BovineHD2300006596	ENSBTAG00000021077	2.01445	8.4552	9.50899e-14	1.08072e-09
BovineHD1500015165	ENSBTAG00000053949	0.32902	8.45354	9.59316e-14	1.08871e-09
BovineHD1100014301	ENSBTAG00000004823	0.460245	8.45215	9.66426e-14	1.09049e-09
BovineHD1100014306	ENSBTAG00000004823	0.460245	8.45215	9.66426e-14	1.09049e-09
BovineHD1100014308	ENSBTAG00000004823	0.460245	8.45215	9.66426e-14	1.09049e-09
BovineHD1100014312	ENSBTAG00000004823	0.460245	8.45215	9.66426e-14	1.09049e-09
BovineHD1900007408	ENSBTAG00000016319	0.849962	8.45166	9.68907e-14	1.09173e-09
BovineHD1100028869	ENSBTAG00000036101	0.546306	8.44959	9.79607e-14	1.10221e-09
ARS-BFGL-NGS-112221	ENSBTAG00000001329	-0.445147	-8.44715	9.92336e-14	1.11494e-09
BovineHD1100028868	ENSBTAG00000036101	0.552173	8.43982	1.03166e-13	1.15418e-09
BovineHD1100028873	ENSBTAG00000036101	0.552173	8.43982	1.03166e-13	1.15418e-09
BovineHD1100028880	ENSBTAG00000036101	0.552173	8.43982	1.03166e-13	1.15418e-09
BovineHD2000020869	ENSBTAG00000001329	-0.473506	-8.43497	1.05852e-13	1.18255e-09
BovineHD1800013375	ENSBTAG00000009895	-0.600264	-8.43352	1.0667e-13	1.19001e-09
BovineHD0600030260	ENSBTAG00000003651	-0.448832	-8.42736	1.10208e-13	1.22773e-09
BovineHD0700012155	ENSBTAG00000015727	1.59418	8.42481	1.11707e-13	1.24267e-09
BovineHD0200030074	ENSBTAG00000010426	-0.28442	-8.42402	1.12172e-13	1.24434e-09
BovineHD0200030075	ENSBTAG00000010426	-0.28442	-8.42402	1.12172e-13	1.24434e-09
BovineHD0300028934	ENSBTAG00000008808	0.653525	8.42149	1.13687e-13	1.25803e-09
BovineHD0800007599	ENSBTAG00000033543	-0.442547	-8.42143	1.13726e-13	1.25803e-09
BovineHD1100014307	ENSBTAG00000004823	0.453508	8.42009	1.14537e-13	1.26522e-09
BovineHD0200030073	ENSBTAG00000010426	-0.278874	-8.4193	1.15016e-13	1.26873e-09
BovineHD1500015088	ENSBTAG00000023648	-0.967703	-8.41708	1.16373e-13	1.2819e-09
BovineHD0300028931	ENSBTAG00000008808	0.682553	8.41517	1.1756e-13	1.28778e-09
BovineHD0300028938	ENSBTAG00000008808	0.682553	8.41517	1.1756e-13	1.28778e-09
BovineHD0300028954	ENSBTAG00000008808	0.682553	8.41517	1.1756e-13	1.28778e-09
BovineHD0300028956	ENSBTAG00000008808	0.682553	8.41517	1.1756e-13	1.28778e-09
BovineHD2500011703	ENSBTAG00000002477	0.327357	8.41025	1.20664e-13	1.31812e-09
BovineHD2500011706	ENSBTAG00000002477	0.327357	8.41025	1.20664e-13	1.31812e-09
BovineHD1900014385	ENSBTAG00000051698	-0.524144	-8.40881	1.21587e-13	1.32636e-09
BovineHD2500011705	ENSBTAG00000002477	0.326973	8.40439	1.24466e-13	1.35214e-09
ARS-BFGL-NGS-18654	ENSBTAG00000002477	0.326973	8.40439	1.24466e-13	1.35214e-09
BovineHD2500011709	ENSBTAG00000002477	0.326973	8.40439	1.24466e-13	1.35214e-09
BovineHD2000020918	ENSBTAG00000001329	-0.451402	-8.39777	1.28906e-13	1.39845e-09
BovineHD2500000780	ENSBTAG00000010015	0.894807	8.39542	1.30518e-13	1.41399e-09
BovineHD0800007606	ENSBTAG00000033543	-0.44179	-8.3948	1.30945e-13	1.41666e-09
BovineHD1100014295	ENSBTAG00000004823	0.471409	8.39379	1.31648e-13	1.42232e-09
BovineHD2300006619	ENSBTAG00000038128	1.52605	8.39064	1.33862e-13	1.44314e-09
BovineHD1900010738	ENSBTAG00000049579	0.818329	8.39053	1.33941e-13	1.44314e-09
BovineHD1600018675	ENSBTAG00000000795	0.525472	8.3771	1.43808e-13	1.54311e-09
BovineHD1600018676	ENSBTAG00000000795	0.525472	8.3771	1.43808e-13	1.54311e-09
BovineHD1600018678	ENSBTAG00000000795	0.525472	8.3771	1.43808e-13	1.54311e-09
BovineHD1600007382	ENSBTAG00000017561	0.69395	8.37082	1.48665e-13	1.5909e-09
BovineHD1600007383	ENSBTAG00000017561	0.69395	8.37082	1.48665e-13	1.5909e-09
BovineHD4100001462	ENSBTAG00000010426	-0.27932	-8.36557	1.5285e-13	1.63057e-09
BovineHD0200030072	ENSBTAG00000010426	-0.27932	-8.36557	1.5285e-13	1.63057e-09
BovineHD1500015068	ENSBTAG00000023648	-0.891376	-8.36433	1.53857e-13	1.63057e-09
BovineHD2500000532	ENSBTAG00000048353	0.992534	8.36432	1.53863e-13	1.63057e-09
BovineHD1100024967	ENSBTAG00000002716	-0.335038	-8.36361	1.54443e-13	1.63057e-09
BovineHD1100024970	ENSBTAG00000002716	-0.335038	-8.36361	1.54443e-13	1.63057e-09
ARS-BFGL-NGS-35730	ENSBTAG00000002716	-0.335038	-8.36361	1.54443e-13	1.63057e-09
BovineHD1100024972	ENSBTAG00000002716	-0.335038	-8.36361	1.54443e-13	1.63057e-09
BovineHD1100024974	ENSBTAG00000002716	-0.335038	-8.36361	1.54443e-13	1.63057e-09
BovineHD1100024975	ENSBTAG00000002716	-0.335038	-8.36361	1.54443e-13	1.63057e-09
BovineHD0800000325	ENSBTAG00000022013	0.489828	8.36009	1.57341e-13	1.65895e-09
BovineHD2300006819	ENSBTAG00000021516	-0.993946	-8.35486	1.61757e-13	1.6975e-09
BovineHD1500015167	ENSBTAG00000023648	-0.960765	-8.35474	1.6186e-13	1.6975e-09
BovineHD1500015168	ENSBTAG00000023648	-0.960765	-8.35474	1.6186e-13	1.6975e-09
BovineHD1500015182	ENSBTAG00000023648	-0.960765	-8.35474	1.6186e-13	1.6975e-09
BovineHD2300004922	ENSBTAG00000003499	0.602617	8.35406	1.62443e-13	1.70135e-09
BovineHD0200030069	ENSBTAG00000010426	-0.277455	-8.35266	1.63647e-13	1.71169e-09
BovineHD2600006810	ENSBTAG00000005715	-0.845561	-8.34809	1.67646e-13	1.75118e-09
BovineHD1300015195	ENSBTAG00000054594	0.597562	8.34464	1.70733e-13	1.78107e-09
BovineHD2500011704	ENSBTAG00000002477	0.332071	8.34317	1.72071e-13	1.79265e-09
BovineHD0400032628	ENSBTAG00000031059	0.755772	8.34086	1.74183e-13	1.81226e-09
ARS-BFGL-NGS-54047	ENSBTAG00000037605	1.88949	8.33593	1.7878e-13	1.85763e-09
BovineHD1300021433	ENSBTAG00000039446	0.506503	8.33436	1.8027e-13	1.87065e-09
BovineHD1800013403	ENSBTAG00000009895	-0.595355	-8.32821	1.8622e-13	1.92985e-09
BovineHD2900012613	ENSBTAG00000000773	-0.373171	-8.32573	1.88677e-13	1.95017e-09
BovineHD2900015054	ENSBTAG00000000773	-0.373171	-8.32573	1.88677e-13	1.95017e-09
ARS-BFGL-NGS-55042	ENSBTAG00000002685	0.320033	8.31944	1.95056e-13	2.01083e-09
BovineHD1300013270	ENSBTAG00000002685	0.320033	8.31944	1.95056e-13	2.01083e-09
BovineHD0200030070	ENSBTAG00000010426	-0.280324	-8.3179	1.9665e-13	2.02197e-09
BovineHD0200030071	ENSBTAG00000010426	-0.280324	-8.3179	1.9665e-13	2.02197e-09
BovineHD2000020906	ENSBTAG00000001329	-0.442643	-8.3166	1.98001e-13	2.0284e-09
BovineHD2000020922	ENSBTAG00000001329	-0.445386	-8.31639	1.98224e-13	2.0284e-09
BovineHD2800011431	ENSBTAG00000019623	0.532817	8.31631	1.98305e-13	2.0284e-09
BovineHD2800011434	ENSBTAG00000019623	0.532817	8.31631	1.98305e-13	2.0284e-09
BovineHD1300015193	ENSBTAG00000054594	0.596217	8.31585	1.98786e-13	2.03068e-09
BovineHD1500015094	ENSBTAG00000053949	0.27303	8.31219	2.02672e-13	2.0677e-09
BovineHD0200030062	ENSBTAG00000010426	-0.298623	-8.31031	2.04696e-13	2.08564e-09
BovineHD0400032670	ENSBTAG00000031059	0.746633	8.30624	2.09136e-13	2.12813e-09
BovineHD0300030471	ENSBTAG00000000532	0.365985	8.30199	2.13882e-13	2.17362e-09
BovineHD1900006459	ENSBTAG00000019160	-0.274313	-8.29495	2.21988e-13	2.25308e-09
BovineHD2800011433	ENSBTAG00000019623	0.537092	8.28917	2.28866e-13	2.3199e-09
BovineHD1100014304	ENSBTAG00000004823	0.455317	8.2869	2.31616e-13	2.34476e-09
ARS-BFGL-NGS-41071	ENSBTAG00000031059	0.740707	8.28658	2.32015e-13	2.34578e-09
BovineHD2000020919	ENSBTAG00000001329	-0.447325	-8.28465	2.34389e-13	2.36675e-09
UA-IFASA-7131	ENSBTAG00000053949	0.332131	8.2801	2.40089e-13	2.41811e-09
BovineHD1500015111	ENSBTAG00000053949	0.332131	8.2801	2.40089e-13	2.41811e-09
BovineHD1900010773	ENSBTAG00000049579	0.751594	8.2719	2.50695e-13	2.52171e-09
BovineHD1900007451	ENSBTAG00000016319	0.646655	8.27052	2.52524e-13	2.53686e-09
BovineHD0200039072	ENSBTAG00000026758	-0.559905	-8.26401	2.61352e-13	2.6222e-09
BovineHD2300007689	ENSBTAG00000054342	0.587293	8.25236	2.77917e-13	2.78486e-09
BovineHD1100028864	ENSBTAG00000036101	0.543752	8.24818	2.84113e-13	2.81868e-09
BovineHD2800011425	ENSBTAG00000019623	0.527399	8.24815	2.84155e-13	2.81868e-09
BovineHD2800011428	ENSBTAG00000019623	0.527399	8.24815	2.84155e-13	2.81868e-09
BovineHD2800011429	ENSBTAG00000019623	0.527399	8.24815	2.84155e-13	2.81868e-09
BovineHD2800011435	ENSBTAG00000019623	0.527399	8.24815	2.84155e-13	2.81868e-09
BovineHD2800011436	ENSBTAG00000019623	0.527399	8.24815	2.84155e-13	2.81868e-09
BovineHD2800011437	ENSBTAG00000019623	0.527399	8.24815	2.84155e-13	2.81868e-09
BovineHD2800011439	ENSBTAG00000019623	0.527399	8.24815	2.84155e-13	2.81868e-09
BovineHD1900006464	ENSBTAG00000019160	-0.27033	-8.24502	2.88878e-13	2.86191e-09
BovineHD1900006457	ENSBTAG00000019160	-0.269966	-8.24144	2.94385e-13	2.91281e-09
BovineHD2300006850	ENSBTAG00000038128	1.82699	8.24002	2.96597e-13	2.93102e-09
BovineHD2000020952	ENSBTAG00000001329	-0.453369	-8.23951	2.97389e-13	2.93517e-09
BovineHD1500015088	ENSBTAG00000053949	0.332346	8.22862	3.14963e-13	3.10472e-09
BovineHD2300006600	ENSBTAG00000021077	2.02668	8.22784	3.16256e-13	3.11357e-09
BovineHD1100014310	ENSBTAG00000004823	0.452739	8.22566	3.19917e-13	3.14568e-09
BovineHD1500015095	ENSBTAG00000053949	0.272691	8.22251	3.25261e-13	3.19027e-09
BovineHD1500015096	ENSBTAG00000053949	0.272691	8.22251	3.25261e-13	3.19027e-09
BovineHD1300021422	ENSBTAG00000039446	0.506194	8.22105	3.27771e-13	3.21088e-09
BovineHD1100014287	ENSBTAG00000004823	0.476291	8.21952	3.30422e-13	3.23283e-09
BovineHD4100014025	ENSBTAG00000013098	-0.354616	-8.21755	3.33873e-13	3.26254e-09
BovineHD2000020903	ENSBTAG00000001329	-0.469184	-8.21585	3.36877e-13	3.28782e-09
BovineHD2600006806	ENSBTAG00000005715	-0.832908	-8.21083	3.45896e-13	3.37166e-09
BovineHD2300006814	ENSBTAG00000021516	-0.994529	-8.20902	3.49212e-13	3.39978e-09
BovineHD1100024950	ENSBTAG00000002716	-0.328569	-8.20209	3.62196e-13	3.49165e-09
BovineHD1100024951	ENSBTAG00000002716	-0.328569	-8.20209	3.62196e-13	3.49165e-09
BovineHD1100024952	ENSBTAG00000002716	-0.328569	-8.20209	3.62196e-13	3.49165e-09
BovineHD1100024953	ENSBTAG00000002716	-0.328569	-8.20209	3.62196e-13	3.49165e-09
BovineHD1100024954	ENSBTAG00000002716	-0.328569	-8.20209	3.62196e-13	3.49165e-09
BovineHD1100024955	ENSBTAG00000002716	-0.328569	-8.20209	3.62196e-13	3.49165e-09
BovineHD1100024956	ENSBTAG00000002716	-0.328569	-8.20209	3.62196e-13	3.49165e-09
BovineHD1100024957	ENSBTAG00000002716	-0.328569	-8.20209	3.62196e-13	3.49165e-09
BovineHD0300028978	ENSBTAG00000008808	0.648829	8.1963	3.73398e-13	3.59524e-09
BovineHD0500025315	ENSBTAG00000053951	0.678604	8.18967	3.86676e-13	3.71854e-09
BovineHD1100024992	ENSBTAG00000002716	-0.322544	-8.17404	4.1981e-13	4.03226e-09
BovineHD2600006808	ENSBTAG00000005715	-0.828279	-8.17057	4.27553e-13	4.10163e-09
BovineHD1600018673	ENSBTAG00000000795	0.518859	8.16806	4.33229e-13	4.14095e-09
BovineHD1600018674	ENSBTAG00000000795	0.518859	8.16806	4.33229e-13	4.14095e-09
BovineHD1600018677	ENSBTAG00000000795	0.518859	8.16806	4.33229e-13	4.14095e-09
BovineHD2200010726	ENSBTAG00000032872	-0.426261	-8.16642	4.36991e-13	4.17185e-09
BovineHD2500011716	ENSBTAG00000002477	0.317998	8.15684	4.59554e-13	4.38194e-09
BovineHD2800011490	ENSBTAG00000019623	0.510086	8.15542	4.63006e-13	4.40951e-09
BovineHD2300006598	ENSBTAG00000021077	2.01235	8.15209	4.71195e-13	4.4659e-09
BovineHD2300006601	ENSBTAG00000021077	2.01235	8.15209	4.71195e-13	4.4659e-09
BovineHD2300006602	ENSBTAG00000021077	2.01235	8.15209	4.71195e-13	4.4659e-09
BovineHD2300006606	ENSBTAG00000021077	2.01235	8.15209	4.71195e-13	4.4659e-09
BovineHD0300016468	ENSBTAG00000037634	0.58575	8.14907	4.78733e-13	4.5319e-09
BovineHD1100014309	ENSBTAG00000004823	0.468456	8.14815	4.81044e-13	4.54831e-09
BovineHD1500015098	ENSBTAG00000053949	0.266441	8.14198	4.96915e-13	4.69274e-09
BovineHD1000018822	ENSBTAG00000036401	0.347722	8.12277	5.49668e-13	5.15999e-09
BovineHD1000018827	ENSBTAG00000036401	0.347722	8.12277	5.49668e-13	5.15999e-09
BovineHD1000018828	ENSBTAG00000036401	0.347722	8.12277	5.49668e-13	5.15999e-09
BovineHD1000018830	ENSBTAG00000036401	0.347722	8.12277	5.49668e-13	5.15999e-09
BovineHD1000018832	ENSBTAG00000036401	0.347722	8.12277	5.49668e-13	5.15999e-09
BovineHD0400007303	ENSBTAG00000034091	0.480061	8.12159	5.53103e-13	5.18605e-09
BovineHD1000018831	ENSBTAG00000036401	0.348713	8.11925	5.59926e-13	5.24378e-09
BovineHD1100028867	ENSBTAG00000036101	0.545357	8.11207	5.81456e-13	5.43895e-09
BovineHD0200030061	ENSBTAG00000010426	-0.281482	-8.11125	5.83948e-13	5.45578e-09
BovineHD1100014262	ENSBTAG00000004823	0.524901	8.10814	5.93588e-13	5.53927e-09
BovineHD2300006887	ENSBTAG00000038128	1.72565	8.10657	5.98476e-13	5.57827e-09
BovineHD1900005890	ENSBTAG00000013098	-0.349668	-8.10457	6.04793e-13	5.63049e-09
BovineHD1900005889	ENSBTAG00000013098	-0.349839	-8.10181	6.13623e-13	5.70595e-09
BovineHD0900017777	ENSBTAG00000050319	1.21745	8.09202	6.4598e-13	5.99975e-09
BovineHD1900007473	ENSBTAG00000016319	0.624384	8.09082	6.50072e-13	6.03064e-09
BovineHD0300016469	ENSBTAG00000037634	0.597028	8.08542	6.68756e-13	6.19668e-09
BovineHD1000018908	ENSBTAG00000025496	0.477327	8.08169	6.81962e-13	6.31161e-09
BovineHD1300013210	ENSBTAG00000002685	0.313143	8.06829	7.31618e-13	6.75531e-09
BovineHD1300013216	ENSBTAG00000002685	0.313143	8.06829	7.31618e-13	6.75531e-09
BovineHD2800011424	ENSBTAG00000019623	0.525529	8.06542	7.42706e-13	6.84967e-09
BovineHD0100020383	ENSBTAG00000014721	-0.641905	-8.06381	7.49024e-13	6.89985e-09
BovineHD2800010905	ENSBTAG00000032829	-0.245744	-8.06002	7.64042e-13	7.02176e-09
BovineHD2800010912	ENSBTAG00000032829	-0.245744	-8.06002	7.64042e-13	7.02176e-09
BovineHD4100014180	ENSBTAG00000049579	0.887323	8.05748	7.74292e-13	7.10767e-09
BovineHD0400007304	ENSBTAG00000034091	0.472576	8.05531	7.83157e-13	7.18069e-09
BovineHD2200008405	ENSBTAG00000005436	0.312011	8.05289	7.9316e-13	7.2555e-09
BovineHD2200008406	ENSBTAG00000005436	0.312011	8.05289	7.9316e-13	7.2555e-09
BovineHD4100010529	ENSBTAG00000048486	-0.64391	-8.04165	8.4124e-13	7.6864e-09
ARS-BFGL-NGS-105361	ENSBTAG00000036401	0.346139	8.03567	8.68044e-13	7.92212e-09
Hapmap31902-BTC-017618	ENSBTAG00000010015	0.805599	8.03458	8.7302e-13	7.9583e-09
BovineHD1500015132	ENSBTAG00000023648	-0.90144	-8.03402	8.75549e-13	7.97213e-09
BovineHD2000020925	ENSBTAG00000001329	-0.441299	-8.03211	8.84376e-13	8.0432e-09
BovineHD2000020787	ENSBTAG00000001329	-0.422134	-8.02005	9.42018e-13	8.55756e-09
BovineHD2300006808	ENSBTAG00000021516	-0.986493	-8.01602	9.62112e-13	8.73003e-09
BovineHD2500000533	ENSBTAG00000048353	0.873856	8.01422	9.71239e-13	8.80271e-09
BovineHD1900006527	ENSBTAG00000019160	-0.248857	-8.01287	9.78091e-13	8.8232e-09
BovineHD4100014047	ENSBTAG00000019160	-0.248857	-8.01287	9.78091e-13	8.8232e-09
BovineHD1500015167	ENSBTAG00000053949	0.32592	8.01268	9.79101e-13	8.8232e-09
BovineHD1500015168	ENSBTAG00000053949	0.32592	8.01268	9.79101e-13	8.8232e-09
BovineHD1500015182	ENSBTAG00000053949	0.32592	8.01268	9.79101e-13	8.8232e-09
BovineHD2000020911	ENSBTAG00000001329	-0.440397	-8.00983	9.93807e-13	8.93528e-09
BovineHD2000020924	ENSBTAG00000001329	-0.440397	-8.00983	9.93807e-13	8.93528e-09
ARS-BFGL-NGS-80211	ENSBTAG00000053949	0.2647	8.00692	1.00906e-12	9.05171e-09
BovineHD1500015086	ENSBTAG00000053949	0.2647	8.00692	1.00906e-12	9.05171e-09
BovineHD2300007756	ENSBTAG00000054342	0.628198	8.00053	1.04336e-12	9.34882e-09
BovineHD1300012547	ENSBTAG00000004273	0.357546	7.99814	1.05651e-12	9.4559e-09
BovineHD1900006462	ENSBTAG00000019160	-0.26803	-7.99629	1.06677e-12	9.53687e-09
BovineHD0300036135	ENSBTAG00000037634	0.605746	7.99361	1.08184e-12	9.66057e-09
BovineHD1500015115	ENSBTAG00000023648	-0.885607	-7.98261	1.14589e-12	1.0221e-08
BovineHD1300012517	ENSBTAG00000004273	0.357164	7.9821	1.14894e-12	1.02366e-08
BovineHD2500011714	ENSBTAG00000002477	0.320936	7.98161	1.15192e-12	1.024e-08
BovineHD4100017568	ENSBTAG00000002477	0.320936	7.98161	1.15192e-12	1.024e-08
BovineHD1100014303	ENSBTAG00000004823	0.451992	7.97645	1.18344e-12	1.05083e-08
BovineHD1000018839	ENSBTAG00000004558	0.522955	7.9751	1.19183e-12	1.05709e-08
BovineHD1900008085	ENSBTAG00000004908	1.0879	7.97329	1.20316e-12	1.06594e-08
BovineHD0300016470	ENSBTAG00000037634	0.583888	7.97292	1.20548e-12	1.06679e-08
BovineHD1900005887	ENSBTAG00000013098	-0.346393	-7.97001	1.22393e-12	1.0807e-08
BovineHD1900005891	ENSBTAG00000013098	-0.346393	-7.97001	1.22393e-12	1.0807e-08
BovineHD2800011430	ENSBTAG00000019623	0.507694	7.96973	1.22572e-12	1.08106e-08
ARS-BFGL-NGS-104900	ENSBTAG00000028980	0.369559	7.96757	1.23964e-12	1.09124e-08
BovineHD1300015163	ENSBTAG00000039520	-0.741925	-7.96751	1.24003e-12	1.09124e-08
BovineHD1800017866	ENSBTAG00000000336	0.655445	7.96177	1.27778e-12	1.1232e-08
BovineHD1000018839	ENSBTAG00000036401	0.328812	7.95991	1.2903e-12	1.13204e-08
BovineHD4100008206	ENSBTAG00000036401	0.341597	7.95985	1.29071e-12	1.13204e-08
BovineHD2300007050	ENSBTAG00000038128	1.05821	7.95779	1.30466e-12	1.143e-08
BovineHD2300006810	ENSBTAG00000021516	-0.976915	-7.95541	1.32096e-12	1.156e-08
BovineHD1300013280	ENSBTAG00000002685	0.296148	7.9526	1.34052e-12	1.17179e-08
BovineHD0300028973	ENSBTAG00000008808	0.679234	7.95239	1.34198e-12	1.17179e-08
BovineHD1800013407	ENSBTAG00000009895	-0.518772	-7.94825	1.37133e-12	1.19609e-08
BovineHD1300013220	ENSBTAG00000002685	0.315112	7.94746	1.37704e-12	1.19974e-08
BovineHD1300013212	ENSBTAG00000002685	0.314399	7.94627	1.38561e-12	1.20588e-08
BTB-00572445	ENSBTAG00000001329	-0.423142	-7.94251	1.41304e-12	1.22839e-08
BovineHD2500000750	ENSBTAG00000010015	-0.867008	-7.94049	1.42802e-12	1.24005e-08
BovineHD2800011438	ENSBTAG00000019623	0.517708	7.93652	1.45793e-12	1.26462e-08
BovineHD4100016891	ENSBTAG00000048353	0.950671	7.93434	1.47463e-12	1.2777e-08
BovineHD2300008193	ENSBTAG00000020116	-1.18398	-7.93146	1.49697e-12	1.29563e-08
BovineHD4100017567	ENSBTAG00000002477	0.319437	7.92909	1.51566e-12	1.31037e-08
BovineHD2300007649	ENSBTAG00000053433	-0.545215	-7.92748	1.52842e-12	1.31995e-08
BovineHD1100014288	ENSBTAG00000004823	0.463621	7.92241	1.56942e-12	1.34324e-08
BovineHD1100014291	ENSBTAG00000004823	0.463621	7.92241	1.56942e-12	1.34324e-08
BovineHD2500011712	ENSBTAG00000002477	0.31896	7.92221	1.57102e-12	1.34324e-08
BovineHD2500011715	ENSBTAG00000002477	0.31896	7.92221	1.57102e-12	1.34324e-08
BovineHD2300007807	ENSBTAG00000020116	-1.22707	-7.92079	1.58277e-12	1.34324e-08
BovineHD2200000071	ENSBTAG00000017547	0.404309	7.91997	1.58949e-12	1.34324e-08
BovineHD2200000073	ENSBTAG00000017547	0.404309	7.91997	1.58949e-12	1.34324e-08
BovineHD2200000074	ENSBTAG00000017547	0.404309	7.91997	1.58949e-12	1.34324e-08
BovineHD2200000075	ENSBTAG00000017547	0.404309	7.91997	1.58949e-12	1.34324e-08
BovineHD2200000076	ENSBTAG00000017547	0.404309	7.91997	1.58949e-12	1.34324e-08
BovineHD2200000077	ENSBTAG00000017547	0.404309	7.91997	1.58949e-12	1.34324e-08
BovineHD2200000078	ENSBTAG00000017547	0.404309	7.91997	1.58949e-12	1.34324e-08
BovineHD2200000079	ENSBTAG00000017547	0.404309	7.91997	1.58949e-12	1.34324e-08
BovineHD2200000082	ENSBTAG00000017547	0.404309	7.91997	1.58949e-12	1.34324e-08
BovineHD2200000083	ENSBTAG00000017547	0.404309	7.91997	1.58949e-12	1.34324e-08
BovineHD2200000084	ENSBTAG00000017547	0.404309	7.91997	1.58949e-12	1.34324e-08
BovineHD2200000087	ENSBTAG00000017547	0.404309	7.91997	1.58949e-12	1.34324e-08
BovineHD2200000088	ENSBTAG00000017547	0.404309	7.91997	1.58949e-12	1.34324e-08
BovineHD2200000092	ENSBTAG00000017547	0.404309	7.91997	1.58949e-12	1.34324e-08
BovineHD2200000093	ENSBTAG00000017547	0.404309	7.91997	1.58949e-12	1.34324e-08
BovineHD0900011527	ENSBTAG00000026637	0.842506	7.9188	1.59922e-12	1.34856e-08
BovineHD0900011532	ENSBTAG00000026637	0.842506	7.9188	1.59922e-12	1.34856e-08
BovineHD4100016067	ENSBTAG00000038128	1.68954	7.91848	1.60194e-12	1.34941e-08
BovineHD1000018895	ENSBTAG00000025496	0.468611	7.918	1.60599e-12	1.35138e-08
BovineHD0300028963	ENSBTAG00000008808	0.699211	7.91532	1.62857e-12	1.36892e-08
BovineHD2000020908	ENSBTAG00000001329	-0.440159	-7.91165	1.66007e-12	1.39094e-08
BovineHD2000020909	ENSBTAG00000001329	-0.440159	-7.91165	1.66007e-12	1.39094e-08
BovineHD2000020910	ENSBTAG00000001329	-0.440159	-7.91165	1.66007e-12	1.39094e-08
BovineHD1500015101	ENSBTAG00000053949	0.264073	7.90795	1.69245e-12	1.41656e-08
BovineHD4100010527	ENSBTAG00000048486	-0.629158	-7.89356	1.82431e-12	1.52531e-08
BovineHD2200000085	ENSBTAG00000017547	0.403747	7.89143	1.8447e-12	1.54072e-08
BovineHD1000018829	ENSBTAG00000004558	0.547991	7.88718	1.88596e-12	1.57351e-08
BovineHD0300012967	ENSBTAG00000019026	-0.475993	-7.88577	1.89996e-12	1.58352e-08
BovineHD2300000549	ENSBTAG00000007937	0.419632	7.88358	1.92171e-12	1.59995e-08
BovineHD2200016860	ENSBTAG00000053422	0.418841	7.88306	1.9269e-12	1.60258e-08
BovineHD2300006868	ENSBTAG00000021077	1.71343	7.87851	1.97317e-12	1.63933e-08
BovineHD0300028965	ENSBTAG00000008808	0.667964	7.87668	1.99212e-12	1.64985e-08
BovineHD0300028979	ENSBTAG00000008808	0.667964	7.87668	1.99212e-12	1.64985e-08
BovineHD0300028980	ENSBTAG00000008808	0.667964	7.87668	1.99212e-12	1.64985e-08
BovineHD2500000531	ENSBTAG00000048353	0.96435	7.87464	2.01342e-12	1.66399e-08
BovineHD4100016893	ENSBTAG00000048353	0.96435	7.87464	2.01342e-12	1.66399e-08
BovineHD1100020931	ENSBTAG00000010083	0.327125	7.87054	2.0568e-12	1.69628e-08
BovineHD1100020932	ENSBTAG00000010083	0.327125	7.87054	2.0568e-12	1.69628e-08
BovineHD2300006959	ENSBTAG00000021516	-0.985866	-7.86946	2.06843e-12	1.70409e-08
BovineHD1300015197	ENSBTAG00000054594	0.790581	7.86606	2.10542e-12	1.73275e-08
BovineHD2300006813	ENSBTAG00000021516	-0.967646	-7.86334	2.1355e-12	1.75568e-08
BovineHD0700013262	ENSBTAG00000018926	0.547738	7.85797	2.19608e-12	1.80038e-08
BovineHD0700013276	ENSBTAG00000018926	0.547738	7.85797	2.19608e-12	1.80038e-08
BovineHD1100020953	ENSBTAG00000010083	0.333965	7.85791	2.19674e-12	1.80038e-08
BovineHD2600010766	ENSBTAG00000008730	-0.532364	-7.85429	2.23848e-12	1.83269e-08
BovineHD2200008398	ENSBTAG00000005436	0.319009	7.85079	2.27972e-12	1.86451e-08
BovineHD4100016892	ENSBTAG00000048353	0.961077	7.84464	2.35387e-12	1.91522e-08
BovineHD2500000535	ENSBTAG00000048353	0.961077	7.84464	2.35387e-12	1.91522e-08
BovineHD2500000538	ENSBTAG00000048353	0.961077	7.84464	2.35387e-12	1.91522e-08
BovineHD2500000542	ENSBTAG00000048353	0.961077	7.84464	2.35387e-12	1.91522e-08
BovineHD2500000543	ENSBTAG00000048353	0.961077	7.84464	2.35387e-12	1.91522e-08
BovineHD2500000529	ENSBTAG00000048353	0.866918	7.83874	2.42721e-12	1.97285e-08
BovineHD1100008579	ENSBTAG00000013734	-0.451726	-7.83278	2.50368e-12	2.02872e-08
BovineHD1100008581	ENSBTAG00000013734	-0.451726	-7.83278	2.50368e-12	2.02872e-08
BovineHD1100008582	ENSBTAG00000013734	-0.451726	-7.83278	2.50368e-12	2.02872e-08
BovineHD1300015211	ENSBTAG00000054594	0.578012	7.83056	2.53279e-12	2.0502e-08
BovineHD0700015561	ENSBTAG00000049493	0.536397	7.82976	2.54333e-12	2.05662e-08
BovineHD2600010761	ENSBTAG00000008730	-0.55316	-7.82563	2.5985e-12	2.09908e-08
BovineHD1500013931	ENSBTAG00000052606	-0.581047	-7.82356	2.62668e-12	2.11533e-08
BovineHD1500013933	ENSBTAG00000052606	-0.581047	-7.82356	2.62668e-12	2.11533e-08
BovineHD1500013934	ENSBTAG00000052606	-0.581047	-7.82356	2.62668e-12	2.11533e-08
BovineHD0700015552	ENSBTAG00000049493	0.533542	7.82219	2.6455e-12	2.12831e-08
BovineHD0900011513	ENSBTAG00000026637	0.799848	7.81459	2.75218e-12	2.20962e-08
BovineHD0900011514	ENSBTAG00000026637	0.799848	7.81459	2.75218e-12	2.20962e-08
BovineHD0700033705	ENSBTAG00000015727	-1.54295	-7.80522	2.88955e-12	2.31755e-08
BovineHD1800013533	ENSBTAG00000018326	0.401787	7.80168	2.94311e-12	2.35571e-08
BovineHD1800013537	ENSBTAG00000018326	0.401787	7.80168	2.94311e-12	2.35571e-08
BovineHD1900008083	ENSBTAG00000004908	1.07474	7.7999	2.97058e-12	2.37528e-08
BovineHD1000018900	ENSBTAG00000025496	0.511756	7.79932	2.97941e-12	2.37992e-08
BovineHD1100028865	ENSBTAG00000036099	0.437715	7.79394	3.06394e-12	2.43019e-08
BovineHD1100028866	ENSBTAG00000036099	0.437715	7.79394	3.06394e-12	2.43019e-08
ARS-BFGL-NGS-114094	ENSBTAG00000036099	0.437715	7.79394	3.06394e-12	2.43019e-08
BovineHD1100028870	ENSBTAG00000036099	0.437715	7.79394	3.06394e-12	2.43019e-08
BovineHD1100028871	ENSBTAG00000036099	0.437715	7.79394	3.06394e-12	2.43019e-08
BovineHD1100028872	ENSBTAG00000036099	0.437715	7.79394	3.06394e-12	2.43019e-08
BovineHD1100028876	ENSBTAG00000036099	0.437715	7.79394	3.06394e-12	2.43019e-08
BovineHD2300008063	ENSBTAG00000020116	1.21129	7.79164	3.10084e-12	2.45699e-08
BovineHD1800013527	ENSBTAG00000018326	0.41815	7.79032	3.12205e-12	2.4713e-08
BovineHD2200008401	ENSBTAG00000005436	0.317806	7.78813	3.15785e-12	2.48793e-08
BovineHD1300013666	ENSBTAG00000004075	-0.363818	-7.78807	3.15885e-12	2.48793e-08
BovineHD1300013668	ENSBTAG00000004075	-0.363818	-7.78807	3.15885e-12	2.48793e-08
ARS-BFGL-NGS-63599	ENSBTAG00000004075	-0.363818	-7.78807	3.15885e-12	2.48793e-08
BovineHD1300013678	ENSBTAG00000004075	-0.363818	-7.78807	3.15885e-12	2.48793e-08
BovineHD1200006495	ENSBTAG00000020612	-0.422194	-7.78578	3.19661e-12	2.51516e-08
BovineHD1100024993	ENSBTAG00000002716	-0.308421	-7.78454	3.21734e-12	2.52895e-08
BovineHD1300013672	ENSBTAG00000004075	-0.364917	-7.78257	3.25036e-12	2.55235e-08
BovineHD4100006340	ENSBTAG00000020178	-0.473393	-7.7814	3.27009e-12	2.56529e-08
BovineHD2000020914	ENSBTAG00000001329	-0.427469	-7.77224	3.42939e-12	2.68758e-08
BovineHD1500015192	ENSBTAG00000023648	-1.01038	-7.77119	3.44819e-12	2.69765e-08
Hapmap52801-ss46526219	ENSBTAG00000013988	-0.311031	-7.77114	3.4491e-12	2.69765e-08
BovineHD0300028992	ENSBTAG00000008808	0.676264	7.7641	3.5774e-12	2.79522e-08
BovineHD1500015109	ENSBTAG00000053949	0.25721	7.7637	3.58482e-12	2.79825e-08
BovineHD4100010169	ENSBTAG00000004273	0.353402	7.76315	3.5951e-12	2.80072e-08
BovineHD1300012524	ENSBTAG00000004273	0.353402	7.76315	3.5951e-12	2.80072e-08
BovineHD1500015105	ENSBTAG00000053949	0.257102	7.7593	3.66771e-12	2.85447e-08
Hapmap24715-BTC-001973	ENSBTAG00000048486	-0.61747	-7.75634	3.72439e-12	2.89572e-08
BovineHD0500015934	ENSBTAG00000017543	-0.735393	-7.75547	3.74127e-12	2.90597e-08
BovineHD0900017778	ENSBTAG00000050319	1.19526	7.75277	3.79408e-12	2.94409e-08
BovineHD1500015195	ENSBTAG00000023648	-1.01119	-7.74803	3.88852e-12	3.0144e-08
BovineHD1100028859	ENSBTAG00000036101	0.532131	7.74057	4.04192e-12	3.13023e-08
BovineHD2600000459	ENSBTAG00000002655	-0.48844	-7.73938	4.06695e-12	3.14652e-08
BovineHD0700015571	ENSBTAG00000049493	0.539391	7.73906	4.07361e-12	3.14829e-08
BovineHD0400007308	ENSBTAG00000034091	0.463053	7.73889	4.07723e-12	3.14829e-08
BovineHD1100028868	ENSBTAG00000036099	0.442008	7.73565	4.14637e-12	3.19229e-08
BovineHD1100028873	ENSBTAG00000036099	0.442008	7.73565	4.14637e-12	3.19229e-08
BovineHD1100028880	ENSBTAG00000036099	0.442008	7.73565	4.14637e-12	3.19229e-08
BovineHD2200008415	ENSBTAG00000005436	0.308055	7.73368	4.18887e-12	3.21872e-08
BovineHD2200008416	ENSBTAG00000005436	0.308055	7.73368	4.18887e-12	3.21872e-08
BovineHD1300012511	ENSBTAG00000004273	0.347866	7.73135	4.23987e-12	3.24524e-08
BovineHD1300012512	ENSBTAG00000004273	0.347866	7.73135	4.23987e-12	3.24524e-08
BovineHD1300012514	ENSBTAG00000004273	0.347866	7.73135	4.23987e-12	3.24524e-08
BovineHD1300012516	ENSBTAG00000004273	0.347866	7.73135	4.23987e-12	3.24524e-08
BovineHD1100024964	ENSBTAG00000002716	-0.315414	-7.72945	4.28187e-12	3.27421e-08
BovineHD2600006460	ENSBTAG00000038540	-0.560901	-7.72246	4.4397e-12	3.39161e-08
BovineHD0700015583	ENSBTAG00000049493	0.531981	7.72156	4.46044e-12	3.40415e-08
BovineHD1500015170	ENSBTAG00000053949	-0.285292	-7.71941	4.5104e-12	3.43192e-08
BovineHD1300012523	ENSBTAG00000004273	0.352074	7.71925	4.51427e-12	3.43192e-08
BovineHD1300012538	ENSBTAG00000004273	0.352074	7.71925	4.51427e-12	3.43192e-08
BovineHD1300012555	ENSBTAG00000004273	0.352074	7.71925	4.51427e-12	3.43192e-08
BovineHD1100031269	ENSBTAG00000004823	0.470912	7.7183	4.53638e-12	3.44541e-08
BovineHD0300030476	ENSBTAG00000000532	0.353269	7.71508	4.61286e-12	3.50012e-08
BovineHD1800000427	ENSBTAG00000053632	-0.17769	-7.71013	4.73249e-12	3.58744e-08
BovineHD0300028993	ENSBTAG00000008808	0.656303	7.70824	4.77916e-12	3.61933e-08
BovineHD1500015062	ENSBTAG00000023648	-0.848745	-7.70684	4.81404e-12	3.64224e-08
BovineHD0300028957	ENSBTAG00000008808	0.663478	7.70069	4.96979e-12	3.75647e-08
BovineHD0300010569	ENSBTAG00000013018	0.431958	7.70012	4.98444e-12	3.76393e-08
BovineHD4100010173	ENSBTAG00000004273	0.350796	7.69896	5.01446e-12	3.78298e-08
BovineHD2600010767	ENSBTAG00000008730	-0.525072	-7.69541	5.10741e-12	3.84941e-08
BovineHD0900017770	ENSBTAG00000050319	1.14429	7.69145	5.21317e-12	3.92536e-08
BovineHD4100016890	ENSBTAG00000048353	0.934117	7.68582	5.36745e-12	4.00877e-08
BovineHD2500000534	ENSBTAG00000048353	0.934117	7.68582	5.36745e-12	4.00877e-08
ARS-BFGL-NGS-82337	ENSBTAG00000048353	0.934117	7.68582	5.36745e-12	4.00877e-08
BovineHD2500000536	ENSBTAG00000048353	0.934117	7.68582	5.36745e-12	4.00877e-08
BovineHD2500000537	ENSBTAG00000048353	0.934117	7.68582	5.36745e-12	4.00877e-08
BovineHD2500000539	ENSBTAG00000048353	0.934117	7.68582	5.36745e-12	4.00877e-08
BovineHD2500000540	ENSBTAG00000048353	0.934117	7.68582	5.36745e-12	4.00877e-08
BovineHD1500005548	ENSBTAG00000006282	0.727233	7.68526	5.38288e-12	4.00877e-08
BovineHD2200008408	ENSBTAG00000005436	0.30464	7.685	5.3901e-12	4.00877e-08
BovineHD2200008411	ENSBTAG00000005436	0.30464	7.685	5.3901e-12	4.00877e-08
BovineHD2200008412	ENSBTAG00000005436	0.30464	7.685	5.3901e-12	4.00877e-08
BovineHD2200008413	ENSBTAG00000005436	0.30464	7.685	5.3901e-12	4.00877e-08
BovineHD2200008419	ENSBTAG00000005436	0.30464	7.685	5.3901e-12	4.00877e-08
BovineHD1100020928	ENSBTAG00000010083	0.320456	7.67924	5.55308e-12	4.1222e-08
BovineHD1100020929	ENSBTAG00000010083	0.320456	7.67924	5.55308e-12	4.1222e-08
BovineHD4100016944	ENSBTAG00000010015	0.847055	7.66685	5.92073e-12	4.39097e-08
BovineHD0300028971	ENSBTAG00000008808	0.663745	7.66621	5.94035e-12	4.40138e-08
BovineHD1000018912	ENSBTAG00000025496	0.458391	7.65984	6.13912e-12	4.54438e-08
BovineHD4100014422	ENSBTAG00000054931	0.571868	7.65685	6.23491e-12	4.61096e-08
BovineHD2300008297	ENSBTAG00000002069	0.814322	7.65416	6.3221e-12	4.67104e-08
BovineHD2200008385	ENSBTAG00000005436	0.32795	7.64887	6.49746e-12	4.79611e-08
BovineHD2200008453	ENSBTAG00000005436	0.322975	7.64685	6.56548e-12	4.83727e-08
Hapmap43981-BTA-98707	ENSBTAG00000049493	0.540511	7.64469	6.6392e-12	4.83727e-08
BovineHD0700015551	ENSBTAG00000049493	0.540511	7.64469	6.6392e-12	4.83727e-08
BovineHD0700015553	ENSBTAG00000049493	0.540511	7.64469	6.6392e-12	4.83727e-08
BovineHD0700015555	ENSBTAG00000049493	0.540511	7.64469	6.6392e-12	4.83727e-08
BovineHD0700015564	ENSBTAG00000049493	0.540511	7.64469	6.6392e-12	4.83727e-08
BovineHD0700015567	ENSBTAG00000049493	0.540511	7.64469	6.6392e-12	4.83727e-08
BovineHD0700015569	ENSBTAG00000049493	0.540511	7.64469	6.6392e-12	4.83727e-08
BovineHD0700015572	ENSBTAG00000049493	0.540511	7.64469	6.6392e-12	4.83727e-08
BovineHD0700015576	ENSBTAG00000049493	0.540511	7.64469	6.6392e-12	4.83727e-08
BovineHD0700015577	ENSBTAG00000049493	0.540511	7.64469	6.6392e-12	4.83727e-08
BovineHD0700015578	ENSBTAG00000049493	0.540511	7.64469	6.6392e-12	4.83727e-08
BovineHD0700015580	ENSBTAG00000049493	0.540511	7.64469	6.6392e-12	4.83727e-08
BovineHD0700015616	ENSBTAG00000049493	0.540511	7.64469	6.6392e-12	4.83727e-08
BovineHD2300008058	ENSBTAG00000002069	-1.00066	-7.64342	6.68313e-12	4.86477e-08
ARS-BFGL-NGS-20197	ENSBTAG00000049493	0.538023	7.64238	6.71893e-12	4.87282e-08
BovineHD0700015558	ENSBTAG00000049493	0.538023	7.64238	6.71893e-12	4.87282e-08
BovineHD0700015566	ENSBTAG00000049493	0.538023	7.64238	6.71893e-12	4.87282e-08
BovineHD0700015573	ENSBTAG00000049493	0.538023	7.64238	6.71893e-12	4.87282e-08
BovineHD0300036339	ENSBTAG00000008808	0.645787	7.63959	6.81637e-12	4.93894e-08
BovineHD2300007869	ENSBTAG00000020116	-1.21005	-7.63923	6.82905e-12	4.94358e-08
BovineHD1000018907	ENSBTAG00000025496	0.460783	7.63512	6.97554e-12	5.04498e-08
BovineHD2000020907	ENSBTAG00000001329	-0.424452	-7.63095	7.12766e-12	5.15028e-08
BovineHD2200000081	ENSBTAG00000017547	0.457926	7.62836	7.22348e-12	5.21473e-08
BovineHD2300006597	ENSBTAG00000021516	-1.36736	-7.62086	7.5085e-12	5.41553e-08
BovineHD0300028958	ENSBTAG00000008808	0.651451	7.62048	7.52345e-12	5.41639e-08
BovineHD0300028961	ENSBTAG00000008808	0.651451	7.62048	7.52345e-12	5.41639e-08
BovineHD2300015634	ENSBTAG00000020116	1.12673	7.61824	7.61102e-12	5.47443e-08
BovineHD2600006468	ENSBTAG00000038540	-0.554265	-7.61333	7.80635e-12	5.6098e-08
BovineHD0400033592	ENSBTAG00000030897	0.335601	7.61291	7.82314e-12	5.61163e-08
BovineHD0400033593	ENSBTAG00000030897	0.335601	7.61291	7.82314e-12	5.61163e-08
BovineHD1500015068	ENSBTAG00000053949	0.292134	7.61037	7.92647e-12	5.68058e-08
BovineHD2200008450	ENSBTAG00000005436	0.319921	7.60973	7.95251e-12	5.69074e-08
BovineHD2200008422	ENSBTAG00000005436	0.306457	7.60967	7.9551e-12	5.69074e-08
BovineHD1800003628	ENSBTAG00000018771	1.37125	7.60466	8.16323e-12	5.83432e-08
BovineHD2300006600	ENSBTAG00000021516	-1.38197	-7.60329	8.22139e-12	5.87056e-08
BovineHD2500011972	ENSBTAG00000006239	0.575676	7.5974	8.47456e-12	6.04586e-08
BovineHD0900017766	ENSBTAG00000050319	1.13076	7.59561	8.55323e-12	6.09095e-08
BovineHD0900017785	ENSBTAG00000050319	1.13076	7.59561	8.55323e-12	6.09095e-08
BovineHD2300007775	ENSBTAG00000007075	1.02981	7.59036	8.7882e-12	6.24743e-08
BovineHD1500015031	ENSBTAG00000023648	-0.867972	-7.59034	8.78883e-12	6.24743e-08
BovineHD2500000541	ENSBTAG00000048353	0.943133	7.58987	8.81035e-12	6.25708e-08
BovineHD0600019199	ENSBTAG00000014599	0.480075	7.58869	8.86422e-12	6.28966e-08
BovineHD2200008409	ENSBTAG00000005436	0.30778	7.58601	8.98712e-12	6.36582e-08
BovineHD0300029008	ENSBTAG00000008808	0.686141	7.58583	8.99579e-12	6.36582e-08
BovineHD0300029027	ENSBTAG00000008808	0.686141	7.58583	8.99579e-12	6.36582e-08
BovineHD4100010168	ENSBTAG00000004273	0.350461	7.58196	9.17672e-12	6.42196e-08
BovineHD1300012518	ENSBTAG00000004273	0.350461	7.58196	9.17672e-12	6.42196e-08
BovineHD1300012519	ENSBTAG00000004273	0.350461	7.58196	9.17672e-12	6.42196e-08
BovineHD1300012520	ENSBTAG00000004273	0.350461	7.58196	9.17672e-12	6.42196e-08
BovineHD1300012521	ENSBTAG00000004273	0.350461	7.58196	9.17672e-12	6.42196e-08
BovineHD1300012522	ENSBTAG00000004273	0.350461	7.58196	9.17672e-12	6.42196e-08
BovineHD1300012537	ENSBTAG00000004273	0.350461	7.58196	9.17672e-12	6.42196e-08
BovineHD1300012541	ENSBTAG00000004273	0.350461	7.58196	9.17672e-12	6.42196e-08
BovineHD1300012542	ENSBTAG00000004273	0.350461	7.58196	9.17672e-12	6.42196e-08
BovineHD1300012545	ENSBTAG00000004273	0.350461	7.58196	9.17672e-12	6.42196e-08
BovineHD1300012549	ENSBTAG00000004273	0.350461	7.58196	9.17672e-12	6.42196e-08
BovineHD1300012551	ENSBTAG00000004273	0.350461	7.58196	9.17672e-12	6.42196e-08
BovineHD2200008424	ENSBTAG00000005436	0.304367	7.58187	9.18113e-12	6.42196e-08
BovineHD0700012208	ENSBTAG00000015727	-1.43683	-7.57698	9.41527e-12	6.5799e-08
BovineHD0700013284	ENSBTAG00000018926	0.539947	7.57604	9.46142e-12	6.60628e-08
BovineHD1500015195	ENSBTAG00000053949	0.346936	7.57304	9.6086e-12	6.70311e-08
BovineHD2600006813	ENSBTAG00000005715	-0.861247	-7.57059	9.73055e-12	6.78218e-08
BovineHD2200008417	ENSBTAG00000005436	0.313669	7.56597	9.96469e-12	6.93923e-08
BovineHD1900012108	ENSBTAG00000052414	1.00508	7.56369	1.00825e-11	7.01509e-08
BovineHD2300000548	ENSBTAG00000007937	0.411772	7.56253	1.01431e-11	7.04479e-08
BovineHD2300000550	ENSBTAG00000007937	0.411772	7.56253	1.01431e-11	7.04479e-08
BovineHD1200006494	ENSBTAG00000020612	-0.416128	-7.56223	1.01586e-11	7.04756e-08
BovineHD1100028869	ENSBTAG00000036099	0.430456	7.56211	1.0165e-11	7.04756e-08
BovineHD2300004947	ENSBTAG00000003499	0.580923	7.56004	1.02737e-11	7.11667e-08
BovineHD2200008448	ENSBTAG00000005436	0.322643	7.55385	1.06067e-11	7.34088e-08
BovineHD1800017863	ENSBTAG00000000336	0.550448	7.55203	1.07067e-11	7.40359e-08
BovineHD0600020115	ENSBTAG00000014913	-0.381203	-7.55164	1.07278e-11	7.41167e-08
BovineHD2300006622	ENSBTAG00000038128	1.68097	7.54943	1.08506e-11	7.48996e-08
BovineHD0600020114	ENSBTAG00000014913	-0.373403	-7.54685	1.09957e-11	7.58347e-08
BovineHD2000020785	ENSBTAG00000001329	-0.439443	-7.5434	1.11926e-11	7.7125e-08
BovineHD2200008407	ENSBTAG00000005436	0.304552	7.54157	1.12987e-11	7.75172e-08
BovineHD2200008410	ENSBTAG00000005436	0.304552	7.54157	1.12987e-11	7.75172e-08
BovineHD2200008414	ENSBTAG00000005436	0.304552	7.54157	1.12987e-11	7.75172e-08
BovineHD2200008421	ENSBTAG00000005436	0.304552	7.54157	1.12987e-11	7.75172e-08
BovineHD2200008428	ENSBTAG00000005436	0.304552	7.54157	1.12987e-11	7.75172e-08
ARS-BFGL-NGS-111078	ENSBTAG00000011976	3.20134	7.53744	1.1541e-11	7.91107e-08
BovineHD1100028864	ENSBTAG00000036099	0.43395	7.53618	1.16163e-11	7.95571e-08
BovineHD1500014907	ENSBTAG00000023648	-0.837999	-7.53573	1.16429e-11	7.96011e-08
BovineHD1500014984	ENSBTAG00000023648	-0.837999	-7.53573	1.16429e-11	7.96011e-08
BovineHD0400007307	ENSBTAG00000034091	0.457351	7.53511	1.16803e-11	7.97874e-08
ARS-BFGL-NGS-14221	ENSBTAG00000004273	0.353989	7.52979	1.20041e-11	8.19284e-08
BovineHD0300028974	ENSBTAG00000008808	0.639567	7.52924	1.20381e-11	8.20893e-08
BovineHD0500027747	ENSBTAG00000005868	-0.482215	-7.52566	1.22619e-11	8.34709e-08
BovineHD0500027753	ENSBTAG00000005868	-0.482215	-7.52566	1.22619e-11	8.34709e-08
BovineHD1300012548	ENSBTAG00000004273	0.348527	7.5187	1.27085e-11	8.64066e-08
ARS-BFGL-NGS-6802	ENSBTAG00000049579	0.726748	7.51841	1.27276e-11	8.64066e-08
BovineHD0400033589	ENSBTAG00000030897	0.329953	7.51811	1.27472e-11	8.64066e-08
BovineHD4100016068	ENSBTAG00000038128	1.62216	7.5181	1.2748e-11	8.64066e-08
BovineHD2300006620	ENSBTAG00000038128	1.62216	7.5181	1.2748e-11	8.64066e-08
BovineHD2200008443	ENSBTAG00000005436	0.319559	7.51732	1.27992e-11	8.66046e-08
BovineHD2200008445	ENSBTAG00000005436	0.319559	7.51732	1.27992e-11	8.66046e-08
BovineHD2600006812	ENSBTAG00000005715	-0.870107	-7.51331	1.30656e-11	8.8255e-08
ARS-BFGL-NGS-17816	ENSBTAG00000005715	-0.870107	-7.51331	1.30656e-11	8.8255e-08
ARS-BFGL-NGS-95318	ENSBTAG00000001329	-0.407245	-7.51284	1.30971e-11	8.83924e-08
BovineHD2200016862	ENSBTAG00000053422	0.404766	7.51224	1.31375e-11	8.85889e-08
BovineHD1500014973	ENSBTAG00000023648	-0.836162	-7.50841	1.33987e-11	9.01962e-08
BovineHD1500014982	ENSBTAG00000023648	-0.836162	-7.50841	1.33987e-11	9.01962e-08
BovineHD2300007777	ENSBTAG00000020116	1.10351	7.50458	1.36652e-11	9.19111e-08
BovineHD1900015961	ENSBTAG00000010517	0.611019	7.50015	1.39799e-11	9.39474e-08
BovineHD2800011486	ENSBTAG00000019623	0.47708	7.49873	1.40819e-11	9.45527e-08
BovineHD2300006612	ENSBTAG00000021077	1.70897	7.49372	1.44487e-11	9.69249e-08
BovineHD1500013830	ENSBTAG00000052606	-0.610742	-7.49357	1.44598e-11	9.69249e-08
BovineHD0700013200	ENSBTAG00000018926	-0.45261	-7.48891	1.48105e-11	9.90876e-08
BovineHD0700013201	ENSBTAG00000018926	-0.45261	-7.48891	1.48105e-11	9.90876e-08
BovineHD1900015776	ENSBTAG00000015255	-0.349423	-7.48878	1.48202e-11	9.90876e-08
BovineHD2500000770	ENSBTAG00000010015	0.847765	7.486	1.50332e-11	1.00257e-07
BovineHD2500000771	ENSBTAG00000010015	0.847765	7.486	1.50332e-11	1.00257e-07
BovineHD2500000777	ENSBTAG00000010015	0.847765	7.486	1.50332e-11	1.00257e-07
BovineHD2000020921	ENSBTAG00000001329	-0.437517	-7.48515	1.50994e-11	1.00612e-07
BovineHD2600006816	ENSBTAG00000005715	-0.843265	-7.47989	1.55122e-11	1.03276e-07
BovineHD2300007005	ENSBTAG00000021077	1.5491	7.47931	1.55584e-11	1.03496e-07
BovineHD2300008099	ENSBTAG00000020116	-1.06262	-7.47847	1.56253e-11	1.03853e-07
BovineHD2000020796	ENSBTAG00000001329	-0.40584	-7.47574	1.58462e-11	1.05144e-07
BovineHD2000020797	ENSBTAG00000001329	-0.40584	-7.47574	1.58462e-11	1.05144e-07
BovineHD0400032708	ENSBTAG00000031059	0.705018	7.47492	1.5913e-11	1.05498e-07
BovineHD2000020789	ENSBTAG00000001329	-0.405891	-7.47399	1.5989e-11	1.05913e-07
BovineHD1000018909	ENSBTAG00000025496	0.465291	7.47333	1.60434e-11	1.06184e-07
BovineHD1900014490	ENSBTAG00000000356	-0.42145	-7.46992	1.63263e-11	1.07966e-07
BovineHD2300007707	ENSBTAG00000054342	0.648901	7.46971	1.63443e-11	1.07994e-07
BovineHD0900017774	ENSBTAG00000050319	1.13554	7.46863	1.64343e-11	1.08498e-07
BovineHD1500006633	ENSBTAG00000008564	0.521719	7.46795	1.64921e-11	1.08788e-07
BovineHD0700015562	ENSBTAG00000049493	0.527121	7.46617	1.66431e-11	1.09692e-07
BovineHD0200037724	ENSBTAG00000021832	0.315474	7.46596	1.6661e-11	1.09718e-07
ARS-BFGL-NGS-22866	ENSBTAG00000005762	-0.524305	-7.45696	1.74484e-11	1.14808e-07
BovineHD0300028998	ENSBTAG00000008808	0.641036	7.45537	1.75909e-11	1.15649e-07
BovineHD0300010601	ENSBTAG00000013018	0.44741	7.44619	1.84384e-11	1.20717e-07
BovineHD0300010604	ENSBTAG00000013018	0.44741	7.44619	1.84384e-11	1.20717e-07
BovineHD0300010605	ENSBTAG00000013018	0.44741	7.44619	1.84384e-11	1.20717e-07
BovineHD0300010606	ENSBTAG00000013018	0.44741	7.44619	1.84384e-11	1.20717e-07
BovineHD0300010608	ENSBTAG00000013018	0.44741	7.44619	1.84384e-11	1.20717e-07
BovineHD1400023494	ENSBTAG00000004792	-0.441544	-7.4434	1.87043e-11	1.22356e-07
ARS-BFGL-NGS-89877	ENSBTAG00000002477	0.299103	7.44259	1.8782e-11	1.22747e-07
BovineHD0700013198	ENSBTAG00000018926	-0.450713	-7.44229	1.88109e-11	1.22747e-07
BovineHD0700013203	ENSBTAG00000018926	-0.450713	-7.44229	1.88109e-11	1.22747e-07
BovineHD0300010602	ENSBTAG00000013018	0.448357	7.42881	2.01559e-11	1.31415e-07
BovineHD2300006588	ENSBTAG00000038128	1.63943	7.42669	2.03752e-11	1.31754e-07
BovineHD2300006589	ENSBTAG00000038128	1.63943	7.42669	2.03752e-11	1.31754e-07
BovineHD2300006590	ENSBTAG00000038128	1.63943	7.42669	2.03752e-11	1.31754e-07
BovineHD2300006591	ENSBTAG00000038128	1.63943	7.42669	2.03752e-11	1.31754e-07
BovineHD2300006592	ENSBTAG00000038128	1.63943	7.42669	2.03752e-11	1.31754e-07
BovineHD2300006604	ENSBTAG00000038128	1.63943	7.42669	2.03752e-11	1.31754e-07
BovineHD2300006613	ENSBTAG00000038128	1.63943	7.42669	2.03752e-11	1.31754e-07
BovineHD2300006614	ENSBTAG00000038128	1.63943	7.42669	2.03752e-11	1.31754e-07
BovineHD2300006616	ENSBTAG00000038128	1.63943	7.42669	2.03752e-11	1.31754e-07
BovineHD2300006617	ENSBTAG00000038128	1.63943	7.42669	2.03752e-11	1.31754e-07
BovineHD1100008588	ENSBTAG00000013734	-0.433241	-7.42335	2.07273e-11	1.33921e-07
BovineHD2000020795	ENSBTAG00000001329	-0.407561	-7.42186	2.0886e-11	1.34836e-07
BovineHD2300006865	ENSBTAG00000038128	1.5672	7.42035	2.10481e-11	1.3566e-07
BovineHD2300006867	ENSBTAG00000038128	1.5672	7.42035	2.10481e-11	1.3566e-07
BovineHD1000018910	ENSBTAG00000025496	0.436944	7.41755	2.13514e-11	1.37502e-07
BovineHD2800011469	ENSBTAG00000019623	0.470068	7.41623	2.14961e-11	1.37983e-07
BovineHD2800011471	ENSBTAG00000019623	0.470068	7.41623	2.14961e-11	1.37983e-07
BovineHD2800011472	ENSBTAG00000019623	0.470068	7.41623	2.14961e-11	1.37983e-07
BovineHD2800011491	ENSBTAG00000019623	0.470068	7.41623	2.14961e-11	1.37983e-07
BovineHD2300004950	ENSBTAG00000003499	0.570961	7.41363	2.17842e-11	1.39718e-07
BovineHD2600010784	ENSBTAG00000008730	-0.448046	-7.41267	2.1892e-11	1.40228e-07
BovineHD2500000525	ENSBTAG00000052397	-1.56562	-7.4126	2.18993e-11	1.40228e-07
BovineHD0700013192	ENSBTAG00000018926	-0.451499	-7.41044	2.21432e-11	1.41675e-07
BovineHD2600010854	ENSBTAG00000008730	-0.442077	-7.40842	2.23728e-11	1.43027e-07
BovineHD1900007443	ENSBTAG00000016319	0.613291	7.40699	2.25371e-11	1.43844e-07
BovineHD1900007445	ENSBTAG00000016319	0.613291	7.40699	2.25371e-11	1.43844e-07
BovineHD2300007089	ENSBTAG00000009656	1.30133	7.40581	2.26732e-11	1.44246e-07
BovineHD2300007093	ENSBTAG00000009656	1.30133	7.40581	2.26732e-11	1.44246e-07
BovineHD2300007098	ENSBTAG00000009656	1.30133	7.40581	2.26732e-11	1.44246e-07
BovineHD2300007100	ENSBTAG00000009656	1.30133	7.40581	2.26732e-11	1.44246e-07
BovineHD4100018697	ENSBTAG00000019623	0.469685	7.40492	2.27769e-11	1.44788e-07
BovineHD0900030335	ENSBTAG00000052029	0.633043	7.40455	2.28197e-11	1.44943e-07
BovineHD1000018840	ENSBTAG00000036401	0.317371	7.40359	2.29326e-11	1.45426e-07
BovineHD1000018841	ENSBTAG00000036401	0.317371	7.40359	2.29326e-11	1.45426e-07
BovineHD2300006596	ENSBTAG00000021516	-1.32624	-7.4019	2.31313e-11	1.46568e-07
BovineHD2300006882	ENSBTAG00000021077	1.37466	7.40093	2.32469e-11	1.47182e-07
BovineHD1000018829	ENSBTAG00000036401	0.330657	7.40013	2.33415e-11	1.47662e-07
BovineHD1500014999	ENSBTAG00000023648	-0.812665	-7.39845	2.35437e-11	1.48605e-07
BovineHD0500027750	ENSBTAG00000005868	-0.474842	-7.39825	2.35678e-11	1.48605e-07
BovineHD0500027751	ENSBTAG00000005868	-0.474842	-7.39825	2.35678e-11	1.48605e-07
BovineHD0500027752	ENSBTAG00000005868	-0.474842	-7.39825	2.35678e-11	1.48605e-07
BovineHD2300006598	ENSBTAG00000021516	-1.35501	-7.39764	2.36415e-11	1.48605e-07
BovineHD2300006601	ENSBTAG00000021516	-1.35501	-7.39764	2.36415e-11	1.48605e-07
BovineHD2300006602	ENSBTAG00000021516	-1.35501	-7.39764	2.36415e-11	1.48605e-07
BovineHD2300006606	ENSBTAG00000021516	-1.35501	-7.39764	2.36415e-11	1.48605e-07
BovineHD1500015192	ENSBTAG00000053949	0.340534	7.39704	2.37138e-11	1.48941e-07
BovineHD0400033588	ENSBTAG00000030897	0.324972	7.39392	2.4095e-11	1.51215e-07
BovineHD2300007005	ENSBTAG00000021516	-1.10305	-7.39164	2.43773e-11	1.52778e-07
BovineHD0300010607	ENSBTAG00000013018	0.444362	7.3916	2.43829e-11	1.52778e-07
BovineHD2100005759	ENSBTAG00000050172	-0.499921	-7.38946	2.46506e-11	1.5421e-07
Hapmap47651-BTA-51810	ENSBTAG00000050172	-0.499921	-7.38946	2.46506e-11	1.5421e-07
BovineHD1600001773	ENSBTAG00000040409	1.08044	7.38107	2.57305e-11	1.60838e-07
BovineHD0500015994	ENSBTAG00000017543	-0.720753	-7.38036	2.58247e-11	1.61298e-07
BovineHD0900017780	ENSBTAG00000050319	1.122	7.37795	2.61441e-11	1.63035e-07
BovineHD0900017793	ENSBTAG00000050319	1.122	7.37795	2.61441e-11	1.63035e-07
BovineHD2300006882	ENSBTAG00000021516	-0.984494	-7.37679	2.63002e-11	1.63879e-07
BovineHD2300004924	ENSBTAG00000003499	0.541246	7.37379	2.67061e-11	1.65883e-07
BovineHD2300004929	ENSBTAG00000003499	0.541246	7.37379	2.67061e-11	1.65883e-07
BovineHD2300004931	ENSBTAG00000003499	0.541246	7.37379	2.67061e-11	1.65883e-07
BovineHD2300004935	ENSBTAG00000003499	0.541246	7.37379	2.67061e-11	1.65883e-07
BovineHD0100020382	ENSBTAG00000014721	-0.622259	-7.37208	2.69397e-11	1.67202e-07
BovineHD0700015518	ENSBTAG00000049493	0.607946	7.36814	2.74882e-11	1.70204e-07
BovineHD0700015519	ENSBTAG00000049493	0.607946	7.36814	2.74882e-11	1.70204e-07
BovineHD0700015520	ENSBTAG00000049493	0.607946	7.36814	2.74882e-11	1.70204e-07
BovineHD0400032683	ENSBTAG00000031059	0.69687	7.36743	2.7587e-11	1.70681e-07
BovineHD1900010548	ENSBTAG00000004155	-0.547273	-7.36137	2.84545e-11	1.75773e-07
BovineHD1900010551	ENSBTAG00000004155	-0.547273	-7.36137	2.84545e-11	1.75773e-07
BovineHD1500014169	ENSBTAG00000052606	-0.556624	-7.35605	2.92373e-11	1.80043e-07
BovineHD1500014174	ENSBTAG00000052606	-0.556624	-7.35605	2.92373e-11	1.80043e-07
BovineHD1500014176	ENSBTAG00000052606	-0.556624	-7.35605	2.92373e-11	1.80043e-07
BovineHD1500014177	ENSBTAG00000052606	-0.556624	-7.35605	2.92373e-11	1.80043e-07
BovineHD1300012515	ENSBTAG00000004273	0.341791	7.35468	2.94438e-11	1.81173e-07
BovineHD2600010819	ENSBTAG00000008730	-0.481818	-7.35407	2.95349e-11	1.81592e-07
BovineHD1100020934	ENSBTAG00000010083	0.317986	7.35253	2.97675e-11	1.82638e-07
BovineHD2100005761	ENSBTAG00000050172	-0.506373	-7.35233	2.97978e-11	1.82638e-07
BovineHD2100005766	ENSBTAG00000050172	-0.506373	-7.35233	2.97978e-11	1.82638e-07
BovineHD2100005768	ENSBTAG00000050172	-0.506373	-7.35233	2.97978e-11	1.82638e-07
BovineHD1100008586	ENSBTAG00000013734	-0.387802	-7.35077	3.00371e-11	1.83962e-07
BovineHD2100005764	ENSBTAG00000050172	-0.508898	-7.34757	3.05307e-11	1.86839e-07
BovineHD0300012965	ENSBTAG00000019026	-0.463152	-7.33817	3.20299e-11	1.95862e-07
ARS-BFGL-NGS-102288	ENSBTAG00000013018	0.441308	7.33652	3.23014e-11	1.97369e-07
BovineHD0400007314	ENSBTAG00000034091	0.453224	7.33588	3.24076e-11	1.97864e-07
BovineHD2800010966	ENSBTAG00000032829	-0.258037	-7.33151	3.31376e-11	2.02165e-07
BovineHD0700015589	ENSBTAG00000049493	0.610365	7.33025	3.33513e-11	2.0331e-07
BovineHD2300007091	ENSBTAG00000009656	1.28687	7.32753	3.38171e-11	2.05831e-07
BovineHD2300007099	ENSBTAG00000009656	1.28687	7.32753	3.38171e-11	2.05831e-07
BovineHD2200008390	ENSBTAG00000005436	0.309295	7.32523	3.42158e-11	2.08098e-07
BovineHD0300010489	ENSBTAG00000001842	-1.02192	-7.32362	3.44963e-11	2.09157e-07
BovineHD0300010491	ENSBTAG00000001842	-1.02192	-7.32362	3.44963e-11	2.09157e-07
BovineHD0300010492	ENSBTAG00000001842	-1.02192	-7.32362	3.44963e-11	2.09157e-07
BovineHD0300010493	ENSBTAG00000001842	-1.02192	-7.32362	3.44963e-11	2.09157e-07
BovineHD1000018840	ENSBTAG00000004558	0.499624	7.3066	3.7622e-11	2.26867e-07
BovineHD1000018841	ENSBTAG00000004558	0.499624	7.3066	3.7622e-11	2.26867e-07
BovineHD1800017867	ENSBTAG00000000336	0.582766	7.30602	3.77325e-11	2.26867e-07
BovineHD2100005849	ENSBTAG00000001308	-0.550985	-7.30498	3.7934e-11	2.26867e-07
BovineHD1900014466	ENSBTAG00000000356	-0.476259	-7.30308	3.83034e-11	2.26867e-07
BovineHD1900014467	ENSBTAG00000000356	-0.476259	-7.30308	3.83034e-11	2.26867e-07
BovineHD4100014280	ENSBTAG00000000356	-0.476259	-7.30308	3.83034e-11	2.26867e-07
BovineHD0700015524	ENSBTAG00000049493	0.606432	7.30245	3.84252e-11	2.26867e-07
BovineHD0700015525	ENSBTAG00000049493	0.606432	7.30245	3.84252e-11	2.26867e-07
BovineHD0700015531	ENSBTAG00000049493	0.606432	7.30245	3.84252e-11	2.26867e-07
BovineHD0700015535	ENSBTAG00000049493	0.606432	7.30245	3.84252e-11	2.26867e-07
BovineHD0700015536	ENSBTAG00000049493	0.606432	7.30245	3.84252e-11	2.26867e-07
BovineHD0700015537	ENSBTAG00000049493	0.606432	7.30245	3.84252e-11	2.26867e-07
BovineHD0700015538	ENSBTAG00000049493	0.606432	7.30245	3.84252e-11	2.26867e-07
BovineHD0700015543	ENSBTAG00000049493	0.606432	7.30245	3.84252e-11	2.26867e-07
BovineHD0700015545	ENSBTAG00000049493	0.606432	7.30245	3.84252e-11	2.26867e-07
BovineHD0700015568	ENSBTAG00000049493	0.606432	7.30245	3.84252e-11	2.26867e-07
BovineHD0700015570	ENSBTAG00000049493	0.606432	7.30245	3.84252e-11	2.26867e-07
BovineHD0700015579	ENSBTAG00000049493	0.606432	7.30245	3.84252e-11	2.26867e-07
BovineHD0700015584	ENSBTAG00000049493	0.606432	7.30245	3.84252e-11	2.26867e-07
BovineHD0700015585	ENSBTAG00000049493	0.606432	7.30245	3.84252e-11	2.26867e-07
BovineHD0700015587	ENSBTAG00000049493	0.606432	7.30245	3.84252e-11	2.26867e-07
BovineHD0700015590	ENSBTAG00000049493	0.606432	7.30245	3.84252e-11	2.26867e-07
BovineHD0700015591	ENSBTAG00000049493	0.606432	7.30245	3.84252e-11	2.26867e-07
BovineHD0700015592	ENSBTAG00000049493	0.606432	7.30245	3.84252e-11	2.26867e-07
BovineHD0700015593	ENSBTAG00000049493	0.606432	7.30245	3.84252e-11	2.26867e-07
BovineHD0700015594	ENSBTAG00000049493	0.606432	7.30245	3.84252e-11	2.26867e-07
BovineHD0700015595	ENSBTAG00000049493	0.606432	7.30245	3.84252e-11	2.26867e-07
BovineHD0700015596	ENSBTAG00000049493	0.606432	7.30245	3.84252e-11	2.26867e-07
BovineHD0700015597	ENSBTAG00000049493	0.606432	7.30245	3.84252e-11	2.26867e-07
BovineHD0700015598	ENSBTAG00000049493	0.606432	7.30245	3.84252e-11	2.26867e-07
BovineHD0700015599	ENSBTAG00000049493	0.606432	7.30245	3.84252e-11	2.26867e-07
BovineHD0700015610	ENSBTAG00000049493	0.606432	7.30245	3.84252e-11	2.26867e-07
BovineHD0700015611	ENSBTAG00000049493	0.606432	7.30245	3.84252e-11	2.26867e-07
BovineHD0700015612	ENSBTAG00000049493	0.606432	7.30245	3.84252e-11	2.26867e-07
BovineHD0300028967	ENSBTAG00000008808	0.640441	7.2988	3.91454e-11	2.30945e-07
BovineHD1100028867	ENSBTAG00000036099	0.430313	7.29662	3.95828e-11	2.33351e-07
BovineHD0900030333	ENSBTAG00000052029	0.62957	7.29546	3.98172e-11	2.34558e-07
BovineHD1500005582	ENSBTAG00000006282	-0.665201	-7.29305	4.03082e-11	2.37272e-07
BovineHD1300015190	ENSBTAG00000039520	-0.691744	-7.29217	4.04892e-11	2.3816e-07
BovineHD2000020826	ENSBTAG00000001329	-0.472831	-7.2899	4.09608e-11	2.40754e-07
ARS-BFGL-NGS-115785	ENSBTAG00000018326	0.391144	7.28812	4.13329e-11	2.4276e-07
BovineHD4100009445	ENSBTAG00000020612	-0.391606	-7.28691	4.15891e-11	2.44083e-07
BovineHD0500028813	ENSBTAG00000046980	0.645252	7.28161	4.27249e-11	2.50562e-07
BovineHD4100006062	ENSBTAG00000049493	0.522184	7.27812	4.34898e-11	2.54858e-07
BovineHD1300012546	ENSBTAG00000004273	0.338182	7.27146	4.49894e-11	2.6345e-07
ARS-BFGL-NGS-62681	ENSBTAG00000011027	-0.493918	-7.26905	4.55436e-11	2.66256e-07
BovineHD2300004927	ENSBTAG00000003499	0.535924	7.26893	4.55701e-11	2.66256e-07
BovineHD2300004934	ENSBTAG00000003499	0.535924	7.26893	4.55701e-11	2.66256e-07
BovineHD0700015508	ENSBTAG00000049493	0.586701	7.26801	4.57852e-11	2.66919e-07
BovineHD0700015511	ENSBTAG00000049493	0.586701	7.26801	4.57852e-11	2.66919e-07
BovineHD0700015516	ENSBTAG00000049493	0.586701	7.26801	4.57852e-11	2.66919e-07
BovineHD2000020791	ENSBTAG00000001329	-0.40161	-7.26532	4.64148e-11	2.7039e-07
BovineHD2300004945	ENSBTAG00000003499	0.562304	7.26218	4.71625e-11	2.74542e-07
BovineHD2200008404	ENSBTAG00000005436	0.290336	7.26114	4.74105e-11	2.75782e-07
BovineHD2300004933	ENSBTAG00000003499	0.537009	7.25666	4.85037e-11	2.81933e-07
BovineHD2200008399	ENSBTAG00000005436	0.304213	7.25631	4.85885e-11	2.82217e-07
BovineHD1900014389	ENSBTAG00000051698	-0.468529	-7.25579	4.87179e-11	2.82552e-07
Hapmap42556-BTA-45815	ENSBTAG00000051698	-0.468529	-7.25579	4.87179e-11	2.82552e-07
BovineHD2300007637	ENSBTAG00000020116	-1.21618	-7.25535	4.88269e-11	2.82976e-07
BovineHD2100005760	ENSBTAG00000050172	-0.494563	-7.25323	4.93572e-11	2.85629e-07
BovineHD2100005762	ENSBTAG00000050172	-0.494563	-7.25323	4.93572e-11	2.85629e-07
BovineHD0100020381	ENSBTAG00000014721	-0.613045	-7.24989	5.01999e-11	2.90292e-07
BovineHD2500005563	ENSBTAG00000013052	0.761229	7.24895	5.04395e-11	2.91464e-07
BovineHD1800000409	ENSBTAG00000020714	-0.314891	-7.24556	5.13163e-11	2.96313e-07
BovineHD0500027744	ENSBTAG00000005868	-0.470571	-7.24341	5.18795e-11	2.99111e-07
BovineHD0500027745	ENSBTAG00000005868	-0.470571	-7.24341	5.18795e-11	2.99111e-07
BovineHD0600030262	ENSBTAG00000003651	0.460314	7.24328	5.19147e-11	2.99111e-07
BovineHD0300034941	ENSBTAG00000052181	0.302767	7.23859	5.31644e-11	3.06087e-07
BovineHD1300012563	ENSBTAG00000004273	0.322919	7.2369	5.36236e-11	3.08506e-07
BovineHD0700015540	ENSBTAG00000049493	0.607398	7.23501	5.41406e-11	3.11252e-07
BovineHD2600006803	ENSBTAG00000005715	-0.847043	-7.23355	5.45438e-11	3.12885e-07
BovineHD2600006804	ENSBTAG00000005715	-0.847043	-7.23355	5.45438e-11	3.12885e-07
BovineHD2600006809	ENSBTAG00000005715	-0.847043	-7.23355	5.45438e-11	3.12885e-07
BovineHD1100008590	ENSBTAG00000013734	-0.431967	-7.23193	5.49945e-11	3.14323e-07
BovineHD0700015544	ENSBTAG00000049493	0.58481	7.23086	5.52926e-11	3.14323e-07
BovineHD0700015522	ENSBTAG00000049493	0.60682	7.23036	5.54329e-11	3.14323e-07
BovineHD0700015523	ENSBTAG00000049493	0.60682	7.23036	5.54329e-11	3.14323e-07
BovineHD0700015527	ENSBTAG00000049493	0.60682	7.23036	5.54329e-11	3.14323e-07
BovineHD0700015528	ENSBTAG00000049493	0.60682	7.23036	5.54329e-11	3.14323e-07
BovineHD0700015533	ENSBTAG00000049493	0.60682	7.23036	5.54329e-11	3.14323e-07
BovineHD0700015534	ENSBTAG00000049493	0.60682	7.23036	5.54329e-11	3.14323e-07
BovineHD0700015541	ENSBTAG00000049493	0.60682	7.23036	5.54329e-11	3.14323e-07
BovineHD0700015542	ENSBTAG00000049493	0.60682	7.23036	5.54329e-11	3.14323e-07
BovineHD0700015546	ENSBTAG00000049493	0.60682	7.23036	5.54329e-11	3.14323e-07
BovineHD4100006061	ENSBTAG00000049493	0.60682	7.23036	5.54329e-11	3.14323e-07
BovineHD0700015549	ENSBTAG00000049493	0.60682	7.23036	5.54329e-11	3.14323e-07
BovineHD0700015581	ENSBTAG00000049493	0.60682	7.23036	5.54329e-11	3.14323e-07
BovineHD0700015588	ENSBTAG00000049493	0.60682	7.23036	5.54329e-11	3.14323e-07
BovineHD0700015615	ENSBTAG00000049493	0.60682	7.23036	5.54329e-11	3.14323e-07
BovineHD2200008392	ENSBTAG00000005436	0.298777	7.22812	5.60672e-11	3.17462e-07
BovineHD2200008397	ENSBTAG00000005436	0.298777	7.22812	5.60672e-11	3.17462e-07
BovineHD0300034937	ENSBTAG00000052181	0.299497	7.2266	5.65009e-11	3.19688e-07
BovineHD1500014168	ENSBTAG00000052606	-0.547869	-7.22596	5.66852e-11	3.20501e-07
BovineHD0300016478	ENSBTAG00000037634	0.729415	7.21517	5.98729e-11	3.38281e-07
BovineHD2600010760	ENSBTAG00000008730	-0.486595	-7.21451	6.00741e-11	3.39174e-07
BovineHD0300028972	ENSBTAG00000008808	0.649619	7.2074	6.22789e-11	3.51371e-07
ARS-BFGL-NGS-112908	ENSBTAG00000040053	0.839538	7.20696	6.24172e-11	3.51647e-07
BovineHD1000030554	ENSBTAG00000040053	0.839538	7.20696	6.24172e-11	3.51647e-07
BovineHD2000020806	ENSBTAG00000001329	-0.400854	-7.20356	6.35029e-11	3.57508e-07
BovineHD0700015509	ENSBTAG00000049493	0.586989	7.19865	6.51029e-11	3.65731e-07
BovineHD0700015514	ENSBTAG00000049493	0.586989	7.19865	6.51029e-11	3.65731e-07
BovineHD0700015515	ENSBTAG00000049493	0.586989	7.19865	6.51029e-11	3.65731e-07
BovineHD4100016093	ENSBTAG00000002069	0.781255	7.1926	6.71291e-11	3.76846e-07
BovineHD1300015197	ENSBTAG00000039520	0.995272	7.19243	6.71873e-11	3.76904e-07
BovineHD1100028935	ENSBTAG00000036101	-0.466401	-7.19219	6.72701e-11	3.77099e-07
BovineHD4100016894	ENSBTAG00000048353	0.80962	7.19153	6.74956e-11	3.78094e-07
BovineHD1900014387	ENSBTAG00000051698	-0.464841	-7.18738	6.8927e-11	3.85839e-07
BovineHD0800030536	ENSBTAG00000011027	-0.450731	-7.18705	6.90447e-11	3.86223e-07
BovineHD1900014489	ENSBTAG00000000356	-0.406752	-7.18532	6.965e-11	3.89332e-07
BovineHD2000020837	ENSBTAG00000001329	-0.507818	-7.18122	7.11135e-11	3.97231e-07
BovineHD1900014488	ENSBTAG00000000356	-0.40659	-7.18071	7.12967e-11	3.97972e-07
BovineHD2200008423	ENSBTAG00000005436	0.303638	7.17829	7.21751e-11	4.0259e-07
BovineHD0300028975	ENSBTAG00000008808	0.658912	7.17704	7.26334e-11	4.04859e-07
BovineHD0700012210	ENSBTAG00000015727	-1.43184	-7.17426	7.36637e-11	4.10312e-07
ARS-BFGL-NGS-56673	ENSBTAG00000011866	0.802368	7.17241	7.43544e-11	4.13866e-07
BovineHD2800011470	ENSBTAG00000019623	0.465621	7.17009	7.5233e-11	4.17871e-07
BovineHD2800011489	ENSBTAG00000019623	0.465621	7.17009	7.5233e-11	4.17871e-07
BovineHD2800011492	ENSBTAG00000019623	0.465621	7.17009	7.5233e-11	4.17871e-07
BovineHD2000020804	ENSBTAG00000001329	-0.399343	-7.16526	7.70934e-11	4.27122e-07
BovineHD1900012201	ENSBTAG00000052414	1.06447	7.16521	7.71155e-11	4.27122e-07
BovineHD1900012208	ENSBTAG00000052414	1.06447	7.16521	7.71155e-11	4.27122e-07
BovineHD1900012217	ENSBTAG00000052414	1.06447	7.16521	7.71155e-11	4.27122e-07
BovineHD0800007640	ENSBTAG00000033543	-0.375924	-7.16378	7.76743e-11	4.29613e-07
BovineHD0800007641	ENSBTAG00000033543	-0.375924	-7.16378	7.76743e-11	4.29613e-07
BovineHD1800018041	ENSBTAG00000015950	-0.607481	-7.1631	7.79393e-11	4.30776e-07
BovineHD2000020805	ENSBTAG00000001329	-0.395602	-7.16285	7.80407e-11	4.31034e-07
BovineHD0700012209	ENSBTAG00000015727	-1.43001	-7.1611	7.87324e-11	4.3455e-07
BovineHD2000020810	ENSBTAG00000001329	-0.395751	-7.16076	7.88687e-11	4.34997e-07
BovineHD0300026567	ENSBTAG00000048861	-0.580342	-7.15969	7.92969e-11	4.37053e-07
BovineHD1200005894	ENSBTAG00000016998	-0.692511	-7.15525	8.10956e-11	4.46654e-07
BovineHD1800013529	ENSBTAG00000018326	0.358328	7.15032	8.3145e-11	4.57622e-07
BovineHD0100038926	ENSBTAG00000000905	-0.474106	-7.14834	8.39813e-11	4.6158e-07
BovineHD0100038928	ENSBTAG00000000905	-0.474106	-7.14834	8.39813e-11	4.6158e-07
BovineHD0800007646	ENSBTAG00000033543	-0.375445	-7.14254	8.6478e-11	4.7497e-07
BovineHD2200008393	ENSBTAG00000005436	0.302223	7.14158	8.68975e-11	4.76942e-07
BovineHD2300008043	ENSBTAG00000020116	1.25646	7.14013	8.75368e-11	4.80116e-07
BovineHD2300006866	ENSBTAG00000021077	1.72053	7.13879	8.81318e-11	4.82948e-07
BovineHD1500014952	ENSBTAG00000023648	-0.822852	-7.13856	8.82371e-11	4.82948e-07
BovineHD1500014955	ENSBTAG00000023648	-0.822852	-7.13856	8.82371e-11	4.82948e-07
BovineHD1900012201	ENSBTAG00000025762	0.722033	7.13689	8.89829e-11	4.86017e-07
BovineHD1900012208	ENSBTAG00000025762	0.722033	7.13689	8.89829e-11	4.86017e-07
BovineHD1900012217	ENSBTAG00000025762	0.722033	7.13689	8.89829e-11	4.86017e-07
BovineHD1600022500	ENSBTAG00000051791	0.284652	7.13072	9.18005e-11	5.01059e-07
BovineHD0700015521	ENSBTAG00000049493	0.597389	7.13054	9.18809e-11	5.0115e-07
BovineHD0300012966	ENSBTAG00000019026	-0.453642	-7.12984	9.22068e-11	5.0258e-07
BovineHD2100005763	ENSBTAG00000050172	-0.487889	-7.12468	9.46447e-11	5.15021e-07
BovineHD2100005765	ENSBTAG00000050172	-0.487889	-7.12468	9.46447e-11	5.15021e-07
BovineHD2100020434	ENSBTAG00000003556	0.316487	7.12459	9.46854e-11	5.15021e-07
BovineHD0700015513	ENSBTAG00000049493	0.584558	7.12441	9.47712e-11	5.15131e-07
BovineHD2300006597	ENSBTAG00000038128	1.47464	7.12327	9.53191e-11	5.17752e-07
BovineHD1000018843	ENSBTAG00000004558	0.497092	7.1221	9.58822e-11	5.20452e-07
BovineHD1400000319	ENSBTAG00000048486	-0.593269	-7.12153	9.6159e-11	5.21595e-07
BovineHD0700015530	ENSBTAG00000049493	0.610292	7.12129	9.62784e-11	5.21883e-07
BovineHD0400033061	ENSBTAG00000004078	-0.595523	-7.11437	9.9699e-11	5.40053e-07
BovineHD2000020822	ENSBTAG00000001329	-0.426217	-7.11352	1.00124e-10	5.41751e-07
BovineHD1800000479	ENSBTAG00000053632	-0.169211	-7.11347	1.0015e-10	5.41751e-07
BovineHD0900024995	ENSBTAG00000015935	0.688727	7.1125	1.00642e-10	5.43667e-07
BovineHD0900024996	ENSBTAG00000015935	0.688727	7.1125	1.00642e-10	5.43667e-07
BovineHD1500015059	ENSBTAG00000023648	-0.807231	-7.1119	1.0095e-10	5.44954e-07
ARS-BFGL-NGS-59463	ENSBTAG00000023648	-0.821016	-7.1114	1.01201e-10	5.45936e-07
BTB-01600271	ENSBTAG00000054697	-0.399581	-7.10905	1.02411e-10	5.52088e-07
BovineHD1200006493	ENSBTAG00000020612	-0.385708	-7.10802	1.02946e-10	5.5459e-07
BovineHD2300007027	ENSBTAG00000037605	-2.24279	-7.10674	1.03609e-10	5.57781e-07
BovineHD1900014396	ENSBTAG00000051698	-0.468653	-7.10181	1.06216e-10	5.71427e-07
BovineHD2000020812	ENSBTAG00000001329	-0.396612	-7.10138	1.06449e-10	5.72288e-07
BovineHD2300006850	ENSBTAG00000021516	-1.46565	-7.10097	1.06672e-10	5.73096e-07
BovineHD1000020589	ENSBTAG00000030824	0.32337	7.096	1.09375e-10	5.87216e-07
BovineHD1600003468	ENSBTAG00000034366	0.947019	7.09557	1.09616e-10	5.8811e-07
BovineHD2000019255	ENSBTAG00000015478	0.388792	7.09448	1.10217e-10	5.9055e-07
BovineHD1300012562	ENSBTAG00000004273	0.306937	7.09447	1.10221e-10	5.9055e-07
BovineHD2300007693	ENSBTAG00000002069	-0.843246	-7.09346	1.10784e-10	5.93162e-07
ARS-BFGL-NGS-73980	ENSBTAG00000051698	-0.444408	-7.09282	1.11143e-10	5.9468e-07
BovineHD1500014175	ENSBTAG00000052606	-0.544213	-7.09116	1.12076e-10	5.99268e-07
BovineHD0400033067	ENSBTAG00000004078	-0.593819	-7.08332	1.16595e-10	6.23005e-07
BovineHD0300030717	ENSBTAG00000047314	0.251058	7.07877	1.19295e-10	6.37003e-07
Hapmap54528-ss46527019	ENSBTAG00000002477	0.277383	7.07611	1.20905e-10	6.45159e-07
BovineHD0600019083	ENSBTAG00000014599	0.49895	7.07413	1.22115e-10	6.51017e-07
BovineHD2300007799	ENSBTAG00000054342	0.609281	7.07405	1.22168e-10	6.51017e-07
BovineHD0800007635	ENSBTAG00000033543	-0.37187	-7.07282	1.22924e-10	6.52838e-07
BovineHD0800007639	ENSBTAG00000033543	-0.37187	-7.07282	1.22924e-10	6.52838e-07
BovineHD0800007642	ENSBTAG00000033543	-0.37187	-7.07282	1.22924e-10	6.52838e-07
BovineHD0800007643	ENSBTAG00000033543	-0.37187	-7.07282	1.22924e-10	6.52838e-07
BovineHD0800007644	ENSBTAG00000033543	-0.37187	-7.07282	1.22924e-10	6.52838e-07
BovineHD1500015098	ENSBTAG00000023648	-0.696034	-7.0699	1.24749e-10	6.62086e-07
BovineHD1800018042	ENSBTAG00000015950	-0.589222	-7.06817	1.25841e-10	6.67431e-07
BovineHD2300007048	ENSBTAG00000021077	1.0493	7.06661	1.26831e-10	6.72229e-07
BovineHD2300007049	ENSBTAG00000021077	1.04881	7.06138	1.30211e-10	6.89216e-07
BovineHD2300007051	ENSBTAG00000021077	1.04881	7.06138	1.30211e-10	6.89216e-07
BovineHD1900004167	ENSBTAG00000018689	-0.323499	-7.06113	1.3038e-10	6.89645e-07
BovineHD1900015885	ENSBTAG00000010517	0.627103	7.05876	1.31941e-10	6.97433e-07
BovineHD1000018843	ENSBTAG00000036401	0.310859	7.05448	1.34814e-10	7.12116e-07
BovineHD2800010963	ENSBTAG00000032829	-0.252885	-7.05435	1.34899e-10	7.12116e-07
BovineHD2300004948	ENSBTAG00000003499	0.56396	7.05343	1.35528e-10	7.14954e-07
BovineHD1800013528	ENSBTAG00000018326	0.357373	7.05163	1.36761e-10	7.20976e-07
BovineHD0600020112	ENSBTAG00000014913	-0.349782	-7.05076	1.37362e-10	7.23663e-07
BovineHD2200008388	ENSBTAG00000005436	0.275097	7.04729	1.39775e-10	7.35881e-07
BovineHD0800030545	ENSBTAG00000011027	-0.520143	-7.04621	1.40539e-10	7.39411e-07
BovineHD1600008881	ENSBTAG00000049714	0.748201	7.04522	1.41243e-10	7.42451e-07
BovineHD2300006615	ENSBTAG00000038128	1.57008	7.04513	1.41306e-10	7.42451e-07
BovineHD1000020591	ENSBTAG00000030824	0.321357	7.04448	1.41765e-10	7.44368e-07
BovineHD0400033070	ENSBTAG00000004078	-0.587364	-7.04364	1.42371e-10	7.4705e-07
BovineHD0900030328	ENSBTAG00000052029	0.62589	7.04148	1.43919e-10	7.5367e-07
BovineHD0900030329	ENSBTAG00000052029	0.62589	7.04148	1.43919e-10	7.5367e-07
BovineHD0900030330	ENSBTAG00000052029	0.62589	7.04148	1.43919e-10	7.5367e-07
BovineHD1800013348	ENSBTAG00000009895	0.455855	7.04102	1.44254e-10	7.54919e-07
BovineHD2300006815	ENSBTAG00000021516	-0.908879	-7.03985	1.45105e-10	7.58869e-07
BovineHD1000024989	ENSBTAG00000040078	0.622789	7.03962	1.45277e-10	7.59264e-07
BovineHD4100017321	ENSBTAG00000002344	-0.402889	-7.03791	1.4653e-10	7.65305e-07
BovineHD1800000477	ENSBTAG00000053632	-0.168401	-7.03639	1.47651e-10	7.7065e-07
BovineHD1900003935	ENSBTAG00000003289	0.401881	7.03181	1.51086e-10	7.88055e-07
BovineHD1900015888	ENSBTAG00000010517	0.633889	7.02899	1.53247e-10	7.98799e-07
BovineHD0400033062	ENSBTAG00000004078	-0.582395	-7.02391	1.5721e-10	8.18915e-07
BovineHD1100029992	ENSBTAG00000004092	-0.420212	-7.02226	1.58513e-10	8.24609e-07
BovineHD1100029993	ENSBTAG00000004092	-0.420212	-7.02226	1.58513e-10	8.24609e-07
BovineHD1300015163	ENSBTAG00000054594	-0.509546	-7.02084	1.5965e-10	8.2998e-07
BovineHD0700015480	ENSBTAG00000049493	0.574476	7.01973	1.60539e-10	8.34046e-07
BovineHD1100029988	ENSBTAG00000004092	-0.419977	-7.01922	1.60949e-10	8.34528e-07
BovineHD1100029989	ENSBTAG00000004092	-0.419977	-7.01922	1.60949e-10	8.34528e-07
BovineHD1100029994	ENSBTAG00000004092	-0.419977	-7.01922	1.60949e-10	8.34528e-07
BovineHD2200008395	ENSBTAG00000005436	0.308759	7.01684	1.62888e-10	8.44026e-07
BovineHD0600019218	ENSBTAG00000014599	0.45886	7.01558	1.63925e-10	8.48839e-07
BovineHD2300007067	ENSBTAG00000038397	-0.725977	-7.01436	1.64933e-10	8.52979e-07
BovineHD0300027040	ENSBTAG00000054697	-0.399365	-7.01408	1.65158e-10	8.52979e-07
BovineHD0300027041	ENSBTAG00000054697	-0.399365	-7.01408	1.65158e-10	8.52979e-07
BovineHD0300027042	ENSBTAG00000054697	-0.399365	-7.01408	1.65158e-10	8.52979e-07
BovineHD1500014995	ENSBTAG00000023648	-0.797529	-7.01334	1.65772e-10	8.53357e-07
BovineHD1500015000	ENSBTAG00000023648	-0.797529	-7.01334	1.65772e-10	8.53357e-07
BTB-00604291	ENSBTAG00000023648	-0.797529	-7.01334	1.65772e-10	8.53357e-07
BovineHD1500015017	ENSBTAG00000023648	-0.797529	-7.01334	1.65772e-10	8.53357e-07
BovineHD1500015019	ENSBTAG00000023648	-0.797529	-7.01334	1.65772e-10	8.53357e-07
BovineHD1300005209	ENSBTAG00000048553	-0.373139	-7.01103	1.67708e-10	8.62758e-07
BovineHD1100020974	ENSBTAG00000010083	0.29634	7.01032	1.6831e-10	8.65288e-07
BovineHD1900006500	ENSBTAG00000019160	-0.238868	-7.00777	1.70475e-10	8.74811e-07
BovineHD0300028999	ENSBTAG00000008808	0.656618	7.00775	1.70495e-10	8.74811e-07
BovineHD0300029009	ENSBTAG00000008808	0.656618	7.00775	1.70495e-10	8.74811e-07
BovineHD0700015529	ENSBTAG00000049493	0.595281	7.0059	1.72082e-10	8.82379e-07
BovineHD4100006010	ENSBTAG00000018926	-0.436504	-7.00546	1.72461e-10	8.83746e-07
ARS-BFGL-NGS-114487	ENSBTAG00000019160	-0.24239	-7.00202	1.75462e-10	8.98539e-07
BovineHD0700013212	ENSBTAG00000018926	-0.439573	-7.00189	1.75582e-10	8.98568e-07
BovineHD1900006466	ENSBTAG00000019160	-0.245704	-7.00072	1.76617e-10	9.02695e-07
BovineHD1900006490	ENSBTAG00000019160	-0.245704	-7.00072	1.76617e-10	9.02695e-07
BovineHD0300010655	ENSBTAG00000013018	0.487178	7.00034	1.76953e-10	9.03821e-07
BovineHD1900015779	ENSBTAG00000015255	-0.353384	-6.99863	1.78474e-10	9.11e-07
BovineHD0500027754	ENSBTAG00000005868	-0.461112	-6.9955	1.81295e-10	9.248e-07
BovineHD0300030473	ENSBTAG00000000532	-0.323102	-6.99512	1.81641e-10	9.25965e-07
BovineHD1300021657	ENSBTAG00000039028	1.0212	6.99249	1.8406e-10	9.3769e-07
BovineHD0700015606	ENSBTAG00000049493	0.592779	6.9894	1.86933e-10	9.51714e-07
ARS-BFGL-NGS-41039	ENSBTAG00000049714	0.743081	6.98752	1.887e-10	9.60086e-07
BovineHD1300015203	ENSBTAG00000039520	-0.70305	-6.98646	1.89709e-10	9.646e-07
ARS-BFGL-NGS-43388	ENSBTAG00000049579	0.792036	6.98293	1.93095e-10	9.81183e-07
BovineHD2300007069	ENSBTAG00000038128	1.00093	6.98206	1.93933e-10	9.84802e-07
BovineHD4100016895	ENSBTAG00000048353	0.801831	6.98152	1.94457e-10	9.86828e-07
BovineHD1800013411	ENSBTAG00000009895	-0.485376	-6.97942	1.96517e-10	9.96643e-07
BovineHD0400003707	ENSBTAG00000015654	0.491136	6.97315	2.02793e-10	1.02781e-06
ARS-BFGL-NGS-99242	ENSBTAG00000054342	0.677817	6.96935	2.06689e-10	1.04688e-06
BTA-73609-no-rs	ENSBTAG00000017543	-0.714593	-6.96809	2.07992e-10	1.0528e-06
BovineHD0800007645	ENSBTAG00000033543	-0.369971	-6.96761	2.08501e-10	1.0547e-06
BovineHD1800018799	ENSBTAG00000039341	-0.338692	-6.96741	2.08704e-10	1.05505e-06
BovineHD0400007300	ENSBTAG00000034091	0.43595	6.96548	2.10727e-10	1.06459e-06
BovineHD1900014379	ENSBTAG00000051698	-0.433784	-6.96388	2.12428e-10	1.0725e-06
BTB-01588251	ENSBTAG00000009895	-0.495333	-6.95957	2.17058e-10	1.09407e-06
BovineHD1900004165	ENSBTAG00000018689	-0.318487	-6.95837	2.18367e-10	1.09407e-06
Hapmap40995-BTA-46564	ENSBTAG00000018689	-0.318487	-6.95837	2.18367e-10	1.09407e-06
BovineHD1900004168	ENSBTAG00000018689	-0.318487	-6.95837	2.18367e-10	1.09407e-06
BovineHD1900004169	ENSBTAG00000018689	-0.318487	-6.95837	2.18367e-10	1.09407e-06
BovineHD1900004172	ENSBTAG00000018689	-0.318487	-6.95837	2.18367e-10	1.09407e-06
BovineHD1900004173	ENSBTAG00000018689	-0.318487	-6.95837	2.18367e-10	1.09407e-06
BovineHD1900004174	ENSBTAG00000018689	-0.318487	-6.95837	2.18367e-10	1.09407e-06
BovineHD1900004175	ENSBTAG00000018689	-0.318487	-6.95837	2.18367e-10	1.09407e-06
BovineHD1900004176	ENSBTAG00000018689	-0.318487	-6.95837	2.18367e-10	1.09407e-06
BovineHD1900004177	ENSBTAG00000018689	-0.318487	-6.95837	2.18367e-10	1.09407e-06
BovineHD1900004179	ENSBTAG00000018689	-0.318487	-6.95837	2.18367e-10	1.09407e-06
BovineHD0700015495	ENSBTAG00000049493	0.572915	6.95735	2.1949e-10	1.099e-06
BovineHD1900010686	ENSBTAG00000049579	0.766914	6.95688	2.19999e-10	1.10015e-06
BovineHD1900010687	ENSBTAG00000049579	0.766914	6.95688	2.19999e-10	1.10015e-06
BovineHD1900006465	ENSBTAG00000019160	-0.244384	-6.95302	2.24295e-10	1.1195e-06
BovineHD1900006467	ENSBTAG00000019160	-0.244384	-6.95302	2.24295e-10	1.1195e-06
BovineHD1900006468	ENSBTAG00000019160	-0.244384	-6.95302	2.24295e-10	1.1195e-06
BovineHD2000019252	ENSBTAG00000015478	0.397079	6.95114	2.26413e-10	1.12864e-06
BovineHD2000019254	ENSBTAG00000015478	0.397079	6.95114	2.26413e-10	1.12864e-06
BovineHD2300006836	ENSBTAG00000021077	1.27745	6.94466	2.33874e-10	1.16509e-06
BovineHD0500000310	ENSBTAG00000012272	0.454085	6.94234	2.36599e-10	1.17792e-06
BovineHD0300030507	ENSBTAG00000000532	0.337082	6.93969	2.39764e-10	1.19292e-06
ARS-BFGL-NGS-20354	ENSBTAG00000014599	0.450845	6.93577	2.44508e-10	1.21429e-06
BovineHD0600019207	ENSBTAG00000014599	0.450845	6.93577	2.44508e-10	1.21429e-06
BovineHD0700015575	ENSBTAG00000049493	0.637144	6.93576	2.44521e-10	1.21429e-06
BovineHD2300007785	ENSBTAG00000002069	-0.760802	-6.93412	2.46526e-10	1.22283e-06
BovineHD1800000476	ENSBTAG00000053632	-0.165515	-6.9341	2.46552e-10	1.22283e-06
Hapmap47085-BTA-72511	ENSBTAG00000031059	0.611112	6.92888	2.53064e-10	1.25434e-06
UA-IFASA-3974	ENSBTAG00000039520	-0.67831	-6.92798	2.54211e-10	1.25923e-06
BovineHD1100020980	ENSBTAG00000010083	0.291129	6.92773	2.54527e-10	1.26001e-06
BovineHD2300008257	ENSBTAG00000002069	-0.76265	-6.92559	2.5727e-10	1.27279e-06
BovineHD1800018798	ENSBTAG00000039341	-0.337539	-6.9253	2.57633e-10	1.27378e-06
BovineHD1500015093	ENSBTAG00000023648	-0.686865	-6.92463	2.58505e-10	1.27729e-06
BovineHD0300027045	ENSBTAG00000054697	-0.41054	-6.91574	2.70233e-10	1.33441e-06
ARS-BFGL-NGS-35445	ENSBTAG00000014599	0.452352	6.91458	2.71808e-10	1.34098e-06
BovineHD0800007622	ENSBTAG00000033543	-0.367407	-6.91426	2.72245e-10	1.34098e-06
BovineHD0800007631	ENSBTAG00000033543	-0.367407	-6.91426	2.72245e-10	1.34098e-06
BovineHD0800007632	ENSBTAG00000033543	-0.367407	-6.91426	2.72245e-10	1.34098e-06
BovineHD2200010724	ENSBTAG00000032872	-0.342972	-6.9139	2.72736e-10	1.34255e-06
BovineHD2300006940	ENSBTAG00000021516	-1.22062	-6.90841	2.80306e-10	1.37896e-06
BovineHD4100016019	ENSBTAG00000003499	0.553555	6.90734	2.81809e-10	1.38462e-06
BovineHD2300004951	ENSBTAG00000003499	0.553555	6.90734	2.81809e-10	1.38462e-06
BovineHD2300007719	ENSBTAG00000002069	-0.802024	-6.90178	2.89736e-10	1.42269e-06
BovineHD1900006504	ENSBTAG00000019160	-0.240667	-6.89896	2.9385e-10	1.44199e-06
BovineHD0600019062	ENSBTAG00000014599	0.484272	6.8959	2.98364e-10	1.4605e-06
BovineHD0600019069	ENSBTAG00000014599	0.484272	6.8959	2.98364e-10	1.4605e-06
BovineHD0600019072	ENSBTAG00000014599	0.484272	6.8959	2.98364e-10	1.4605e-06
BovineHD0600019076	ENSBTAG00000014599	0.484272	6.8959	2.98364e-10	1.4605e-06
BovineHD2300008165	ENSBTAG00000002069	0.682794	6.89559	2.98837e-10	1.46191e-06
BovineHD0900030331	ENSBTAG00000052029	0.616661	6.89246	3.03533e-10	1.48395e-06
BovineHD2300007717	ENSBTAG00000002069	-0.808422	-6.89182	3.04496e-10	1.48774e-06
BovineHD1500024418	ENSBTAG00000003624	0.38425	6.89113	3.05545e-10	1.49194e-06
BovineHD4100003292	ENSBTAG00000004078	-0.594149	-6.88545	3.14334e-10	1.5339e-06
BovineHD1500015004	ENSBTAG00000023648	-0.738887	-6.88503	3.1499e-10	1.53615e-06
BovineHD1100014331	ENSBTAG00000004823	0.351788	6.88445	3.15907e-10	1.53967e-06
BovineHD1100030999	ENSBTAG00000052600	-0.808068	-6.88369	3.17105e-10	1.54455e-06
BovineHD0400033079	ENSBTAG00000004078	-0.583091	-6.88344	3.17488e-10	1.54547e-06
BovineHD1500015099	ENSBTAG00000023648	-0.687722	-6.87969	3.23492e-10	1.57372e-06
BovineHD1500015050	ENSBTAG00000023648	-0.802374	-6.8787	3.2508e-10	1.58047e-06
BovineHD2300007649	ENSBTAG00000010166	-0.416425	-6.87412	3.3259e-10	1.61557e-06
BovineHD2200016861	ENSBTAG00000053422	0.386459	6.87405	3.32711e-10	1.61557e-06
BovineHD2300007965	ENSBTAG00000002069	-0.74042	-6.86957	3.40217e-10	1.651e-06
BovineHD1100029995	ENSBTAG00000004092	-0.413456	-6.86706	3.44494e-10	1.67073e-06
BovineHD0300016465	ENSBTAG00000037634	0.530824	6.86689	3.44782e-10	1.67109e-06
BovineHD0200027675	ENSBTAG00000052083	0.367015	6.8628	3.51888e-10	1.70449e-06
BovineHD1000025506	ENSBTAG00000020471	0.468458	6.86086	3.55302e-10	1.71997e-06
BovineHD2700007314	ENSBTAG00000004173	-0.314506	-6.85901	3.58591e-10	1.73482e-06
BovineHD1900014394	ENSBTAG00000051698	-0.458753	-6.8569	3.62373e-10	1.75204e-06
Hapmap51790-BTA-103080	ENSBTAG00000008808	0.469155	6.85547	3.64959e-10	1.76346e-06
BovineHD2300006864	ENSBTAG00000021077	1.66335	6.85465	3.66441e-10	1.76954e-06
BovineHD2100005837	ENSBTAG00000002786	-0.575168	-6.85185	3.71586e-10	1.79329e-06
BovineHD2200008440	ENSBTAG00000005436	0.287176	6.85066	3.73802e-10	1.80287e-06
BovineHD1800000480	ENSBTAG00000053632	-0.165866	-6.84974	3.75517e-10	1.81004e-06
BovineHD1500013955	ENSBTAG00000052606	-0.536046	-6.8463	3.82004e-10	1.84018e-06
BovineHD1900011624	ENSBTAG00000044056	1.33366	6.84319	3.87954e-10	1.8677e-06
BovineHD1800018801	ENSBTAG00000039341	-0.330417	-6.84023	3.93695e-10	1.89418e-06
BovineHD2300007642	ENSBTAG00000054342	0.561008	6.84004	3.94081e-10	1.89488e-06
BovineHD1900014500	ENSBTAG00000000356	-0.369317	-6.8393	3.95531e-10	1.90069e-06
BovineHD1900012214	ENSBTAG00000025762	0.756689	6.83621	4.01656e-10	1.92895e-06
BovineHD1000020568	ENSBTAG00000030824	0.315655	6.83214	4.09863e-10	1.96716e-06
BovineHD1700019023	ENSBTAG00000002698	0.380885	6.83164	4.1088e-10	1.97084e-06
BovineHD2300007050	ENSBTAG00000009656	-1.07884	-6.82995	4.14351e-10	1.98628e-06
BovineHD0400032846	ENSBTAG00000031059	0.728274	6.82863	4.17073e-10	1.99811e-06
BovineHD1000018903	ENSBTAG00000025496	0.406894	6.82572	4.23139e-10	2.02594e-06
BovineHD1100031000	ENSBTAG00000052600	0.828642	6.82458	4.25563e-10	2.03631e-06
BovineHD2300007731	ENSBTAG00000020116	-1.10906	-6.82385	4.27106e-10	2.04246e-06
BovineHD2200008471	ENSBTAG00000005436	0.2679	6.82292	4.29068e-10	2.04934e-06
BovineHD2200008476	ENSBTAG00000005436	0.2679	6.82292	4.29068e-10	2.04934e-06
BovineHD0600019228	ENSBTAG00000014599	0.44926	6.82227	4.30467e-10	2.05478e-06
BovineHD2500000757	ENSBTAG00000010015	0.715666	6.81754	4.40699e-10	2.10167e-06
BovineHD0700013199	ENSBTAG00000018926	-0.422869	-6.8169	4.42111e-10	2.10167e-06
BovineHD0700013205	ENSBTAG00000018926	-0.422869	-6.8169	4.42111e-10	2.10167e-06
BovineHD0700013206	ENSBTAG00000018926	-0.422869	-6.8169	4.42111e-10	2.10167e-06
BovineHD0700013207	ENSBTAG00000018926	-0.422869	-6.8169	4.42111e-10	2.10167e-06
BovineHD0700013208	ENSBTAG00000018926	-0.422869	-6.8169	4.42111e-10	2.10167e-06
BovineHD0300034944	ENSBTAG00000052181	0.273311	6.81687	4.42157e-10	2.10167e-06
BovineHD1500015062	ENSBTAG00000053949	0.271635	6.81403	4.48455e-10	2.13032e-06
BovineHD1100031305	ENSBTAG00000010083	0.311866	6.81351	4.4961e-10	2.13452e-06
BovineHD1500013954	ENSBTAG00000052606	-0.52203	-6.81311	4.50499e-10	2.13745e-06
BovineHD2000020913	ENSBTAG00000001329	-0.433844	-6.81283	4.51118e-10	2.1391e-06
BovineHD1900015959	ENSBTAG00000010517	0.572045	6.81105	4.5514e-10	2.15687e-06
BovineHD0700013132	ENSBTAG00000018926	-0.431329	-6.81078	4.55751e-10	2.15847e-06
BovineHD1900018952	ENSBTAG00000007389	-0.497595	-6.81017	4.57135e-10	2.16112e-06
BovineHD1900018953	ENSBTAG00000007389	-0.497595	-6.81017	4.57135e-10	2.16112e-06
BovineHD1900012363	ENSBTAG00000007389	-0.497595	-6.81017	4.57135e-10	2.16112e-06
BovineHD0300030723	ENSBTAG00000047314	0.243394	6.80847	4.61004e-10	2.1781e-06
BovineHD2300006596	ENSBTAG00000038128	1.41281	6.80815	4.61732e-10	2.18024e-06
BovineHD2600010768	ENSBTAG00000008730	-0.4634	-6.80627	4.66069e-10	2.1994e-06
BovineHD1100020942	ENSBTAG00000010083	0.294715	6.80463	4.69877e-10	2.21339e-06
BovineHD1100020951	ENSBTAG00000010083	0.294715	6.80463	4.69877e-10	2.21339e-06
BovineHD1100020961	ENSBTAG00000010083	0.294715	6.80463	4.69877e-10	2.21339e-06
BovineHD2000019246	ENSBTAG00000015478	0.377133	6.80398	4.71377e-10	2.21913e-06
BovineHD1900007470	ENSBTAG00000016319	0.63803	6.80366	4.72134e-10	2.22137e-06
BovineHD1700019047	ENSBTAG00000002698	0.384329	6.80267	4.74467e-10	2.23101e-06
BovineHD0700013210	ENSBTAG00000018926	-0.422032	-6.79843	4.84546e-10	2.27704e-06
BovineHD0700015548	ENSBTAG00000049493	0.525724	6.7944	4.9432e-10	2.32159e-06
BovineHD2200015026	ENSBTAG00000006573	-0.267748	-6.79413	4.94996e-10	2.32264e-06
BovineHD1300015183	ENSBTAG00000039520	-0.675434	-6.79407	4.95134e-10	2.32264e-06
BovineHD0600019061	ENSBTAG00000014599	0.496881	6.79302	4.97729e-10	2.33342e-06
ARS-BFGL-NGS-116415	ENSBTAG00000011027	-0.40681	-6.79161	5.01222e-10	2.3484e-06
BovineHD2800010875	ENSBTAG00000032829	-0.213861	-6.78754	5.1144e-10	2.39485e-06
BovineHD0400033076	ENSBTAG00000004078	-0.568382	-6.78584	5.15769e-10	2.41369e-06
BovineHD1500015132	ENSBTAG00000053949	0.279949	6.78571	5.16105e-10	2.41383e-06
ARS-BFGL-NGS-6814	ENSBTAG00000052397	1.48052	6.78459	5.18982e-10	2.4244e-06
BovineHD4100016889	ENSBTAG00000052397	1.48052	6.78459	5.18982e-10	2.4244e-06
BovineHD1900006485	ENSBTAG00000019160	-0.244842	-6.78343	5.21963e-10	2.43545e-06
BovineHD1900004157	ENSBTAG00000018689	-0.318117	-6.78343	5.21964e-10	2.43545e-06
BovineHD2200014362	ENSBTAG00000001874	0.939677	6.78165	5.26598e-10	2.45523e-06
BovineHD1100029987	ENSBTAG00000004092	-0.415363	-6.78132	5.27452e-10	2.45523e-06
BovineHD1100029990	ENSBTAG00000004092	-0.415363	-6.78132	5.27452e-10	2.45523e-06
BovineHD1100029991	ENSBTAG00000004092	-0.415363	-6.78132	5.27452e-10	2.45523e-06
BovineHD1100014315	ENSBTAG00000004823	0.351757	6.7811	5.28024e-10	2.45644e-06
BovineHD0500032029	ENSBTAG00000003693	-0.29586	-6.78042	5.29797e-10	2.46324e-06
BovineHD2900003855	ENSBTAG00000006812	-0.504782	-6.77983	5.31348e-10	2.46899e-06
BovineHD1900012214	ENSBTAG00000052414	1.10563	6.77721	5.38313e-10	2.49884e-06
BovineHD2700007311	ENSBTAG00000004173	-0.312167	-6.77693	5.3904e-10	2.49884e-06
BovineHD2700007313	ENSBTAG00000004173	-0.312167	-6.77693	5.3904e-10	2.49884e-06
BovineHD2700007316	ENSBTAG00000004173	-0.312167	-6.77693	5.3904e-10	2.49884e-06
BovineHD4100012758	ENSBTAG00000051791	0.277796	6.77544	5.43048e-10	2.51593e-06
BovineHD1500005581	ENSBTAG00000006282	-0.620959	-6.77376	5.4758e-10	2.53544e-06
BovineHD2300007026	ENSBTAG00000021516	-0.894843	-6.7736	5.48013e-10	2.53595e-06
BovineHD2300008166	ENSBTAG00000002069	0.673329	6.77237	5.5137e-10	2.54999e-06
BovineHD1900006473	ENSBTAG00000019160	-0.246395	-6.77155	5.53613e-10	2.55886e-06
BovineHD2100005754	ENSBTAG00000050172	-0.492294	-6.76886	5.61037e-10	2.59165e-06
BovineHD1800018797	ENSBTAG00000039341	-0.328163	-6.76812	5.63096e-10	2.59964e-06
BovineHD0200027674	ENSBTAG00000052083	0.361674	6.76176	5.81108e-10	2.68123e-06
BovineHD1900012353	ENSBTAG00000007389	-0.498669	-6.76067	5.84267e-10	2.69422e-06
BovineHD1900009361	ENSBTAG00000021938	0.405761	6.75931	5.882e-10	2.71077e-06
BovineHD0800007430	ENSBTAG00000033543	-0.347634	-6.75738	5.93857e-10	2.73205e-06
Hapmap27434-BTA-153229	ENSBTAG00000033543	-0.347634	-6.75738	5.93857e-10	2.73205e-06
BovineHD0800007433	ENSBTAG00000033543	-0.347634	-6.75738	5.93857e-10	2.73205e-06
BovineHD2300004954	ENSBTAG00000003499	0.531243	6.7569	5.9526e-10	2.73371e-06
BovineHD2300004957	ENSBTAG00000003499	0.531243	6.7569	5.9526e-10	2.73371e-06
BovineHD2300004958	ENSBTAG00000003499	0.531243	6.7569	5.9526e-10	2.73371e-06
BovineHD4100016067	ENSBTAG00000021516	-1.34173	-6.75251	6.0833e-10	2.7921e-06
BovineHD1800017864	ENSBTAG00000000336	0.538001	6.75211	6.09526e-10	2.795e-06
BovineHD0700012139	ENSBTAG00000015727	1.4277	6.75207	6.09669e-10	2.795e-06
BovineHD0700013189	ENSBTAG00000018926	-0.42175	-6.74489	6.31692e-10	2.89427e-06
BovineHD0700019943	ENSBTAG00000019457	-0.247367	-6.74313	6.37235e-10	2.91797e-06
BovineHD1900010768	ENSBTAG00000049579	0.670483	6.74287	6.38041e-10	2.91997e-06
BovineHD1900015960	ENSBTAG00000010517	0.571269	6.73473	6.64251e-10	3.03815e-06
BovineHD1600007374	ENSBTAG00000017561	0.556577	6.7329	6.70286e-10	3.06397e-06
BovineHD1900010767	ENSBTAG00000049579	0.670321	6.73252	6.71548e-10	3.06796e-06
BovineHD1500018424	ENSBTAG00000021809	-0.307194	-6.73162	6.74529e-10	3.0798e-06
BovineHD2300008043	ENSBTAG00000007075	1.04427	6.72476	6.97791e-10	3.18416e-06
BovineHD1900015789	ENSBTAG00000015255	-0.366639	-6.72449	6.98711e-10	3.18651e-06
Hapmap58572-ss46526046	ENSBTAG00000010083	0.291977	6.72369	7.01494e-10	3.19735e-06
BovineHD1900012343	ENSBTAG00000007389	-0.492183	-6.71956	7.1595e-10	3.26135e-06
BovineHD4100016068	ENSBTAG00000021516	-1.32837	-6.71881	7.18575e-10	3.2694e-06
BovineHD2300006620	ENSBTAG00000021516	-1.32837	-6.71881	7.18575e-10	3.2694e-06
BovineHD0300030472	ENSBTAG00000000532	-0.314165	-6.71866	7.19122e-10	3.2694e-06
BTB-01492359	ENSBTAG00000015935	0.649808	6.71859	7.19378e-10	3.2694e-06
BovineHD1100014319	ENSBTAG00000004823	0.350704	6.71775	7.22349e-10	3.28101e-06
BovineHD0700019941	ENSBTAG00000019457	-0.248305	-6.71499	7.3226e-10	3.32411e-06
BovineHD0700019950	ENSBTAG00000019457	-0.254886	-6.71104	7.46708e-10	3.38775e-06
BovineHD2100005770	ENSBTAG00000050172	-0.501049	-6.71062	7.48247e-10	3.39278e-06
BovineHD4100016940	ENSBTAG00000010015	0.721274	6.70986	7.51034e-10	3.39759e-06
ARS-BFGL-NGS-106819	ENSBTAG00000010015	0.721274	6.70986	7.51034e-10	3.39759e-06
BovineHD2500000760	ENSBTAG00000010015	0.721274	6.70986	7.51034e-10	3.39759e-06
BovineHD2500000761	ENSBTAG00000010015	0.721274	6.70986	7.51034e-10	3.39759e-06
BovineHD1300018123	ENSBTAG00000034077	1.46401	6.70905	7.54058e-10	3.40223e-06
BovineHD1300018125	ENSBTAG00000034077	1.46401	6.70905	7.54058e-10	3.40223e-06
BovineHD2500000754	ENSBTAG00000010015	0.721277	6.70866	7.55515e-10	3.40223e-06
BovineHD4100016936	ENSBTAG00000010015	0.721277	6.70866	7.55515e-10	3.40223e-06
Hapmap30114-BTC-017562	ENSBTAG00000010015	0.721277	6.70866	7.55515e-10	3.40223e-06
BovineHD4100016937	ENSBTAG00000010015	0.721277	6.70866	7.55515e-10	3.40223e-06
BovineHD2500000755	ENSBTAG00000010015	0.721277	6.70866	7.55515e-10	3.40223e-06
BovineHD2500000758	ENSBTAG00000010015	0.721277	6.70866	7.55515e-10	3.40223e-06
BovineHD1100030506	ENSBTAG00000052600	0.976985	6.70707	7.61451e-10	3.42504e-06
BovineHD1100030512	ENSBTAG00000052600	0.976985	6.70707	7.61451e-10	3.42504e-06
BovineHD1700019026	ENSBTAG00000002698	0.332863	6.70535	7.67944e-10	3.44985e-06
BovineHD1700019028	ENSBTAG00000002698	0.332863	6.70535	7.67944e-10	3.44985e-06
BovineHD2000019248	ENSBTAG00000015478	0.377635	6.70521	7.68465e-10	3.44985e-06
ARS-BFGL-NGS-65082	ENSBTAG00000034077	1.4466	6.70503	7.69156e-10	3.44985e-06
BovineHD1300018128	ENSBTAG00000034077	1.4466	6.70503	7.69156e-10	3.44985e-06
BovineHD1800013408	ENSBTAG00000009895	-0.534082	-6.70202	7.80666e-10	3.49948e-06
BovineHD2000019245	ENSBTAG00000015478	0.378604	6.69945	7.90628e-10	3.54212e-06
BovineHD0300028702	ENSBTAG00000011976	1.45395	6.69813	7.95777e-10	3.55912e-06
BovineHD0300028707	ENSBTAG00000011976	1.45395	6.69813	7.95777e-10	3.55912e-06
BovineHD0300028711	ENSBTAG00000011976	1.45395	6.69813	7.95777e-10	3.55912e-06
BovineHD1100020930	ENSBTAG00000010083	0.291185	6.69685	8.00826e-10	3.57763e-06
BovineHD1100020955	ENSBTAG00000010083	0.291185	6.69685	8.00826e-10	3.57763e-06
BovineHD0800007499	ENSBTAG00000033543	-0.34636	-6.69293	8.16482e-10	3.62088e-06
BovineHD0800007502	ENSBTAG00000033543	-0.34636	-6.69293	8.16482e-10	3.62088e-06
BovineHD0800007532	ENSBTAG00000033543	-0.34636	-6.69293	8.16482e-10	3.62088e-06
BovineHD0800007541	ENSBTAG00000033543	-0.34636	-6.69293	8.16482e-10	3.62088e-06
BovineHD0800007543	ENSBTAG00000033543	-0.34636	-6.69293	8.16482e-10	3.62088e-06
BovineHD0800007544	ENSBTAG00000033543	-0.34636	-6.69293	8.16482e-10	3.62088e-06
BovineHD0800007546	ENSBTAG00000033543	-0.34636	-6.69293	8.16482e-10	3.62088e-06
BovineHD0800007547	ENSBTAG00000033543	-0.34636	-6.69293	8.16482e-10	3.62088e-06
BovineHD0800007551	ENSBTAG00000033543	-0.34636	-6.69293	8.16482e-10	3.62088e-06
BovineHD0800007555	ENSBTAG00000033543	-0.34636	-6.69293	8.16482e-10	3.62088e-06
BovineHD0800007560	ENSBTAG00000033543	-0.34636	-6.69293	8.16482e-10	3.62088e-06
BovineHD0800007565	ENSBTAG00000033543	-0.34636	-6.69293	8.16482e-10	3.62088e-06
BovineHD0800007570	ENSBTAG00000033543	-0.34636	-6.69293	8.16482e-10	3.62088e-06
BovineHD1100008845	ENSBTAG00000006474	-0.681786	-6.69249	8.18237e-10	3.62662e-06
BovineHD1000020590	ENSBTAG00000030824	0.410871	6.69229	8.19062e-10	3.62823e-06
BovineHD2300006598	ENSBTAG00000038128	1.4261	6.69067	8.25613e-10	3.64904e-06
BovineHD2300006601	ENSBTAG00000038128	1.4261	6.69067	8.25613e-10	3.64904e-06
BovineHD2300006602	ENSBTAG00000038128	1.4261	6.69067	8.25613e-10	3.64904e-06
BovineHD2300006606	ENSBTAG00000038128	1.4261	6.69067	8.25613e-10	3.64904e-06
BovineHD2100005842	ENSBTAG00000001308	0.582013	6.68821	8.35694e-10	3.69153e-06
BovineHD2100005756	ENSBTAG00000050172	-0.46902	-6.68574	8.45935e-10	3.73467e-06
BovineHD4100009444	ENSBTAG00000020612	-0.363622	-6.68483	8.49705e-10	3.74921e-06
BovineHD4100009297	ENSBTAG00000052600	1.0013	6.68393	8.53514e-10	3.76391e-06
BovineHD0300016368	ENSBTAG00000037634	0.482031	6.68192	8.61975e-10	3.79909e-06
BovineHD0300034924	ENSBTAG00000052181	0.281537	6.68136	8.64367e-10	3.80751e-06
BovineHD2500000511	ENSBTAG00000050846	-1.24773	-6.68049	8.68093e-10	3.82178e-06
BovineHD2300007783	ENSBTAG00000002069	-0.750756	-6.67918	8.73727e-10	3.84444e-06
BovineHD2300006600	ENSBTAG00000038128	1.4258	6.67737	8.81552e-10	3.8767e-06
BovineHD2300007650	ENSBTAG00000010166	-0.330776	-6.67721	8.82209e-10	3.87743e-06
BovineHD1900018951	ENSBTAG00000007389	-0.504666	-6.67684	8.83828e-10	3.88238e-06
BovineHD1700019027	ENSBTAG00000002698	0.332687	6.67625	8.86414e-10	3.89156e-06
BovineHD0800007488	ENSBTAG00000033543	-0.345967	-6.67475	8.9299e-10	3.91171e-06
BovineHD0800007491	ENSBTAG00000033543	-0.345967	-6.67475	8.9299e-10	3.91171e-06
BovineHD0800007533	ENSBTAG00000033543	-0.345967	-6.67475	8.9299e-10	3.91171e-06
BovineHD0800007559	ENSBTAG00000033543	-0.345967	-6.67475	8.9299e-10	3.91171e-06
BovineHD0400032734	ENSBTAG00000031059	0.604278	6.6734	8.9892e-10	3.9355e-06
BovineHD1100029976	ENSBTAG00000004092	-0.370406	-6.67199	9.05204e-10	3.96081e-06
BovineHD2300004956	ENSBTAG00000003499	0.526371	6.67111	9.09122e-10	3.97574e-06
BovineHD2500007635	ENSBTAG00000002344	0.36382	6.66276	9.47291e-10	4.14037e-06
BovineHD0800007429	ENSBTAG00000033543	-0.346171	-6.66162	9.52616e-10	4.16133e-06
BovineHD0300030719	ENSBTAG00000047314	0.240801	6.66082	9.56379e-10	4.17545e-06
BovineHD1900012335	ENSBTAG00000007389	-0.513499	-6.66026	9.58998e-10	4.17718e-06
BovineHD1900012337	ENSBTAG00000007389	-0.513499	-6.66026	9.58998e-10	4.17718e-06
BovineHD1900012339	ENSBTAG00000007389	-0.513499	-6.66026	9.58998e-10	4.17718e-06
BovineHD1300015176	ENSBTAG00000007213	0.453286	6.66022	9.59179e-10	4.17718e-06
BovineHD2000019251	ENSBTAG00000015478	0.38475	6.66017	9.59427e-10	4.17718e-06
BovineHD2300007778	ENSBTAG00000054342	0.61586	6.65587	9.79958e-10	4.26422e-06
BovineHD1500015094	ENSBTAG00000023648	-0.674302	-6.65446	9.86767e-10	4.29147e-06
BovineHD1100029020	ENSBTAG00000036101	-0.485408	-6.65243	9.96659e-10	4.3315e-06
BovineHD1700021566	ENSBTAG00000050741	0.325378	6.65235	9.97071e-10	4.3315e-06
BovineHD2100005859	ENSBTAG00000002786	-0.72433	-6.65031	1.00709e-09	4.37259e-06
BovineHD2300007775	ENSBTAG00000020116	1.08304	6.64943	1.01148e-09	4.38927e-06
BovineHD0700019939	ENSBTAG00000019457	-0.246499	-6.64843	1.01647e-09	4.40604e-06
BovineHD0700019946	ENSBTAG00000019457	-0.246499	-6.64843	1.01647e-09	4.40604e-06
BovineHD1100020949	ENSBTAG00000010083	0.290978	6.64688	1.02424e-09	4.43682e-06
BovineHD1500014170	ENSBTAG00000052606	-0.544828	-6.64679	1.02469e-09	4.43682e-06
BovineHD0500029881	ENSBTAG00000004208	0.46024	6.64606	1.02839e-09	4.45035e-06
BovineHD1100030877	ENSBTAG00000009599	-1.10118	-6.6435	1.04139e-09	4.50414e-06
BovineHD1200006491	ENSBTAG00000020612	-0.357087	-6.63994	1.05976e-09	4.58108e-06
BovineHD2600004757	ENSBTAG00000012697	0.522283	6.63948	1.06217e-09	4.58897e-06
BovineHD2800010829	ENSBTAG00000032829	-0.220523	-6.63741	1.07302e-09	4.63224e-06
BovineHD0500015889	ENSBTAG00000017543	-0.711135	-6.63735	1.07336e-09	4.63224e-06
BovineHD2300007781	ENSBTAG00000002069	-0.743328	-6.63135	1.10545e-09	4.76815e-06
BovineHD1800018029	ENSBTAG00000016299	0.530493	6.6286	1.12051e-09	4.83047e-06
BovineHD2200015084	ENSBTAG00000006573	-0.256279	-6.62795	1.12409e-09	4.84321e-06
BovineHD0300030715	ENSBTAG00000047314	0.240112	6.62729	1.12772e-09	4.85093e-06
BovineHD0300030724	ENSBTAG00000047314	0.240112	6.62729	1.12772e-09	4.85093e-06
BovineHD0300030725	ENSBTAG00000047314	0.240112	6.62729	1.12772e-09	4.85093e-06
ARS-BFGL-NGS-2229	ENSBTAG00000013869	-0.42296	-6.62617	1.13392e-09	4.87491e-06
BovineHD2300006622	ENSBTAG00000021516	-1.35876	-6.62461	1.14264e-09	4.90974e-06
BovineHD2300007772	ENSBTAG00000054342	0.62913	6.6244	1.14386e-09	4.91229e-06
BovineHD1400023464	ENSBTAG00000004792	-0.398102	-6.61688	1.18684e-09	5.09407e-06
BovineHD1100020957	ENSBTAG00000010083	0.290049	6.6163	1.19026e-09	5.10598e-06
BovineHD1400020098	ENSBTAG00000004902	-0.312942	-6.61393	1.20417e-09	5.15721e-06
BovineHD1400020100	ENSBTAG00000004902	-0.312942	-6.61393	1.20417e-09	5.15721e-06
BovineHD1400020101	ENSBTAG00000004902	-0.312942	-6.61393	1.20417e-09	5.15721e-06
BovineHD1500015193	ENSBTAG00000023648	-0.851405	-6.61353	1.20653e-09	5.16277e-06
BovineHD1400020108	ENSBTAG00000004902	-0.312948	-6.61349	1.20678e-09	5.16277e-06
BovineHD1100030467	ENSBTAG00000052600	1.15635	6.61287	1.21044e-09	5.17283e-06
BovineHD1100030468	ENSBTAG00000052600	1.15635	6.61287	1.21044e-09	5.17283e-06
BovineHD2300008179	ENSBTAG00000031825	0.329651	6.61181	1.21672e-09	5.19685e-06
BovineHD0300030722	ENSBTAG00000047314	0.239564	6.61091	1.22215e-09	5.21155e-06
BovineHD0300030729	ENSBTAG00000047314	0.239564	6.61091	1.22215e-09	5.21155e-06
BovineHD0300030730	ENSBTAG00000047314	0.239564	6.61091	1.22215e-09	5.21155e-06
BovineHD2200015056	ENSBTAG00000006573	0.252093	6.60594	1.2523e-09	5.33435e-06
BovineHD2200015060	ENSBTAG00000006573	0.252093	6.60594	1.2523e-09	5.33435e-06
BovineHD2300007757	ENSBTAG00000002069	-0.747334	-6.60542	1.25552e-09	5.34516e-06
ARS-BFGL-NGS-99242	ENSBTAG00000053433	0.526491	6.60512	1.25731e-09	5.3499e-06
BovineHD1100020971	ENSBTAG00000010083	0.280147	6.60198	1.27685e-09	5.43012e-06
BovineHD1500015095	ENSBTAG00000023648	-0.674175	-6.60172	1.27849e-09	5.43123e-06
BovineHD1500015096	ENSBTAG00000023648	-0.674175	-6.60172	1.27849e-09	5.43123e-06
ARS-BFGL-NGS-13885	ENSBTAG00000015255	-0.422711	-6.60116	1.28201e-09	5.44325e-06
BovineHD0300030453	ENSBTAG00000000532	-0.342679	-6.59893	1.2961e-09	5.5001e-06
BovineHD0900024950	ENSBTAG00000015935	0.641508	6.5982	1.30073e-09	5.51679e-06
BovineHD1500013530	ENSBTAG00000015655	0.371143	6.59611	1.3141e-09	5.5705e-06
BovineHD0800007495	ENSBTAG00000033543	-0.344724	-6.59442	1.32504e-09	5.60479e-06
BovineHD0800007504	ENSBTAG00000033543	-0.344724	-6.59442	1.32504e-09	5.60479e-06
BovineHD0800007549	ENSBTAG00000033543	-0.344724	-6.59442	1.32504e-09	5.60479e-06
BovineHD0800007562	ENSBTAG00000033543	-0.344724	-6.59442	1.32504e-09	5.60479e-06
BovineHD1100028949	ENSBTAG00000036101	-0.457025	-6.59405	1.32743e-09	5.6119e-06
BovineHD1400020111	ENSBTAG00000004902	0.3035	6.59371	1.32967e-09	5.61834e-06
BovineHD1300022684	ENSBTAG00000042099	0.282645	6.58922	1.35927e-09	5.73778e-06
BovineHD0300029022	ENSBTAG00000008808	0.534364	6.5892	1.35939e-09	5.73778e-06
BovineHD1500015115	ENSBTAG00000053949	0.270359	6.58866	1.36296e-09	5.74973e-06
BovineHD0300012937	ENSBTAG00000019026	-0.41462	-6.5884	1.3647e-09	5.75401e-06
BovineHD1000018894	ENSBTAG00000025496	0.420246	6.5877	1.36937e-09	5.77061e-06
BovineHD2500000759	ENSBTAG00000010015	0.719808	6.58665	1.37649e-09	5.7975e-06
BovineHD0500025261	ENSBTAG00000013333	0.711818	6.58398	1.3946e-09	5.86804e-06
BovineHD0200027679	ENSBTAG00000052083	0.351426	6.58396	1.39473e-09	5.86804e-06
BovineHD1100031001	ENSBTAG00000052600	0.884319	6.58322	1.39974e-09	5.88601e-06
BovineHD1400020094	ENSBTAG00000004902	-0.308125	-6.58282	1.40251e-09	5.89449e-06
BovineHD1100014294	ENSBTAG00000004823	0.346538	6.57916	1.42788e-09	5.99793e-06
BovineHD0800007531	ENSBTAG00000033543	-0.344301	-6.57661	1.44583e-09	6.0701e-06
BovineHD2500000756	ENSBTAG00000010015	0.725986	6.57607	1.44966e-09	6.08292e-06
ARS-BFGL-NGS-458	ENSBTAG00000003114	-0.239119	-6.57539	1.45447e-09	6.09987e-06
BovineHD0700012153	ENSBTAG00000015727	1.3968	6.573	1.47162e-09	6.16747e-06
BovineHD1000020564	ENSBTAG00000030824	0.366151	6.57281	1.47294e-09	6.16747e-06
Hapmap47507-BTA-112830	ENSBTAG00000030824	0.366151	6.57281	1.47294e-09	6.16747e-06
BovineHD0800009099	ENSBTAG00000054032	0.363534	6.57259	1.47455e-09	6.17092e-06
BovineHD1100024936	ENSBTAG00000002716	-0.269091	-6.57166	1.48124e-09	6.19562e-06
BovineHD1000018846	ENSBTAG00000036401	0.295693	6.57116	1.4849e-09	6.20763e-06
BovineHD0800030546	ENSBTAG00000011027	-0.48317	-6.56651	1.5191e-09	6.34725e-06
BovineHD0800030526	ENSBTAG00000011027	-0.398176	-6.56356	1.54117e-09	6.43603e-06
ARS-BFGL-NGS-114129	ENSBTAG00000008213	-0.330826	-6.56254	1.54885e-09	6.4647e-06
BovineHD0600019407	ENSBTAG00000014599	0.44716	6.56048	1.56456e-09	6.52678e-06
BovineHD1500012190	ENSBTAG00000020573	0.430992	6.55961	1.57119e-09	6.551e-06
BovineHD1900006524	ENSBTAG00000019160	-0.233379	-6.55778	1.58536e-09	6.60656e-06
BovineHD2300007784	ENSBTAG00000002069	-0.714706	-6.55576	1.60109e-09	6.66861e-06
BovineHD2100020435	ENSBTAG00000003556	0.320041	6.55359	1.61814e-09	6.73603e-06
BovineHD0600030258	ENSBTAG00000003651	-0.443576	-6.55235	1.628e-09	6.77349e-06
BovineHD0700013179	ENSBTAG00000018926	-0.422286	-6.55113	1.63767e-09	6.80296e-06
BovineHD0700013183	ENSBTAG00000018926	-0.422286	-6.55113	1.63767e-09	6.80296e-06
BovineHD0700013186	ENSBTAG00000018926	-0.422286	-6.55113	1.63767e-09	6.80296e-06
BovineHD1900010730	ENSBTAG00000049579	0.811762	6.54933	1.65216e-09	6.85233e-06
BovineHD1900010733	ENSBTAG00000049579	0.811762	6.54933	1.65216e-09	6.85233e-06
BovineHD4100014182	ENSBTAG00000049579	0.811762	6.54933	1.65216e-09	6.85233e-06
BovineHD2200008384	ENSBTAG00000005436	0.269827	6.54831	1.66047e-09	6.87953e-06
BovineHD2200008387	ENSBTAG00000005436	0.269827	6.54831	1.66047e-09	6.87953e-06
BovineHD1900010774	ENSBTAG00000049579	0.625981	6.54588	1.68024e-09	6.94682e-06
BovineHD1900010775	ENSBTAG00000049579	0.625981	6.54588	1.68024e-09	6.94682e-06
BovineHD1900010777	ENSBTAG00000049579	0.625981	6.54588	1.68024e-09	6.94682e-06
BovineHD1900010778	ENSBTAG00000049579	0.625981	6.54588	1.68024e-09	6.94682e-06
BovineHD0700013202	ENSBTAG00000018926	-0.428601	-6.54542	1.68406e-09	6.95897e-06
BovineHD0600001585	ENSBTAG00000028980	0.336462	6.54426	1.69359e-09	6.99101e-06
BovineHD0600001587	ENSBTAG00000028980	0.336462	6.54426	1.69359e-09	6.99101e-06
BovineHD0300016367	ENSBTAG00000037634	0.477269	6.54415	1.69454e-09	6.99126e-06
BovineHD1900015780	ENSBTAG00000015255	-0.364375	-6.54286	1.70523e-09	7.03169e-06
BovineHD1900010741	ENSBTAG00000049579	0.640739	6.53861	1.74099e-09	7.17165e-06
BovineHD4100014185	ENSBTAG00000049579	0.640739	6.53861	1.74099e-09	7.17165e-06
BovineHD1300015174	ENSBTAG00000007213	0.449343	6.53816	1.74483e-09	7.17997e-06
BovineHD1300015178	ENSBTAG00000007213	0.449343	6.53816	1.74483e-09	7.17997e-06
BovineHD0300030691	ENSBTAG00000013832	0.284729	6.53805	1.74581e-09	7.18021e-06
BovineHD2300006588	ENSBTAG00000021516	-1.32689	-6.53647	1.75932e-09	7.1982e-06
BovineHD2300006589	ENSBTAG00000021516	-1.32689	-6.53647	1.75932e-09	7.1982e-06
BovineHD2300006590	ENSBTAG00000021516	-1.32689	-6.53647	1.75932e-09	7.1982e-06
BovineHD2300006591	ENSBTAG00000021516	-1.32689	-6.53647	1.75932e-09	7.1982e-06
BovineHD2300006592	ENSBTAG00000021516	-1.32689	-6.53647	1.75932e-09	7.1982e-06
BovineHD2300006604	ENSBTAG00000021516	-1.32689	-6.53647	1.75932e-09	7.1982e-06
BovineHD2300006613	ENSBTAG00000021516	-1.32689	-6.53647	1.75932e-09	7.1982e-06
BovineHD2300006614	ENSBTAG00000021516	-1.32689	-6.53647	1.75932e-09	7.1982e-06
BovineHD2300006616	ENSBTAG00000021516	-1.32689	-6.53647	1.75932e-09	7.1982e-06
BovineHD2300006617	ENSBTAG00000021516	-1.32689	-6.53647	1.75932e-09	7.1982e-06
BovineHD1100020968	ENSBTAG00000010083	0.284231	6.53607	1.76273e-09	7.20841e-06
Hapmap49311-BTA-78907	ENSBTAG00000018926	-0.443015	-6.53554	1.7673e-09	7.22334e-06
BovineHD1100014313	ENSBTAG00000004823	0.350235	6.5347	1.77453e-09	7.24915e-06
BovineHD2800010839	ENSBTAG00000032829	-0.211937	-6.53444	1.77678e-09	7.25458e-06
BovineHD1500022634	ENSBTAG00000016501	-0.232221	-6.53428	1.77824e-09	7.25676e-06
BovineHD2300007069	ENSBTAG00000021077	1.17739	6.53295	1.78981e-09	7.30018e-06
BovineHD1700021466	ENSBTAG00000046900	-0.364544	-6.53221	1.79628e-09	7.32278e-06
BovineHD0700013191	ENSBTAG00000018926	-0.429754	-6.52844	1.82965e-09	7.45499e-06
BovineHD0900024757	ENSBTAG00000024751	-1.09836	-6.52819	1.83183e-09	7.46e-06
BovineHD0400033201	ENSBTAG00000004078	0.546091	6.52667	1.84549e-09	7.51174e-06
BovineHD1300018388	ENSBTAG00000034077	1.38727	6.52468	1.86352e-09	7.58122e-06
BovineHD1800017866	ENSBTAG00000014328	0.985332	6.52437	1.86627e-09	7.58847e-06
BovineHD2200015027	ENSBTAG00000006573	-0.26904	-6.52322	1.87685e-09	7.62757e-06
BovineHD1100020972	ENSBTAG00000010083	0.277523	6.52241	1.88421e-09	7.65352e-06
BovineHD1800018027	ENSBTAG00000016299	0.522501	6.52002	1.9063e-09	7.73928e-06
BovineHD0500025296	ENSBTAG00000053951	0.559056	6.51991	1.90733e-09	7.73944e-06
BovineHD0200030064	ENSBTAG00000010426	-0.236014	-6.51968	1.90953e-09	7.74439e-06
BovineHD0900024837	ENSBTAG00000052230	-0.965207	-6.51688	1.93571e-09	7.84655e-06
BovineHD1900010779	ENSBTAG00000049579	0.623106	6.51611	1.94302e-09	7.87209e-06
BovineHD0100046876	ENSBTAG00000001258	-0.290916	-6.51516	1.95205e-09	7.90462e-06
BovineHD1400020084	ENSBTAG00000004902	0.307744	6.5148	1.95549e-09	7.91449e-06
BovineHD2300007052	ENSBTAG00000009656	-1.05009	-6.51423	1.96096e-09	7.93255e-06
BovineHD1500014973	ENSBTAG00000053949	0.263563	6.51342	1.96865e-09	7.9555e-06
BovineHD1500014982	ENSBTAG00000053949	0.263563	6.51342	1.96865e-09	7.9555e-06
BovineHD2300007065	ENSBTAG00000038397	-0.677027	-6.51308	1.97191e-09	7.96459e-06
BovineHD2100005854	ENSBTAG00000001308	-0.577662	-6.51293	1.97344e-09	7.96666e-06
BovineHD1300015180	ENSBTAG00000007213	0.448377	6.51196	1.98271e-09	7.99607e-06
BovineHD2300004949	ENSBTAG00000003499	0.509093	6.51196	1.98275e-09	7.99607e-06
BovineHD2800010874	ENSBTAG00000032829	-0.207281	-6.51098	1.99225e-09	8.03026e-06
BovineHD2600000451	ENSBTAG00000002655	-0.501817	-6.50997	2.00211e-09	8.06586e-06
Hapmap57648-rs29022376	ENSBTAG00000019160	-0.230392	-6.50741	2.02725e-09	8.1588e-06
BovineHD1900006529	ENSBTAG00000019160	-0.230392	-6.50741	2.02725e-09	8.1588e-06
BovineHD1100028961	ENSBTAG00000036101	-0.466596	-6.50721	2.02921e-09	8.16251e-06
BovineHD0700012138	ENSBTAG00000015727	1.39088	6.50623	2.03892e-09	8.19319e-06
BovineHD0700012151	ENSBTAG00000015727	1.39088	6.50623	2.03892e-09	8.19319e-06
BovineHD0700013165	ENSBTAG00000018926	-0.422709	-6.50505	2.05066e-09	8.23617e-06
BovineHD2300006615	ENSBTAG00000021516	-1.31261	-6.50125	2.089e-09	8.3859e-06
BovineHD0700013185	ENSBTAG00000018926	-0.419911	-6.49937	2.10822e-09	8.45876e-06
BovineHD2100020430	ENSBTAG00000003556	0.319457	6.49763	2.12617e-09	8.52641e-06
BovineHD1900003934	ENSBTAG00000003289	0.321987	6.49638	2.13911e-09	8.56958e-06
BovineHD1900003936	ENSBTAG00000003289	0.321987	6.49638	2.13911e-09	8.56958e-06
BovineHD1100020976	ENSBTAG00000010083	0.276688	6.49499	2.15362e-09	8.62331e-06
BovineHD2500009678	ENSBTAG00000009691	-0.383091	-6.49428	2.16106e-09	8.64871e-06
BovineHD1900018453	ENSBTAG00000054931	-0.546362	-6.49231	2.18191e-09	8.72772e-06
BovineHD2000020749	ENSBTAG00000001329	-0.386383	-6.49177	2.18762e-09	8.74613e-06
UA-IFASA-5295	ENSBTAG00000018689	-0.294846	-6.4849	2.26208e-09	9.03009e-06
BovineHD1900004183	ENSBTAG00000018689	-0.294846	-6.4849	2.26208e-09	9.03009e-06
BovineHD1900004184	ENSBTAG00000018689	-0.294846	-6.4849	2.26208e-09	9.03009e-06
BovineHD0400032781	ENSBTAG00000031059	0.621707	6.4807	2.30877e-09	9.21176e-06
BovineHD0800009060	ENSBTAG00000054032	-0.308657	-6.47976	2.31929e-09	9.24908e-06
BovineHD2300008114	ENSBTAG00000020116	-1.10705	-6.47928	2.32471e-09	9.26601e-06
BovineHD1800017988	ENSBTAG00000016299	0.511589	6.47856	2.33292e-09	9.29402e-06
BovineHD0300030711	ENSBTAG00000047314	0.237524	6.47437	2.38094e-09	9.48054e-06
BovineHD1100024937	ENSBTAG00000002716	0.282824	6.4741	2.38402e-09	9.488e-06
BovineHD1100028953	ENSBTAG00000036101	-0.460985	-6.47124	2.41747e-09	9.59686e-06
BovineHD1100028955	ENSBTAG00000036101	-0.460985	-6.47124	2.41747e-09	9.59686e-06
BovineHD1100028956	ENSBTAG00000036101	-0.460985	-6.47124	2.41747e-09	9.59686e-06
BovineHD1100028958	ENSBTAG00000036101	-0.460985	-6.47124	2.41747e-09	9.59686e-06
BovineHD1100028959	ENSBTAG00000036101	-0.460985	-6.47124	2.41747e-09	9.59686e-06
BovineHD2100020252	ENSBTAG00000026893	0.329142	6.47101	2.42011e-09	9.60252e-06
BovineHD2200014384	ENSBTAG00000001874	0.882034	6.47075	2.42321e-09	9.60996e-06
BovineHD0700012033	ENSBTAG00000015727	1.50243	6.46998	2.43226e-09	9.641e-06
BovineHD1800014576	ENSBTAG00000015644	0.434556	6.46863	2.44834e-09	9.69985e-06
BovineHD2300007774	ENSBTAG00000007075	1.00619	6.46709	2.46674e-09	9.76784e-06
BovineHD0500008947	ENSBTAG00000017504	-0.678986	-6.46486	2.49363e-09	9.86936e-06
BovineHD0100000394	ENSBTAG00000001258	-0.296644	-6.46336	2.51184e-09	9.93642e-06
BovineHD2300006802	ENSBTAG00000021516	-1.04041	-6.46215	2.52672e-09	9.99027e-06
BovineHD1500006594	ENSBTAG00000008564	0.519843	6.46152	2.53436e-09	1.00109e-05
BovineHD2400012864	ENSBTAG00000015210	-0.939356	-6.46133	2.53673e-09	1.00109e-05
BovineHD2400012868	ENSBTAG00000015210	-0.939356	-6.46133	2.53673e-09	1.00109e-05
BovineHD1800018030	ENSBTAG00000016299	0.523947	6.46131	2.53703e-09	1.00109e-05
BovineHD2900003859	ENSBTAG00000006812	-0.497627	-6.45977	2.556e-09	1.00808e-05
BovineHD1500025939	ENSBTAG00000021809	-0.299966	-6.45818	2.57583e-09	1.01537e-05
[truncated: 16,241 more rows]
