# Supplementary material for: Cis-eQTL Analysis and Functional Validation of Candidate Genes for Carcass Yield Traits in Beef Cattle
Source: Int J Mol Sci. 2022 Dec 1;23(23):15055. doi: 10.3390/ijms232315055 (PMC9736101; doi:10.3390/ijms232315055)
Supplement: Supplementary file 1 [file ijms-23-15055-s001.zip › Table S5 GO cis-eQTL.xlsx]

## Sheet: Table S5 GO cis-eQTL
Table S5. The GO result of cis-eQTL.
source	term_name	term_id	adjusted_p_value	negative_log10_of_adjusted_p_value	term_size	query_size	intersection_size	effective_domain_size	intersections
GO:MF	catalytic activity	GO:0003824	6.85e-14	13.1643	5396	1302	526	17921	ENSBTAG00000011976,ENSBTAG00000001842,ENSBTAG00000021516,ENSBTAG00000011866,ENSBTAG00000016998,ENSBTAG00000016650,ENSBTAG00000020714,ENSBTAG00000049579,ENSBTAG00000052606,ENSBTAG00000000532,ENSBTAG00000025496,ENSBTAG00000003499,ENSBTAG00000023648,ENSBTAG00000013018,ENSBTAG00000010426,ENSBTAG00000005715,ENSBTAG00000011027,ENSBTAG00000053949,ENSBTAG00000017561,ENSBTAG00000002477,ENSBTAG00000002685,…
GO:MF	glutathione transferase activity	GO:0004364	7.76e-05	4.11008	23	1302	11	17921	ENSBTAG00000001842,ENSBTAG00000021516,ENSBTAG00000038540,ENSBTAG00000021779,ENSBTAG00000012692,ENSBTAG00000003989,ENSBTAG00000015066,ENSBTAG00000025485,ENSBTAG00000004288,ENSBTAG00000037673,ENSBTAG00000040298
GO:MF	transferase activity, transferring alkyl or aryl (other than methyl) groups	GO:0016765	0.000375247	3.42568	54	1302	16	17921	ENSBTAG00000001842,ENSBTAG00000021516,ENSBTAG00000038540,ENSBTAG00000013832,ENSBTAG00000021779,ENSBTAG00000012692,ENSBTAG00000003989,ENSBTAG00000015066,ENSBTAG00000025485,ENSBTAG00000004288,ENSBTAG00000002143,ENSBTAG00000018888,ENSBTAG00000037673,ENSBTAG00000013068,ENSBTAG00000005744,ENSBTAG00000040298
GO:MF	protein binding	GO:0005515	0.000730292	3.1365	7343	1302	614	17921	ENSBTAG00000001842,ENSBTAG00000053951,ENSBTAG00000034077,ENSBTAG00000021516,ENSBTAG00000011866,ENSBTAG00000031059,ENSBTAG00000052606,ENSBTAG00000025496,ENSBTAG00000010015,ENSBTAG00000015210,ENSBTAG00000010426,ENSBTAG00000018771,ENSBTAG00000048486,ENSBTAG00000002716,ENSBTAG00000000773,ENSBTAG00000034091,ENSBTAG00000004273,ENSBTAG00000017547,ENSBTAG00000013988,ENSBTAG00000038540,ENSBTAG00000014599,…
GO:MF	transferase activity	GO:0016740	0.00396147	2.40214	2053	1302	199	17921	ENSBTAG00000001842,ENSBTAG00000021516,ENSBTAG00000052606,ENSBTAG00000023648,ENSBTAG00000053949,ENSBTAG00000002477,ENSBTAG00000019026,ENSBTAG00000000795,ENSBTAG00000022013,ENSBTAG00000036101,ENSBTAG00000010083,ENSBTAG00000036099,ENSBTAG00000020612,ENSBTAG00000038540,ENSBTAG00000015255,ENSBTAG00000008564,ENSBTAG00000004092,ENSBTAG00000052083,ENSBTAG00000002698,ENSBTAG00000013333,ENSBTAG00000013832,…
GO:MF	oxidoreductase activity	GO:0016491	0.00614373	2.21157	704	1302	82	17921	ENSBTAG00000011976,ENSBTAG00000011866,ENSBTAG00000025496,ENSBTAG00000011027,ENSBTAG00000051698,ENSBTAG00000022013,ENSBTAG00000017938,ENSBTAG00000038540,ENSBTAG00000014913,ENSBTAG00000013052,ENSBTAG00000015935,ENSBTAG00000015478,ENSBTAG00000021779,ENSBTAG00000031010,ENSBTAG00000018261,ENSBTAG00000021902,ENSBTAG00000020037,ENSBTAG00000022570,ENSBTAG00000000246,ENSBTAG00000003989,ENSBTAG00000009725,…
GO:MF	hydrolase activity	GO:0016787	0.00931202	2.03096	2228	1302	211	17921	ENSBTAG00000016998,ENSBTAG00000016650,ENSBTAG00000020714,ENSBTAG00000049579,ENSBTAG00000000532,ENSBTAG00000003499,ENSBTAG00000013018,ENSBTAG00000010426,ENSBTAG00000002685,ENSBTAG00000037634,ENSBTAG00000020178,ENSBTAG00000017543,ENSBTAG00000000905,ENSBTAG00000025762,ENSBTAG00000015654,ENSBTAG00000046900,ENSBTAG00000018966,ENSBTAG00000017326,ENSBTAG00000004769,ENSBTAG00000024272,ENSBTAG00000027337,…
GO:MF	lyase activity	GO:0016829	0.0108209	1.96574	166	1302	28	17921	ENSBTAG00000011866,ENSBTAG00000010426,ENSBTAG00000030824,ENSBTAG00000036101,ENSBTAG00000036099,ENSBTAG00000021832,ENSBTAG00000021779,ENSBTAG00000019390,ENSBTAG00000007000,ENSBTAG00000010449,ENSBTAG00000000225,ENSBTAG00000005791,ENSBTAG00000002266,ENSBTAG00000006393,ENSBTAG00000004278,ENSBTAG00000049973,ENSBTAG00000007131,ENSBTAG00000004165,ENSBTAG00000006103,ENSBTAG00000014494,ENSBTAG00000032281,…
GO:BP	small molecule metabolic process	GO:0044281	4.24e-07	6.37261	1288	1337	151	18965	ENSBTAG00000011866,ENSBTAG00000016650,ENSBTAG00000025496,ENSBTAG00000003499,ENSBTAG00000013018,ENSBTAG00000005715,ENSBTAG00000011027,ENSBTAG00000019026,ENSBTAG00000022013,ENSBTAG00000036101,ENSBTAG00000017938,ENSBTAG00000010083,ENSBTAG00000036099,ENSBTAG00000004075,ENSBTAG00000038540,ENSBTAG00000014913,ENSBTAG00000021832,ENSBTAG00000025762,ENSBTAG00000015935,ENSBTAG00000004092,ENSBTAG00000015654,…
GO:BP	antigen processing and presentation	GO:0019882	0.000107424	3.9689	91	1337	23	18965	ENSBTAG00000021077,ENSBTAG00000009656,ENSBTAG00000037605,ENSBTAG00000019588,ENSBTAG00000020116,ENSBTAG00000038128,ENSBTAG00000002069,ENSBTAG00000038397,ENSBTAG00000012208,ENSBTAG00000001476,ENSBTAG00000005146,ENSBTAG00000019386,ENSBTAG00000008464,ENSBTAG00000020936,ENSBTAG00000005182,ENSBTAG00000022893,ENSBTAG00000013065,ENSBTAG00000038619,ENSBTAG00000007275,ENSBTAG00000039275,ENSBTAG00000002096,…
GO:BP	cellular lipid metabolic process	GO:0044255	0.000107791	3.96742	759	1337	94	18965	ENSBTAG00000011027,ENSBTAG00000022013,ENSBTAG00000017938,ENSBTAG00000013098,ENSBTAG00000010083,ENSBTAG00000004075,ENSBTAG00000014913,ENSBTAG00000015654,ENSBTAG00000018966,ENSBTAG00000021779,ENSBTAG00000004982,ENSBTAG00000031010,ENSBTAG00000013273,ENSBTAG00000022570,ENSBTAG00000010270,ENSBTAG00000003885,ENSBTAG00000007920,ENSBTAG00000050719,ENSBTAG00000016043,ENSBTAG00000019315,ENSBTAG00000020499,…
GO:BP	lipid metabolic process	GO:0006629	0.000139684	3.85485	1004	1337	116	18965	ENSBTAG00000049579,ENSBTAG00000011027,ENSBTAG00000022013,ENSBTAG00000017938,ENSBTAG00000013098,ENSBTAG00000010083,ENSBTAG00000004075,ENSBTAG00000014913,ENSBTAG00000021832,ENSBTAG00000013052,ENSBTAG00000015478,ENSBTAG00000015654,ENSBTAG00000018966,ENSBTAG00000021779,ENSBTAG00000004982,ENSBTAG00000034785,ENSBTAG00000018410,ENSBTAG00000031010,ENSBTAG00000013273,ENSBTAG00000022570,ENSBTAG00000010270,…
GO:BP	glutathione metabolic process	GO:0006749	0.000833609	3.07904	53	1337	16	18965	ENSBTAG00000001842,ENSBTAG00000021516,ENSBTAG00000038540,ENSBTAG00000046900,ENSBTAG00000021779,ENSBTAG00000012692,ENSBTAG00000003989,ENSBTAG00000025485,ENSBTAG00000004288,ENSBTAG00000020527,ENSBTAG00000012608,ENSBTAG00000017073,ENSBTAG00000037673,ENSBTAG00000000831,ENSBTAG00000040298,ENSBTAG00000016218
GO:BP	organonitrogen compound metabolic process	GO:1901564	0.00283023	2.54818	5442	1337	460	18965	ENSBTAG00000001842,ENSBTAG00000021516,ENSBTAG00000011866,ENSBTAG00000016650,ENSBTAG00000004823,ENSBTAG00000039028,ENSBTAG00000003499,ENSBTAG00000039446,ENSBTAG00000023648,ENSBTAG00000013018,ENSBTAG00000010426,ENSBTAG00000053949,ENSBTAG00000002685,ENSBTAG00000019026,ENSBTAG00000034366,ENSBTAG00000036101,ENSBTAG00000013098,ENSBTAG00000004273,ENSBTAG00000036099,ENSBTAG00000020612,ENSBTAG00000013988,…
GO:BP	antigen processing and presentation of endogenous antigen	GO:0019883	0.00286828	2.54238	23	1337	10	18965	ENSBTAG00000012208,ENSBTAG00000001476,ENSBTAG00000005146,ENSBTAG00000019386,ENSBTAG00000008464,ENSBTAG00000022893,ENSBTAG00000013065,ENSBTAG00000038619,ENSBTAG00000039275,ENSBTAG00000038426
GO:BP	antigen processing and presentation of endogenous peptide antigen	GO:0002483	0.00491376	2.30859	15	1337	8	18965	ENSBTAG00000012208,ENSBTAG00000001476,ENSBTAG00000005146,ENSBTAG00000019386,ENSBTAG00000008464,ENSBTAG00000013065,ENSBTAG00000038619,ENSBTAG00000039275
GO:BP	organic hydroxy compound metabolic process	GO:1901615	0.00805659	2.09385	343	1337	48	18965	ENSBTAG00000034077,ENSBTAG00000011866,ENSBTAG00000016650,ENSBTAG00000025496,ENSBTAG00000022013,ENSBTAG00000017938,ENSBTAG00000004075,ENSBTAG00000014913,ENSBTAG00000015935,ENSBTAG00000015654,ENSBTAG00000019354,ENSBTAG00000018410,ENSBTAG00000022570,ENSBTAG00000007920,ENSBTAG00000016043,ENSBTAG00000004337,ENSBTAG00000018517,ENSBTAG00000006525,ENSBTAG00000021934,ENSBTAG00000013489,ENSBTAG00000002220,…
GO:BP	organophosphate metabolic process	GO:0019637	0.00953752	2.02056	716	1337	83	18965	ENSBTAG00000016650,ENSBTAG00000013018,ENSBTAG00000013098,ENSBTAG00000004075,ENSBTAG00000025762,ENSBTAG00000004092,ENSBTAG00000015654,ENSBTAG00000012697,ENSBTAG00000004982,ENSBTAG00000018261,ENSBTAG00000013273,ENSBTAG00000010270,ENSBTAG00000002843,ENSBTAG00000007920,ENSBTAG00000050719,ENSBTAG00000016043,ENSBTAG00000019315,ENSBTAG00000020499,ENSBTAG00000005380,ENSBTAG00000010449,ENSBTAG00000021202,…
GO:BP	cellular modified amino acid metabolic process	GO:0006575	0.0253831	1.59545	139	1337	25	18965	ENSBTAG00000001842,ENSBTAG00000021516,ENSBTAG00000036101,ENSBTAG00000036099,ENSBTAG00000038540,ENSBTAG00000015935,ENSBTAG00000046900,ENSBTAG00000021779,ENSBTAG00000019354,ENSBTAG00000012692,ENSBTAG00000003989,ENSBTAG00000025485,ENSBTAG00000000578,ENSBTAG00000004288,ENSBTAG00000020527,ENSBTAG00000012608,ENSBTAG00000021535,ENSBTAG00000017073,ENSBTAG00000037673,ENSBTAG00000005586,ENSBTAG00000000831,…
GO:CC	cytoplasm	GO:0005737	5.6e-22	21.2517	8379	1307	753	19011	ENSBTAG00000001842,ENSBTAG00000016319,ENSBTAG00000053951,ENSBTAG00000011866,ENSBTAG00000008730,ENSBTAG00000005994,ENSBTAG00000016650,ENSBTAG00000004823,ENSBTAG00000025496,ENSBTAG00000013018,ENSBTAG00000013734,ENSBTAG00000010426,ENSBTAG00000011027,ENSBTAG00000017504,ENSBTAG00000018771,ENSBTAG00000002685,ENSBTAG00000019026,ENSBTAG00000002069,ENSBTAG00000000795,ENSBTAG00000022013,ENSBTAG00000034366,…
GO:CC	cytosol	GO:0005829	2.76e-08	7.55977	2792	1307	275	19011	ENSBTAG00000001842,ENSBTAG00000011866,ENSBTAG00000005994,ENSBTAG00000016650,ENSBTAG00000013018,ENSBTAG00000018771,ENSBTAG00000019026,ENSBTAG00000000795,ENSBTAG00000017938,ENSBTAG00000032872,ENSBTAG00000005436,ENSBTAG00000013988,ENSBTAG00000017543,ENSBTAG00000052414,ENSBTAG00000047314,ENSBTAG00000052083,ENSBTAG00000007389,ENSBTAG00000001874,ENSBTAG00000031825,ENSBTAG00000009691,ENSBTAG00000018966,…
GO:CC	mitochondrion	GO:0005739	1.72e-05	4.76498	1279	1307	138	19011	ENSBTAG00000008730,ENSBTAG00000016650,ENSBTAG00000004823,ENSBTAG00000025496,ENSBTAG00000002685,ENSBTAG00000022013,ENSBTAG00000032829,ENSBTAG00000010083,ENSBTAG00000036099,ENSBTAG00000013988,ENSBTAG00000017543,ENSBTAG00000021832,ENSBTAG00000018689,ENSBTAG00000019457,ENSBTAG00000031825,ENSBTAG00000013832,ENSBTAG00000017326,ENSBTAG00000003256,ENSBTAG00000008347,ENSBTAG00000034785,ENSBTAG00000000141,…
GO:CC	cytoskeleton	GO:0005856	0.000453651	3.34328	1684	1307	165	19011	ENSBTAG00000018771,ENSBTAG00000017547,ENSBTAG00000030897,ENSBTAG00000052414,ENSBTAG00000010517,ENSBTAG00000004792,ENSBTAG00000040053,ENSBTAG00000004092,ENSBTAG00000004208,ENSBTAG00000009691,ENSBTAG00000004769,ENSBTAG00000015198,ENSBTAG00000000146,ENSBTAG00000012234,ENSBTAG00000051215,ENSBTAG00000027134,ENSBTAG00000021978,ENSBTAG00000014001,ENSBTAG00000017775,ENSBTAG00000000650,ENSBTAG00000020346,…
GO:CC	organelle membrane	GO:0031090	0.000638934	3.19454	1893	1307	181	19011	ENSBTAG00000016650,ENSBTAG00000002069,ENSBTAG00000013098,ENSBTAG00000032829,ENSBTAG00000010083,ENSBTAG00000013988,ENSBTAG00000017543,ENSBTAG00000004792,ENSBTAG00000015935,ENSBTAG00000018689,ENSBTAG00000003693,ENSBTAG00000031825,ENSBTAG00000016501,ENSBTAG00000017326,ENSBTAG00000012208,ENSBTAG00000003256,ENSBTAG00000034785,ENSBTAG00000021260,ENSBTAG00000015172,ENSBTAG00000031010,ENSBTAG00000008129,…
GO:CC	microtubule cytoskeleton	GO:0015630	0.00272869	2.56405	1002	1307	105	19011	ENSBTAG00000030897,ENSBTAG00000052414,ENSBTAG00000004792,ENSBTAG00000004208,ENSBTAG00000004769,ENSBTAG00000015198,ENSBTAG00000051215,ENSBTAG00000027134,ENSBTAG00000014001,ENSBTAG00000017775,ENSBTAG00000000650,ENSBTAG00000020346,ENSBTAG00000006588,ENSBTAG00000054330,ENSBTAG00000013380,ENSBTAG00000017124,ENSBTAG00000000225,ENSBTAG00000034987,ENSBTAG00000019821,ENSBTAG00000015986,ENSBTAG00000020066,…
GO:CC	vacuole	GO:0005773	0.0123059	1.90989	404	1307	50	19011	ENSBTAG00000004273,ENSBTAG00000020178,ENSBTAG00000052414,ENSBTAG00000004792,ENSBTAG00000014491,ENSBTAG00000052329,ENSBTAG00000033182,ENSBTAG00000018784,ENSBTAG00000016959,ENSBTAG00000009506,ENSBTAG00000021626,ENSBTAG00000021499,ENSBTAG00000008464,ENSBTAG00000001295,ENSBTAG00000010637,ENSBTAG00000005674,ENSBTAG00000015512,ENSBTAG00000015267,ENSBTAG00000013030,ENSBTAG00000011765,ENSBTAG00000039415,…
GO:CC	integral component of organelle membrane	GO:0031301	0.0125715	1.90061	258	1307	36	19011	ENSBTAG00000002069,ENSBTAG00000013098,ENSBTAG00000032829,ENSBTAG00000013988,ENSBTAG00000003693,ENSBTAG00000012208,ENSBTAG00000003885,ENSBTAG00000014491,ENSBTAG00000010659,ENSBTAG00000003798,ENSBTAG00000021286,ENSBTAG00000008464,ENSBTAG00000005182,ENSBTAG00000013030,ENSBTAG00000003109,ENSBTAG00000012608,ENSBTAG00000008463,ENSBTAG00000016679,ENSBTAG00000010542,ENSBTAG00000015955,ENSBTAG00000030855,…
GO:CC	envelope	GO:0031975	0.0259292	1.58621	770	1307	81	19011	ENSBTAG00000016650,ENSBTAG00000032829,ENSBTAG00000010083,ENSBTAG00000013988,ENSBTAG00000017543,ENSBTAG00000004792,ENSBTAG00000003693,ENSBTAG00000031825,ENSBTAG00000017326,ENSBTAG00000003256,ENSBTAG00000034785,ENSBTAG00000031010,ENSBTAG00000007920,ENSBTAG00000014904,ENSBTAG00000000705,ENSBTAG00000048280,ENSBTAG00000024701,ENSBTAG00000020629,ENSBTAG00000021934,ENSBTAG00000010843,ENSBTAG00000003381,…
GO:CC	organelle envelope	GO:0031967	0.0259292	1.58621	770	1307	81	19011	ENSBTAG00000016650,ENSBTAG00000032829,ENSBTAG00000010083,ENSBTAG00000013988,ENSBTAG00000017543,ENSBTAG00000004792,ENSBTAG00000003693,ENSBTAG00000031825,ENSBTAG00000017326,ENSBTAG00000003256,ENSBTAG00000034785,ENSBTAG00000031010,ENSBTAG00000007920,ENSBTAG00000014904,ENSBTAG00000000705,ENSBTAG00000048280,ENSBTAG00000024701,ENSBTAG00000020629,ENSBTAG00000021934,ENSBTAG00000010843,ENSBTAG00000003381,…
GO:CC	microtubule organizing center	GO:0005815	0.0308877	1.51021	622	1307	68	19011	ENSBTAG00000030897,ENSBTAG00000052414,ENSBTAG00000004208,ENSBTAG00000015198,ENSBTAG00000051215,ENSBTAG00000017775,ENSBTAG00000000650,ENSBTAG00000020346,ENSBTAG00000006588,ENSBTAG00000013380,ENSBTAG00000017124,ENSBTAG00000034987,ENSBTAG00000019821,ENSBTAG00000015986,ENSBTAG00000013184,ENSBTAG00000019843,ENSBTAG00000006395,ENSBTAG00000009124,ENSBTAG00000010008,ENSBTAG00000021656,ENSBTAG00000020055,…
GO:CC	intrinsic component of organelle membrane	GO:0031300	0.040879	1.3885	273	1307	36	19011	ENSBTAG00000002069,ENSBTAG00000013098,ENSBTAG00000032829,ENSBTAG00000013988,ENSBTAG00000003693,ENSBTAG00000012208,ENSBTAG00000003885,ENSBTAG00000014491,ENSBTAG00000010659,ENSBTAG00000003798,ENSBTAG00000021286,ENSBTAG00000008464,ENSBTAG00000005182,ENSBTAG00000013030,ENSBTAG00000003109,ENSBTAG00000012608,ENSBTAG00000008463,ENSBTAG00000016679,ENSBTAG00000010542,ENSBTAG00000015955,ENSBTAG00000030855,…
GO:CC	nuclear chromosome	GO:0000228	0.0469561	1.32831	174	1307	26	19011	ENSBTAG00000007937,ENSBTAG00000003693,ENSBTAG00000013226,ENSBTAG00000015172,ENSBTAG00000046298,ENSBTAG00000012426,ENSBTAG00000019821,ENSBTAG00000000526,ENSBTAG00000017189,ENSBTAG00000003323,ENSBTAG00000014366,ENSBTAG00000016869,ENSBTAG00000006225,ENSBTAG00000003399,ENSBTAG00000000039,ENSBTAG00000008614,ENSBTAG00000008466,ENSBTAG00000047450,ENSBTAG00000020012,ENSBTAG00000014730,ENSBTAG00000011180,…
