# Supplementary material for: Cis-eQTL Analysis and Functional Validation of Candidate Genes for Carcass Yield Traits in Beef Cattle
Source: Int J Mol Sci. 2022 Dec 1;23(23):15055. doi: 10.3390/ijms232315055 (PMC9736101; doi:10.3390/ijms232315055)
Supplement: Supplementary file 1 [file ijms-23-15055-s001.zip › Table S6 GO cis-eQTL and Gene-based GWAS.xlsx]

## Sheet: Table S6 GO cis-eQTL and Gene-b
Table S6. The GO result of cis-eQTL and Gene-based GWAS overlap genes.
source	term_name	term_id	adjusted_p_value	negative_log10_of_adjusted_p_value	term_size	query_size	intersection_size	effective_domain_size	intersections
GO:CC	cytoplasm	GO:0005737	0.00285063	2.54506	8379	121	77	19011	NMNAT2,LIG3,AK8,MRPL22,DZIP1L,GPLD1,DNAJC15,ACAD11,ELP3,PTPRR,MAP1A,STK16,CRY1,ACOT7,SPATA2,DOP1B,NDE1,PVALB,DNER,DEPDC5,GPRC5B,KCNIP2,GLG1,IDH1,ARMH3,TTC12,BDH2,SPECC1L,ACOX3,ITIH4,GGA2,STXBP5,ETFDH,HSD17B7,NAMPT,TRIP6,LRRCC1,PTTG1,ME2,CDC42EP4,FUT1,KIF13A,ATP8B1,ZBTB20,CDC42EP5,GGPS1,KLC2,HECW1,HACD4,PRELID2,BAIAP2L1,PREX1,FBXO9,UBAC1,KLK1,DNLZ,RBM19,LSM6,ZNF175,NCAPD2,PTGES3,TNKS2,PRKG1,SPACA9…
