# Supplementary material for: Cis-eQTL Analysis and Functional Validation of Candidate Genes for Carcass Yield Traits in Beef Cattle
Source: Int J Mol Sci. 2022 Dec 1;23(23):15055. doi: 10.3390/ijms232315055 (PMC9736101; doi:10.3390/ijms232315055)
Supplement: Supplementary file 1 [file ijms-23-15055-s001.zip › Table S7 Candidate signatures captured by CLR .xlsx]

## Sheet: Sheet1
Table S7. Candidate signatures captured by CLR (top 1% likelihood)
CHR	Position	Likelihood	Selection Region	Candidate genes
1	408082	2.68743	chr1:383082-433082	KCNE1
1	637673	4.76896	chr1:612673-662673	NOT_FOUND
1	1278942	3.69563	chr1:1253942-1303942	GART,SON
1	1654995	4.07051	chr1:1629995-1679995	NOT_FOUND
1	2395226	8.10308	chr1:2370226-2420226	URB1
1	2418977	3.06933	chr1:2393977-2443977	URB1
1	2795030	7.11739	chr1:2770030-2820030	NOT_FOUND
1	2810864	3.88055	chr1:2785864-2835864	NOT_FOUND
1	2814822	3.29192	chr1:2789822-2839822	NOT_FOUND
1	5712411	3.21077	chr1:5687411-5737411	GRIK1
1	8241863	2.67808	chr1:8216863-8266863	NOT_FOUND
1	8609999	6.3875	chr1:8584999-8634999	NOT_FOUND
1	9001886	2.94994	chr1:8976886-9026886	NOT_FOUND
1	10466514	5.15262	chr1:10441514-10491514	NOT_FOUND
1	11095908	2.50394	chr1:11070908-11120908	NOT_FOUND
1	11254246	9.57631	chr1:11229246-11279246	NOT_FOUND
1	11293831	10.0907	chr1:11268831-11318831	NOT_FOUND
1	11321540	2.40777	chr1:11296540-11346540	NOT_FOUND
1	11456127	2.63323	chr1:11431127-11481127	NOT_FOUND
1	11673842	5.58922	chr1:11648842-11698842	NOT_FOUND
1	11677801	3.18801	chr1:11652801-11702801	NOT_FOUND
1	12493242	9.60639	chr1:12468242-12518242	NOT_FOUND
1	12501159	6.63293	chr1:12476159-12526159	NOT_FOUND
1	12505118	6.13511	chr1:12480118-12530118	NOT_FOUND
1	12544702	2.42405	chr1:12519702-12569702	NOT_FOUND
1	12627830	10.9402	chr1:12602830-12652830	NOT_FOUND
1	12631788	10.156	chr1:12606788-12656788	NOT_FOUND
1	12635747	3.66328	chr1:12610747-12660747	NOT_FOUND
1	12849503	2.76062	chr1:12824503-12874503	NOT_FOUND
1	12853462	4.88341	chr1:12828462-12878462	NOT_FOUND
1	12857420	2.68975	chr1:12832420-12882420	NOT_FOUND
1	13482856	3.63033	chr1:13457856-13507856	NOT_FOUND
1	13716405	4.78229	chr1:13691405-13741405	NOT_FOUND
1	13724322	4.69369	chr1:13699322-13749322	NOT_FOUND
1	13728280	8.62182	chr1:13703280-13753280	NOT_FOUND
1	13973704	7.54706	chr1:13948704-13998704	NOT_FOUND
1	13989538	5.84197	chr1:13964538-14014538	NOT_FOUND
1	14955401	2.67829	chr1:14930401-14980401	NOT_FOUND
1	15006861	24.3832	chr1:14981861-15031861	NOT_FOUND
1	15010819	11.3521	chr1:14985819-15035819	NOT_FOUND
1	15014777	15.2567	chr1:14989777-15039777	NOT_FOUND
1	15018736	2.83719	chr1:14993736-15043736	NOT_FOUND
1	15022694	6.10645	chr1:14997694-15047694	NOT_FOUND
1	16162729	2.69444	chr1:16137729-16187729	NOT_FOUND
1	16613993	4.84633	chr1:16588993-16638993	NOT_FOUND
1	16629827	2.688	chr1:16604827-16654827	NOT_FOUND
1	17227554	12.0767	chr1:17202554-17252554	NOT_FOUND
1	17231512	4.3776	chr1:17206512-17256512	NOT_FOUND
1	18197374	3.30167	chr1:18172374-18222374	CHODL,TMPRSS15
1	18450716	3.26942	chr1:18425716-18475716	NOT_FOUND
1	19717420	10.5691	chr1:19692420-19742420	NOT_FOUND
1	19721380	6.83026	chr1:19696380-19746380	NOT_FOUND
1	19741172	5.45475	chr1:19716172-19766172	NOT_FOUND
1	19745130	2.47446	chr1:19720130-19770130	NOT_FOUND
1	19749088	4.01253	chr1:19724088-19774088	NOT_FOUND
1	19753046	7.77411	chr1:19728046-19778046	NOT_FOUND
1	19757006	5.89277	chr1:19732006-19782006	NOT_FOUND
1	19772840	4.44363	chr1:19747840-19797840	NOT_FOUND
1	19776798	7.08052	chr1:19751798-19801798	NOT_FOUND
1	19788672	2.40923	chr1:19763672-19813672	NOT_FOUND
1	19792632	20.5056	chr1:19767632-19817632	NOT_FOUND
1	19796590	2.39824	chr1:19771590-19821590	NOT_FOUND
1	20572446	4.7668	chr1:20547446-20597446	NOT_FOUND
1	20580364	10.764	chr1:20555364-20605364	NOT_FOUND
1	20592238	5.66474	chr1:20567238-20617238	NOT_FOUND
1	21118714	29.8869	chr1:21093714-21143714	NOT_FOUND
1	21126630	4.24547	chr1:21101630-21151630	NOT_FOUND
1	21395806	3.64904	chr1:21370806-21420806	NOT_FOUND
1	21767900	4.44007	chr1:21742900-21792900	NOT_FOUND
1	21783734	2.96897	chr1:21758734-21808734	NOT_FOUND
1	21787692	10.1472	chr1:21762692-21812692	NOT_FOUND
1	23062314	3.0574	chr1:23037314-23087314	NOT_FOUND
1	23319614	2.90334	chr1:23294614-23344614	NOT_FOUND
1	23323572	3.01078	chr1:23298572-23348572	NOT_FOUND
1	23335448	6.10043	chr1:23310448-23360448	NOT_FOUND
1	23703584	2.81668	chr1:23678584-23728584	NOT_FOUND
1	24788200	3.33257	chr1:24763200-24813200	NOT_FOUND
1	24942580	4.02744	chr1:24917580-24967580	NOT_FOUND
1	24946538	3.24522	chr1:24921538-24971538	NOT_FOUND
1	26347830	2.53276	chr1:26322830-26372830	NOT_FOUND
1	26478460	2.77154	chr1:26453460-26503460	NOT_FOUND
1	26890140	6.0188	chr1:26865140-26915140	NOT_FOUND
1	26898056	3.42637	chr1:26873056-26923056	NOT_FOUND
1	27270150	7.42345	chr1:27245150-27295150	NOT_FOUND
1	27341402	3.24084	chr1:27316402-27366402	NOT_FOUND
1	27345362	9.14352	chr1:27320362-27370362	NOT_FOUND
1	27630370	3.99795	chr1:27605370-27655370	NOT_FOUND
1	28069758	2.48749	chr1:28044758-28094758	NOT_FOUND
1	28663526	3.37521	chr1:28638526-28688526	GBE1
1	29922314	4.27088	chr1:29897314-29947314	NOT_FOUND
1	30203364	4.47997	chr1:30178364-30228364	NOT_FOUND
1	30215240	45.4869	chr1:30190240-30240240	NOT_FOUND
1	30219198	58.6057	chr1:30194198-30244198	NOT_FOUND
1	30223158	25.0812	chr1:30198158-30248158	NOT_FOUND
1	30884218	4.54624	chr1:30859218-30909218	NOT_FOUND
1	31363192	3.58827	chr1:31338192-31388192	NOT_FOUND
1	32602188	2.59961	chr1:32577188-32627188	NOT_FOUND
1	32768444	3.88201	chr1:32743444-32793444	NOT_FOUND
1	32780318	2.93776	chr1:32755318-32805318	NOT_FOUND
1	33298876	5.08528	chr1:33273876-33323876	NOT_FOUND
1	33302834	6.60159	chr1:33277834-33327834	NOT_FOUND
1	33425546	4.41795	chr1:33400546-33450546	NOT_FOUND
1	34415160	3.64304	chr1:34390160-34440160	NOT_FOUND
1	34419120	2.53337	chr1:34394120-34444120	NOT_FOUND
1	34427032	44.3046	chr1:34402032-34452032	NOT_FOUND
1	34430992	2.66343	chr1:34405992-34455992	NOT_FOUND
1	35056432	3.35927	chr1:35031432-35081432	NOT_FOUND
1	35183096	8.25581	chr1:35158096-35208096	NOT_FOUND
1	35206848	9.23462	chr1:35181848-35231848	NOT_FOUND
1	35210808	12.1198	chr1:35185808-35235808	NOT_FOUND
1	37241496	2.59149	chr1:37216496-37266496	NOT_FOUND
1	37395872	2.85824	chr1:37370872-37420872	NOT_FOUND
1	37399832	4.20868	chr1:37374832-37424832	NOT_FOUND
1	39481984	2.85674	chr1:39456984-39506984	NOT_FOUND
1	39493856	3.80082	chr1:39468856-39518856	NOT_FOUND
1	39497816	7.68241	chr1:39472816-39522816	NOT_FOUND
1	39509688	7.18297	chr1:39484688-39534688	NOT_FOUND
1	39557192	8.27048	chr1:39532192-39582192	NOT_FOUND
1	39565112	3.90614	chr1:39540112-39590112	NOT_FOUND
1	40495344	2.46649	chr1:40470344-40520344	NOT_FOUND
1	41366208	5.29405	chr1:41341208-41391208	NOT_FOUND
1	43032712	4.00001	chr1:43007712-43057712	NOT_FOUND
1	43048544	6.00043	chr1:43023544-43073544	NOT_FOUND
1	43060424	2.80304	chr1:43035424-43085424	NOT_FOUND
1	44125248	2.41018	chr1:44100248-44150248	CMSS1,TMEM30C
1	44936728	3.46225	chr1:44911728-44961728	SGOL1
1	46282608	2.52211	chr1:46257608-46307608	SENP7
1	48970392	2.75486	chr1:48945392-48995392	NOT_FOUND
1	48974352	2.49429	chr1:48949352-48999352	NOT_FOUND
1	49223736	2.60567	chr1:49198736-49248736	NOT_FOUND
1	51844232	4.06039	chr1:51819232-51869232	NOT_FOUND
1	53700744	6.71583	chr1:53675744-53725744	NOT_FOUND
1	54642856	3.39793	chr1:54617856-54667856	NOT_FOUND
1	55486008	2.57585	chr1:55461008-55511008	NOT_FOUND
1	56622088	6.08561	chr1:56597088-56647088	NOT_FOUND
1	56626048	15.161	chr1:56601048-56651048	NOT_FOUND
1	56633960	2.43197	chr1:56608960-56658960	NOT_FOUND
1	56768552	2.5868	chr1:56743552-56793552	CD96
1	56978344	2.47424	chr1:56953344-57003344	NOT_FOUND
1	57184184	2.86843	chr1:57159184-57209184	ABHD10,TAGLN3
1	57429608	3.63028	chr1:57404608-57454608	NOT_FOUND
1	57576072	3.15156	chr1:57551072-57601072	CD200
1	57580032	3.00949	chr1:57555032-57605032	CD200
1	57595864	8.36937	chr1:57570864-57620864	CD200
1	57599824	2.52862	chr1:57574824-57624824	CD200
1	59432592	3.28517	chr1:59407592-59457592	NOT_FOUND
1	59852184	20.8073	chr1:59827184-59877184	NOT_FOUND
1	59856144	14.056	chr1:59831144-59881144	NOT_FOUND
1	59860104	4.43372	chr1:59835104-59885104	NOT_FOUND
1	60172816	2.78274	chr1:60147816-60197816	NOT_FOUND
1	60188656	2.95969	chr1:60163656-60213656	NOT_FOUND
1	60655752	3.30753	chr1:60630752-60680752	NOT_FOUND
1	61534528	3.62369	chr1:61509528-61559528	LSAMP
1	61803704	4.49695	chr1:61778704-61828704	LSAMP
1	61926416	3.82893	chr1:61901416-61951416	NOT_FOUND
1	63292080	6.15422	chr1:63267080-63317080	NOT_FOUND
1	65524648	2.71388	chr1:65499648-65549648	GPR156
1	66407384	2.78141	chr1:66382384-66432384	STXBP5L
1	66458840	3.90514	chr1:66433840-66483840	STXBP5L
1	66462800	5.5302	chr1:66437800-66487800	STXBP5L
1	66466760	2.62247	chr1:66441760-66491760	STXBP5L
1	68113472	4.46671	chr1:68088472-68138472	PDIA5
1	70769600	3.78392	chr1:70744600-70794600	IQCG,RPL35A
1	70773560	2.83955	chr1:70748560-70798560	IQCG,RPL35A
1	70777512	19.8613	chr1:70752512-70802512	IQCG,RPL35A
1	70781472	6.80356	chr1:70756472-70806472	IQCG,RPL35A
1	70785432	17.3914	chr1:70760432-70810432	IQCG,RPL35A
1	71901712	3.58751	chr1:71876712-71926712	PAK2
1	72665696	4.86023	chr1:72640696-72690696	APOD
1	73845320	3.73985	chr1:73820320-73870320	NOT_FOUND
1	73908648	2.49258	chr1:73883648-73933648	NOT_FOUND
1	75123896	3.89505	chr1:75098896-75148896	MB21D2
1	75191192	12.5339	chr1:75166192-75216192	MB21D2
1	75195152	32.5336	chr1:75170152-75220152	MB21D2
1	75432656	2.86168	chr1:75407656-75457656	FGF12
1	76109552	2.66032	chr1:76084552-76134552	NOT_FOUND
1	76984368	3.37503	chr1:76959368-77009368	NOT_FOUND
1	77154584	2.48808	chr1:77129584-77179584	NOT_FOUND
1	78734008	9.54966	chr1:78709008-78759008	TPRG1
1	78737968	10.881	chr1:78712968-78762968	TPRG1
1	79775080	2.80272	chr1:79750080-79800080	NOT_FOUND
1	80673648	4.90964	chr1:80648648-80698648	MASP1,RTP1
1	80685528	5.86147	chr1:80660528-80710528	RTP1
1	80689480	16.1138	chr1:80664480-80714480	RTP1
1	80693440	6.74908	chr1:80668440-80718440	RTP1
1	80697400	2.98157	chr1:80672400-80722400	RTP1
1	83551448	2.80639	chr1:83526448-83576448	ABCF3,ALG3,CAMK2N2,ECE2,MIR1224
1	83618736	2.38784	chr1:83593736-83643736	NOT_FOUND
1	83662280	4.09925	chr1:83637280-83687280	HTR3C
1	84196672	4.36129	chr1:84171672-84221672	NOT_FOUND
1	85146704	5.72837	chr1:85121704-85171704	NOT_FOUND
1	85150664	5.25663	chr1:85125664-85175664	NOT_FOUND
1	85178368	5.2814	chr1:85153368-85203368	NOT_FOUND
1	85657344	3.08687	chr1:85632344-85682344	NOT_FOUND
1	86995304	2.49626	chr1:86970304-87020304	CCDC39,TTC14
1	87410936	2.53516	chr1:87385936-87435936	NOT_FOUND
1	87454480	7.61832	chr1:87429480-87479480	NOT_FOUND
1	87466360	4.20972	chr1:87441360-87491360	NOT_FOUND
1	87505944	19.3075	chr1:87480944-87530944	NOT_FOUND
1	87509896	7.27837	chr1:87484896-87534896	NOT_FOUND
1	87715736	4.18327	chr1:87690736-87740736	PEX5L
1	87874080	5.29328	chr1:87849080-87899080	PEX5L
1	87878032	4.26076	chr1:87853032-87903032	PEX5L
1	87881992	5.28177	chr1:87856992-87906992	PEX5L
1	87893872	5.44208	chr1:87868872-87918872	PEX5L
1	88246168	2.48698	chr1:88221168-88271168	GNB4,MFN1
1	88649936	3.30388	chr1:88624936-88674936	ZMAT3
1	88653896	2.80406	chr1:88628896-88678896	ZMAT3
1	89584128	3.32117	chr1:89559128-89609128	NOT_FOUND
1	91899824	4.27206	chr1:91874824-91924824	NOT_FOUND
1	92220456	2.96605	chr1:92195456-92245456	NOT_FOUND
1	92224416	7.5388	chr1:92199416-92249416	NOT_FOUND
1	92386712	5.21369	chr1:92361712-92411712	NOT_FOUND
1	92390672	4.65458	chr1:92365672-92415672	NOT_FOUND
1	93863216	5.58917	chr1:93838216-93888216	NLGN1
1	93871136	12.1695	chr1:93846136-93896136	NLGN1
1	93886968	5.12328	chr1:93861968-93911968	NLGN1
1	94393648	2.96243	chr1:94368648-94418648	NLGN1
1	94488656	2.45555	chr1:94463656-94513656	NLGN1
1	94492616	4.44444	chr1:94467616-94517616	NLGN1
1	94852832	6.26361	chr1:94827832-94877832	NOT_FOUND
1	94876584	2.43331	chr1:94851584-94901584	NOT_FOUND
1	95288264	5.66296	chr1:95263264-95313264	NOT_FOUND
1	95296176	2.46228	chr1:95271176-95321176	NOT_FOUND
1	95814736	3.84352	chr1:95789736-95839736	GHSR
1	97611872	2.45255	chr1:97586872-97636872	NOT_FOUND
1	97671248	5.75306	chr1:97646248-97696248	SLC7A14
1	98664824	7.32395	chr1:98639824-98689824	NOT_FOUND
1	99068584	2.94861	chr1:99043584-99093584	NOT_FOUND
1	99112128	7.17137	chr1:99087128-99137128	NOT_FOUND
1	99116088	3.92827	chr1:99091088-99141088	NOT_FOUND
1	99120048	6.03357	chr1:99095048-99145048	NOT_FOUND
1	99131920	6.13759	chr1:99106920-99156920	NOT_FOUND
1	99135880	6.56389	chr1:99110880-99160880	NOT_FOUND
1	99317968	2.79833	chr1:99292968-99342968	NOT_FOUND
1	99349632	3.31692	chr1:99324632-99374632	NOT_FOUND
1	99424848	2.83953	chr1:99399848-99449848	NOT_FOUND
1	99432760	2.43307	chr1:99407760-99457760	NOT_FOUND
1	99480264	2.62174	chr1:99455264-99505264	NOT_FOUND
1	101883048	4.94913	chr1:101858048-101908048	NOT_FOUND
1	102373896	3.46774	chr1:102348896-102398896	BCHE
1	102829112	9.11838	chr1:102804112-102854112	NOT_FOUND
1	102872656	25.2539	chr1:102847656-102897656	NOT_FOUND
1	102975576	2.80891	chr1:102950576-103000576	NOT_FOUND
1	103434760	18.8803	chr1:103409760-103459760	NOT_FOUND
1	104372912	2.49361	chr1:104347912-104397912	NOT_FOUND
1	105085432	4.64877	chr1:105060432-105110432	NOT_FOUND
1	105746496	6.81822	chr1:105721496-105771496	NOT_FOUND
1	105762328	6.27134	chr1:105737328-105787328	NOT_FOUND
1	106641104	4.21432	chr1:106616104-106666104	NOT_FOUND
1	106645064	3.6879	chr1:106620064-106670064	NOT_FOUND
1	107543632	10.3485	chr1:107518632-107568632	PPM1L
1	107547592	4.05231	chr1:107522592-107572592	PPM1L
1	107575304	2.60758	chr1:107550304-107600304	PPM1L
1	107694056	4.92291	chr1:107669056-107719056	NOT_FOUND
1	108081984	3.67174	chr1:108056984-108106984	IFT80
1	108398664	2.47046	chr1:108373664-108423664	SCHIP1
1	108944928	2.67773	chr1:108919928-108969928	NOT_FOUND
1	108964720	4.0414	chr1:108939720-108989720	NOT_FOUND
1	111236872	2.5428	chr1:111211872-111261872	NOT_FOUND
1	111256664	2.66055	chr1:111231664-111281664	NOT_FOUND
1	111288328	2.51812	chr1:111263328-111313328	NOT_FOUND
1	112258152	13.4094	chr1:112233152-112283152	KCNAB1
1	113235888	7.40207	chr1:113210888-113260888	NOT_FOUND
1	113239848	20.7694	chr1:113214848-113264848	NOT_FOUND
1	113243808	27.0059	chr1:113218808-113268808	NOT_FOUND
1	113247768	6.79261	chr1:113222768-113272768	NOT_FOUND
1	113255680	7.72178	chr1:113230680-113280680	NOT_FOUND
1	114415512	2.56466	chr1:114390512-114440512	ARHGEF26
1	114573848	3.55214	chr1:114548848-114598848	NOT_FOUND
1	114831144	2.45453	chr1:114806144-114856144	NOT_FOUND
1	114835104	2.44397	chr1:114810104-114860104	NOT_FOUND
1	115547632	2.64969	chr1:115522632-115572632	NOT_FOUND
1	115559504	4.0787	chr1:115534504-115584504	NOT_FOUND
1	115773256	3.9652	chr1:115748256-115798256	NOT_FOUND
1	115781176	3.89187	chr1:115756176-115806176	NOT_FOUND
1	116196816	5.58613	chr1:116171816-116221816	NOT_FOUND
1	116212648	3.02503	chr1:116187648-116237648	NOT_FOUND
1	116754960	3.37473	chr1:116729960-116779960	NOT_FOUND
1	116762872	3.79529	chr1:116737872-116787872	NOT_FOUND
1	116893504	2.84963	chr1:116868504-116918504	NOT_FOUND
1	117305184	2.78315	chr1:117280184-117330184	NOT_FOUND
1	117321016	2.98324	chr1:117296016-117346016	NOT_FOUND
1	119078568	3.91536	chr1:119053568-119103568	NOT_FOUND
1	119225032	2.60605	chr1:119200032-119250032	RNF13
1	119312120	3.00209	chr1:119287120-119337120	RNF13
1	119331912	11.7557	chr1:119306912-119356912	COMMD2
1	119339824	8.68132	chr1:119314824-119364824	COMMD2
1	119343784	4.74323	chr1:119318784-119368784	COMMD2
1	119355664	6.29489	chr1:119330664-119380664	COMMD2
1	119363576	2.53351	chr1:119338576-119388576	COMMD2
1	119367536	2.50168	chr1:119342536-119392536	COMMD2
1	119415040	3.55463	chr1:119390040-119440040	WWTR1
1	120076096	2.62266	chr1:120051096-120101096	GYG1,HLTF
1	120630280	5.36795	chr1:120605280-120655280	NOT_FOUND
1	121101336	6.79399	chr1:121076336-121126336	NOT_FOUND
1	121536768	4.23011	chr1:121511768-121561768	NOT_FOUND
1	121734688	2.49765	chr1:121709688-121759688	NOT_FOUND
1	123116192	3.22297	chr1:123091192-123141192	NOT_FOUND
1	123531832	3.18651	chr1:123506832-123556832	NOT_FOUND
1	123994968	3.56042	chr1:123969968-124019968	NOT_FOUND
1	124121640	5.58457	chr1:124096640-124146640	NOT_FOUND
1	124125600	9.07344	chr1:124100600-124150600	NOT_FOUND
1	125198336	4.5578	chr1:125173336-125223336	NOT_FOUND
1	127846544	4.62782	chr1:127821544-127871544	NOT_FOUND
1	128103840	16.6344	chr1:128078840-128128840	ATP1B3
1	128107800	17.4603	chr1:128082800-128132800	ATP1B3
1	128278016	3.02097	chr1:128253016-128303016	NOT_FOUND
1	128293848	11.0061	chr1:128268848-128318848	NOT_FOUND
1	129263672	3.85423	chr1:129238672-129288672	NOT_FOUND
1	130625376	2.96174	chr1:130600376-130650376	KPNA6,RBP1
1	130629336	4.05603	chr1:130604336-130654336	KPNA6,RBP1
1	130676840	2.76499	chr1:130651840-130701840	RBP2
1	131005392	3.62504	chr1:130980392-131030392	NOT_FOUND
1	131773328	16.8957	chr1:131748328-131798328	MRAS
1	131777288	4.34911	chr1:131752288-131802288	MRAS
1	132062296	2.48645	chr1:132037296-132087296	A4GNT
1	132066256	3.26029	chr1:132041256-132091256	A4GNT
1	132216680	6.3131	chr1:132191680-132241680	CLDN18
1	132232512	12.9038	chr1:132207512-132257512	NOT_FOUND
1	132283968	2.58295	chr1:132258968-132308968	NOT_FOUND
1	132287928	16.8726	chr1:132262928-132312928	NOT_FOUND
1	132291888	34.3585	chr1:132266888-132316888	NOT_FOUND
1	132295848	2.49855	chr1:132270848-132320848	NOT_FOUND
1	132299808	11.9806	chr1:132274808-132324808	NOT_FOUND
1	132303760	22.5693	chr1:132278760-132328760	NOT_FOUND
1	132307720	5.88066	chr1:132282720-132332720	NOT_FOUND
1	132960864	3.28726	chr1:132935864-132985864	NOT_FOUND
1	132996496	2.50836	chr1:132971496-133021496	NOT_FOUND
1	133934648	2.54479	chr1:133909648-133959648	NOT_FOUND
1	135015312	3.86358	chr1:134990312-135040312	NOT_FOUND
1	136024720	3.45224	chr1:135999720-136049720	NOT_FOUND
1	136717440	4.27616	chr1:136692440-136742440	TF
1	137010368	2.51149	chr1:136985368-137035368	BFSP2
1	137014336	8.09834	chr1:136989336-137039336	BFSP2
1	137018288	16.8222	chr1:136993288-137043288	BFSP2
1	137034128	3.06352	chr1:137009128-137059128	BFSP2
1	137065792	2.77568	chr1:137040792-137090792	BFSP2
1	137077664	22.4353	chr1:137052664-137102664	BFSP2
1	137089536	2.69272	chr1:137064536-137114536	BFSP2,TMEM108
1	137160800	3.5761	chr1:137135800-137185800	TMEM108
1	137172672	2.89412	chr1:137147672-137197672	TMEM108
1	138051440	3.36445	chr1:138026440-138076440	ACAD11,ACKR4
1	138645216	5.9845	chr1:138620216-138670216	NOT_FOUND
1	139393360	2.45148	chr1:139368360-139418360	NOT_FOUND
1	139484400	5.35139	chr1:139459400-139509400	NOT_FOUND
1	139828800	2.7212	chr1:139803800-139853800	NOT_FOUND
1	140608608	3.51143	chr1:140583608-140633608	NOT_FOUND
1	140699648	2.8984	chr1:140674648-140724648	NOT_FOUND
1	140707568	3.92229	chr1:140682568-140732568	PSMG1
1	141740720	3.43709	chr1:141715720-141765720	NOT_FOUND
1	141859472	3.75847	chr1:141834472-141884472	NOT_FOUND
1	141863440	17.2577	chr1:141838440-141888440	NOT_FOUND
1	141926768	3.13155	chr1:141901768-141951768	NOT_FOUND
1	142025728	16.2022	chr1:142000728-142050728	NOT_FOUND
1	142029696	4.64417	chr1:142004696-142054696	NOT_FOUND
1	142120736	4.92442	chr1:142095736-142145736	NOT_FOUND
1	142342416	2.70125	chr1:142317416-142367416	NOT_FOUND
1	143248896	9.98861	chr1:143223896-143273896	TMPRSS2
1	143252848	40.66	chr1:143227848-143277848	TMPRSS2
1	143351808	3.9724	chr1:143326808-143376808	NOT_FOUND
1	143359728	3.86597	chr1:143334728-143384728	NOT_FOUND
1	143363696	5.85772	chr1:143338696-143388696	NOT_FOUND
1	143862464	3.27952	chr1:143837464-143887464	NOT_FOUND
1	144677904	9.87348	chr1:144652904-144702904	NDUFV3,WDR4
1	144685808	5.20248	chr1:144660808-144710808	NDUFV3,WDR4
1	146605664	4.99746	chr1:146580664-146630664	RRP1
1	146981712	2.66461	chr1:146956712-147006712	COL18A1
1	147029216	3.79607	chr1:147004216-147054216	COL18A1,SLC19A1
1	147033184	16.4744	chr1:147008184-147058184	COL18A1,SLC19A1
1	147607152	3.91001	chr1:147582152-147632152	FTCD,LSS,SPATC1L
1	147674448	2.84153	chr1:147649448-147699448	LSS,MCM3AP
1	148181136	2.44078	chr1:148156136-148206136	NOT_FOUND
1	148838240	4.561	chr1:148813240-148863240	RUNX1
1	148996576	2.78589	chr1:148971576-149021576	NOT_FOUND
1	149071776	6.98492	chr1:149046776-149096776	NOT_FOUND
1	149380544	2.88443	chr1:149355544-149405544	NOT_FOUND
1	150651200	7.5057	chr1:150626200-150676200	NOT_FOUND
1	151446848	3.97944	chr1:151421848-151471848	NOT_FOUND
1	151450816	3.21095	chr1:151425816-151475816	NOT_FOUND
1	151632896	3.10848	chr1:151607896-151657896	NOT_FOUND
1	151708112	2.49688	chr1:151683112-151733112	NOT_FOUND
1	151779360	3.46762	chr1:151754360-151804360	NOT_FOUND
1	151799152	8.27432	chr1:151774152-151824152	NOT_FOUND
1	151803120	6.80636	chr1:151778120-151828120	NOT_FOUND
1	153224192	3.54407	chr1:153199192-153249192	PIK3R4
1	153228160	5.23077	chr1:153203160-153253160	PIK3R4
1	153612128	2.82917	chr1:153587128-153637128	NOT_FOUND
1	153786304	2.37872	chr1:153761304-153811304	NOT_FOUND
1	153829840	2.44332	chr1:153804840-153854840	NOT_FOUND
1	154130688	3.0893	chr1:154105688-154155688	NOT_FOUND
1	154965920	3.39143	chr1:154940920-154990920	GALNT15
1	155215296	2.54671	chr1:155190296-155240296	NOT_FOUND
1	155623024	7.98194	chr1:155598024-155648024	PLCL2
1	155848656	3.15351	chr1:155823656-155873656	PLCL2,TBC1D5
1	156264288	10.2363	chr1:156239288-156289288	TBC1D5
1	156268256	2.80308	chr1:156243256-156293256	TBC1D5
1	156497840	9.90097	chr1:156472840-156522840	NOT_FOUND
1	156529504	3.97706	chr1:156504504-156554504	NOT_FOUND
1	156675968	5.23454	chr1:156650968-156700968	NOT_FOUND
2	305189	5.64146	chr2:280189-330189	LGSN
2	308615	17.9576	chr2:283615-333615	LGSN
2	664980	9.01868	chr2:639980-689980	HERC2
2	668407	9.88011	chr2:643407-693407	HERC2
2	671834	6.15254	chr2:646834-696834	HERC2
2	1686103	4.16042	chr2:1661103-1711103	ARHGEF4
2	1720369	8.30081	chr2:1695369-1745369	ARHGEF4
2	6497032	4.4484	chr2:6472032-6522032	ORMDL1,PMS1
2	6867103	5.46374	chr2:6842103-6892103	WDR75
2	7113818	5.79759	chr2:7088818-7138818	NOT_FOUND
2	7117244	13.0404	chr2:7092244-7142244	NOT_FOUND
2	7134377	21.9694	chr2:7109377-7159377	NOT_FOUND
2	8244591	6.76384	chr2:8219591-8269591	NOT_FOUND
2	8248018	6.77742	chr2:8223018-8273018	NOT_FOUND
2	8278857	4.57175	chr2:8253857-8303857	NOT_FOUND
2	9584387	4.06622	chr2:9559387-9609387	FAM171B
2	10252572	5.62567	chr2:10227572-10277572	NOT_FOUND
2	11153764	5.605	chr2:11128764-11178764	NOT_FOUND
2	11335373	4.71929	chr2:11310373-11360373	NOT_FOUND
2	11338800	6.85234	chr2:11313800-11363800	NOT_FOUND
2	11342226	3.95008	chr2:11317226-11367226	NOT_FOUND
2	11465584	4.89054	chr2:11440584-11490584	NOT_FOUND
2	11469010	12.7936	chr2:11444010-11494010	NOT_FOUND
2	11475863	22.1	chr2:11450863-11500863	NOT_FOUND
2	11527262	6.46618	chr2:11502262-11552262	NOT_FOUND
2	12192020	7.52218	chr2:12167020-12217020	NOT_FOUND
2	12195447	13.0594	chr2:12170447-12220447	NOT_FOUND
2	12212580	5.02414	chr2:12187580-12237580	NOT_FOUND
2	12216006	15.8789	chr2:12191006-12241006	NOT_FOUND
2	12219433	25.3407	chr2:12194433-12244433	NOT_FOUND
2	12226286	14.5977	chr2:12201286-12251286	NOT_FOUND
2	12236566	5.49824	chr2:12211566-12261566	NOT_FOUND
2	12527826	5.61081	chr2:12502826-12552826	NOT_FOUND
2	13161744	4.51154	chr2:13136744-13186744	NOT_FOUND
2	15365040	8.49956	chr2:15340040-15390040	NOT_FOUND
2	15368466	17.2349	chr2:15343466-15393466	NOT_FOUND
2	15896161	7.21031	chr2:15871161-15921161	NOT_FOUND
2	16468401	5.89954	chr2:16443401-16493401	NOT_FOUND
2	16780220	8.69782	chr2:16755220-16805220	NOT_FOUND
2	17671132	4.178	chr2:17646132-17696132	SESTD1
2	17866448	4.10313	chr2:17841448-17891448	CCDC141
2	18555192	4.69322	chr2:18530192-18580192	NOT_FOUND
2	20083452	4.56448	chr2:20058452-20108452	NOT_FOUND
2	21515764	6.82817	chr2:21490764-21540764	NOT_FOUND
2	23331856	5.78113	chr2:23306856-23356856	NOT_FOUND
2	23581996	5.37992	chr2:23556996-23606996	ZAK
2	24935496	3.94034	chr2:24910496-24960496	CYBRD1
2	24938924	6.78107	chr2:24913924-24963924	CYBRD1
2	24942352	17.274	chr2:24917352-24967352	CYBRD1
2	24945776	8.72669	chr2:24920776-24970776	CYBRD1
2	24966336	5.37028	chr2:24941336-24991336	CYBRD1
2	29300968	4.68703	chr2:29275968-29325968	NOT_FOUND
2	29386636	5.59081	chr2:29361636-29411636	NOT_FOUND
2	29982860	6.18346	chr2:29957860-30007860	NOT_FOUND
2	29986288	8.31489	chr2:29961288-30011288	NOT_FOUND
2	29993140	7.46505	chr2:29968140-30018140	NOT_FOUND
2	30003420	7.19555	chr2:29978420-30028420	NOT_FOUND
2	30006848	21.3168	chr2:29981848-30031848	NOT_FOUND
2	30010272	6.7861	chr2:29985272-30035272	NOT_FOUND
2	30908040	8.35282	chr2:30883040-30933040	NOT_FOUND
2	30911464	5.7519	chr2:30886464-30936464	NOT_FOUND
2	31021116	25.8299	chr2:30996116-31046116	SCN2A
2	31308948	16.6475	chr2:31283948-31333948	NOT_FOUND
2	31312376	6.43005	chr2:31287376-31337376	NOT_FOUND
2	32254688	5.95191	chr2:32229688-32279688	NOT_FOUND
2	32319792	4.47919	chr2:32294792-32344792	NOT_FOUND
2	32340352	5.64322	chr2:32315352-32365352	NOT_FOUND
2	32347204	6.24387	chr2:32322204-32372204	NOT_FOUND
2	32378044	23.5047	chr2:32353044-32403044	NOT_FOUND
2	32381472	60.7973	chr2:32356472-32406472	NOT_FOUND
2	32384900	32.5873	chr2:32359900-32409900	NOT_FOUND
2	32388324	18.9882	chr2:32363324-32413324	NOT_FOUND
2	32391752	14.6761	chr2:32366752-32416752	NOT_FOUND
2	32395176	8.50293	chr2:32370176-32420176	NOT_FOUND
2	32398604	11.4528	chr2:32373604-32423604	NOT_FOUND
2	32402032	5.00904	chr2:32377032-32427032	NOT_FOUND
2	32422592	4.78891	chr2:32397592-32447592	NOT_FOUND
2	32426016	4.98801	chr2:32401016-32451016	NOT_FOUND
2	32446576	12.3451	chr2:32421576-32471576	NOT_FOUND
2	32450004	25.481	chr2:32425004-32475004	NOT_FOUND
2	32453428	32.9904	chr2:32428428-32478428	NOT_FOUND
2	32758396	5.79042	chr2:32733396-32783396	NOT_FOUND
2	34046796	9.57626	chr2:34021796-34071796	NOT_FOUND
2	34053648	6.92438	chr2:34028648-34078648	NOT_FOUND
2	34060500	4.93287	chr2:34035500-34085500	NOT_FOUND
2	34063928	4.76874	chr2:34038928-34088928	NOT_FOUND
2	34084488	4.42555	chr2:34059488-34109488	NOT_FOUND
2	34591620	7.99807	chr2:34566620-34616620	DPP4,SLC4A10
2	34601900	23.7434	chr2:34576900-34626900	SLC4A10
2	34656728	4.27324	chr2:34631728-34681728	SLC4A10
2	35684704	8.44143	chr2:35659704-35709704	NOT_FOUND
2	35698408	13.1527	chr2:35673408-35723408	NOT_FOUND
2	35893724	9.34637	chr2:35868724-35918724	NOT_FOUND
2	35897152	13.3998	chr2:35872152-35922152	NOT_FOUND
2	36147292	6.39353	chr2:36122292-36172292	RBMS1
2	36150720	12.4469	chr2:36125720-36175720	RBMS1
2	36154144	11.2799	chr2:36129144-36179144	RBMS1
2	36157572	4.3854	chr2:36132572-36182572	RBMS1
2	37672124	9.5484	chr2:37647124-37697124	NOT_FOUND
2	37678976	39.4814	chr2:37653976-37703976	NOT_FOUND
2	37682404	6.15341	chr2:37657404-37707404	NOT_FOUND
2	37685828	15.8669	chr2:37660828-37710828	NOT_FOUND
2	38768632	5.421	chr2:38743632-38793632	ERMN
2	38840588	4.728	chr2:38815588-38865588	GALNT5
2	39114716	39.6415	chr2:39089716-39139716	NOT_FOUND
2	39118144	20.2449	chr2:39093144-39143144	NOT_FOUND
2	42041020	4.03317	chr2:42016020-42066020	GALNT13
2	42572144	5.04247	chr2:42547144-42597144	NOT_FOUND
2	43062144	11.9083	chr2:43037144-43087144	NOT_FOUND
2	43065572	18.5269	chr2:43040572-43090572	NOT_FOUND
2	43466484	6.20263	chr2:43441484-43491484	NOT_FOUND
2	44477324	4.04624	chr2:44452324-44502324	ARL5A,CACNB4
2	44480752	26.1553	chr2:44455752-44505752	ARL5A,CACNB4
2	46269432	8.9005	chr2:46244432-46294432	NOT_FOUND
2	46276284	6.90655	chr2:46251284-46301284	NOT_FOUND
2	46711460	5.52956	chr2:46686460-46736460	NOT_FOUND
2	46923908	8.20824	chr2:46898908-46948908	NOT_FOUND
2	47030132	5.33177	chr2:47005132-47055132	NOT_FOUND
2	48962728	4.06095	chr2:48937728-48987728	NOT_FOUND
2	48966156	4.52789	chr2:48941156-48991156	NOT_FOUND
2	50014692	4.83859	chr2:49989692-50039692	NOT_FOUND
2	50018116	10.4721	chr2:49993116-50043116	NOT_FOUND
2	51162596	16.7307	chr2:51137596-51187596	NOT_FOUND
2	51166024	12.7938	chr2:51141024-51191024	NOT_FOUND
2	52379036	4.45384	chr2:52354036-52404036	ZEB2
2	54051208	4.50811	chr2:54026208-54076208	NOT_FOUND
2	54520652	6.03165	chr2:54495652-54545652	NOT_FOUND
2	55000376	7.44793	chr2:54975376-55025376	NOT_FOUND
2	55627440	8.52662	chr2:55602440-55652440	NOT_FOUND
2	55634292	14.6023	chr2:55609292-55659292	NOT_FOUND
2	55641148	9.84099	chr2:55616148-55666148	NOT_FOUND
2	55644572	11.935	chr2:55619572-55669572	NOT_FOUND
2	55648000	12.3627	chr2:55623000-55673000	NOT_FOUND
2	55658280	6.82962	chr2:55633280-55683280	NOT_FOUND
2	55675412	4.68999	chr2:55650412-55700412	NOT_FOUND
2	55678840	28.938	chr2:55653840-55703840	NOT_FOUND
2	56809612	7.65528	chr2:56784612-56834612	NOT_FOUND
2	56813040	23.3101	chr2:56788040-56838040	NOT_FOUND
2	56816464	21.7767	chr2:56791464-56841464	NOT_FOUND
2	56895276	10.5199	chr2:56870276-56920276	NOT_FOUND
2	56902132	5.99034	chr2:56877132-56927132	NOT_FOUND
2	56905556	9.81433	chr2:56880556-56930556	NOT_FOUND
2	56915836	11.7405	chr2:56890836-56940836	NOT_FOUND
2	56922688	4.84051	chr2:56897688-56947688	NOT_FOUND
2	57402412	4.63021	chr2:57377412-57427412	NOT_FOUND
2	57474372	5.60058	chr2:57449372-57499372	NOT_FOUND
2	57484652	15.4131	chr2:57459652-57509652	NOT_FOUND
2	57491504	9.94604	chr2:57466504-57516504	NOT_FOUND
2	57508636	5.25957	chr2:57483636-57533636	NOT_FOUND
2	58540040	7.79659	chr2:58515040-58565040	NOT_FOUND
2	59595428	13.9674	chr2:59570428-59620428	NOT_FOUND
2	60633684	6.4764	chr2:60608684-60658684	NOT_FOUND
2	60640536	5.11611	chr2:60615536-60665536	NOT_FOUND
2	60729628	6.17448	chr2:60704628-60754628	NOT_FOUND
2	60733056	4.64123	chr2:60708056-60758056	NOT_FOUND
2	60746760	5.41922	chr2:60721760-60771760	NOT_FOUND
2	60798160	5.45445	chr2:60773160-60823160	NOT_FOUND
2	60979768	7.39224	chr2:60954768-61004768	NOT_FOUND
2	60983196	6.3746	chr2:60958196-61008196	NOT_FOUND
2	61007180	10.9925	chr2:60982180-61032180	NOT_FOUND
2	61010608	15.7939	chr2:60985608-61035608	NOT_FOUND
2	61014036	35.7132	chr2:60989036-61039036	NOT_FOUND
2	61017460	4.90201	chr2:60992460-61042460	NOT_FOUND
2	61020888	41.3416	chr2:60995888-61045888	NOT_FOUND
2	61024316	8.96409	chr2:60999316-61049316	NOT_FOUND
2	61031168	46.0789	chr2:61006168-61056168	NOT_FOUND
2	61034596	63.434	chr2:61009596-61059596	NOT_FOUND
2	61038020	69.1655	chr2:61013020-61063020	NOT_FOUND
2	61041448	28.4556	chr2:61016448-61066448	NOT_FOUND
2	61048300	9.38235	chr2:61023300-61073300	NOT_FOUND
2	61099700	7.3508	chr2:61074700-61124700	NOT_FOUND
2	61394388	6.03044	chr2:61369388-61419388	NOT_FOUND
2	61771312	6.87145	chr2:61746312-61796312	DARS
2	61774736	4.49809	chr2:61749736-61799736	DARS
2	61785016	4.05914	chr2:61760016-61810016	DARS
2	61788444	6.16249	chr2:61763444-61813444	DARS
2	61990612	7.00365	chr2:61965612-62015612	MIR128-1
2	61994040	6.66867	chr2:61969040-62019040	MIR128-1
2	62004320	7.04088	chr2:61979320-62029320	MIR128-1
2	62014600	11.3088	chr2:61989600-62039600	MIR128-1
2	62021452	5.60869	chr2:61996452-62046452	MIR128-1
2	62028304	6.08433	chr2:62003304-62053304	MIR128-1
2	62038584	6.41944	chr2:62013584-62063584	NOT_FOUND
2	62042012	5.98811	chr2:62017012-62067012	NOT_FOUND
2	62059144	9.71456	chr2:62034144-62084144	NOT_FOUND
2	62086556	3.929	chr2:62061556-62111556	NOT_FOUND
2	62089984	8.51025	chr2:62064984-62114984	NOT_FOUND
2	62093408	4.29122	chr2:62068408-62118408	NOT_FOUND
2	62096836	20.4832	chr2:62071836-62121836	NOT_FOUND
2	62110544	4.3023	chr2:62085544-62135544	NOT_FOUND
2	62137956	16.3667	chr2:62112956-62162956	NOT_FOUND
2	62141384	48.5424	chr2:62116384-62166384	NOT_FOUND
2	64526288	5.74004	chr2:64501288-64551288	NOT_FOUND
2	72750096	5.12225	chr2:72725096-72775096	NOT_FOUND
2	73291496	5.17913	chr2:73266496-73316496	NOT_FOUND
2	73336040	23.2524	chr2:73311040-73361040	NOT_FOUND
2	73339472	19.9733	chr2:73314472-73364472	NOT_FOUND
2	73346320	19.3545	chr2:73321320-73371320	NOT_FOUND
2	73349752	41.7185	chr2:73324752-73374752	NOT_FOUND
2	73353176	41.0297	chr2:73328176-73378176	NOT_FOUND
2	73733528	6.08947	chr2:73708528-73758528	CLASP1
2	73935696	17.2496	chr2:73910696-73960696	NOT_FOUND
2	73939120	4.95192	chr2:73914120-73964120	NOT_FOUND
2	74192688	5.27231	chr2:74167688-74217688	NOT_FOUND
2	74196112	38.3622	chr2:74171112-74221112	NOT_FOUND
2	74199544	25.1926	chr2:74174544-74224544	NOT_FOUND
2	74206392	29.5532	chr2:74181392-74231392	NOT_FOUND
2	74209824	24.8457	chr2:74184824-74234824	NOT_FOUND
2	74216672	7.60331	chr2:74191672-74241672	NOT_FOUND
2	74953392	4.12233	chr2:74928392-74978392	NOT_FOUND
2	74991080	9.94719	chr2:74966080-75016080	NOT_FOUND
2	75011640	10.6371	chr2:74986640-75036640	NOT_FOUND
2	75145280	6.36438	chr2:75120280-75170280	NOT_FOUND
2	75148704	4.60169	chr2:75123704-75173704	NOT_FOUND
2	75601016	5.07718	chr2:75576016-75626016	NOT_FOUND
2	75604440	27.2465	chr2:75579440-75629440	NOT_FOUND
2	75607872	11.6486	chr2:75582872-75632872	NOT_FOUND
2	75614720	10.2006	chr2:75589720-75639720	NOT_FOUND
2	75625000	14.3311	chr2:75600000-75650000	NOT_FOUND
2	76049896	6.14279	chr2:76024896-76074896	NOT_FOUND
2	76056752	7.52769	chr2:76031752-76081752	NOT_FOUND
2	76238360	4.92813	chr2:76213360-76263360	NOT_FOUND
2	76248640	11.9536	chr2:76223640-76273640	NOT_FOUND
2	76265776	4.24206	chr2:76240776-76290776	NOT_FOUND
2	76269200	6.42955	chr2:76244200-76294200	NOT_FOUND
2	76981928	5.07781	chr2:76956928-77006928	NOT_FOUND
2	77029904	5.14285	chr2:77004904-77054904	NOT_FOUND
2	78023616	5.26924	chr2:77998616-78048616	NOT_FOUND
2	78044176	9.03565	chr2:78019176-78069176	NOT_FOUND
2	78698648	5.17637	chr2:78673648-78723648	NOT_FOUND
2	78702080	9.45069	chr2:78677080-78727080	NOT_FOUND
2	78705504	7.78309	chr2:78680504-78730504	NOT_FOUND
2	78708928	11.7655	chr2:78683928-78733928	NOT_FOUND
2	78712360	13.6893	chr2:78687360-78737360	NOT_FOUND
2	78722640	11.8551	chr2:78697640-78747640	NOT_FOUND
2	78726064	17.9666	chr2:78701064-78751064	NOT_FOUND
2	78732920	6.6726	chr2:78707920-78757920	NOT_FOUND
2	80754600	4.2294	chr2:80729600-80779600	NOT_FOUND
2	82519296	7.64421	chr2:82494296-82544296	NOT_FOUND
2	82529576	4.14933	chr2:82504576-82554576	NOT_FOUND
2	84047552	20.3609	chr2:84022552-84072552	NOT_FOUND
2	84050984	8.64143	chr2:84025984-84075984	NOT_FOUND
2	84057832	5.43676	chr2:84032832-84082832	NOT_FOUND
2	87275400	4.64968	chr2:87250400-87300400	NOT_FOUND
2	87659176	5.30588	chr2:87634176-87684176	NOT_FOUND
2	87679736	5.01158	chr2:87654736-87704736	NOT_FOUND
2	89975552	25.3978	chr2:89950552-90000552	NIF3L1,ORC2
2	89982400	5.79426	chr2:89957400-90007400	NIF3L1,ORC2
2	89989256	7.97307	chr2:89964256-90014256	ORC2
2	90537512	47.8738	chr2:90512512-90562512	ALS2CR11
2	90540936	6.31004	chr2:90515936-90565936	ALS2CR11
2	90547792	10.201	chr2:90522792-90572792	ALS2CR11
2	90561496	9.84197	chr2:90536496-90586496	ALS2CR11
2	90568352	16.1219	chr2:90543352-90593352	ALS2CR11,TMEM237
2	90585480	19.2433	chr2:90560480-90610480	ALS2CR11,TMEM237
2	91116600	4.10963	chr2:91091600-91141600	KIAA2012
2	91411288	4.54264	chr2:91386288-91436288	BMPR2
2	91421568	10.397	chr2:91396568-91446568	BMPR2
2	91442128	11.3146	chr2:91417128-91467128	BMPR2
2	91469544	9.37543	chr2:91444544-91494544	BMPR2
2	92076048	4.85833	chr2:92051048-92101048	ABI2
2	92435840	4.99267	chr2:92410840-92460840	NOT_FOUND
2	92518080	4.16001	chr2:92493080-92543080	CTLA4
2	92610592	5.37594	chr2:92585592-92635592	ICOS
2	92990944	18.2753	chr2:92965944-93015944	NOT_FOUND
2	92994376	14.6819	chr2:92969376-93019376	NOT_FOUND
2	93415840	28.6782	chr2:93390840-93440840	NOT_FOUND
2	93419272	7.26064	chr2:93394272-93444272	NOT_FOUND
2	93977800	11.297	chr2:93952800-94002800	NOT_FOUND
2	94861864	5.8207	chr2:94836864-94886864	INO80D
2	95238784	5.46747	chr2:95213784-95263784	ADAM23
2	99576848	6.53275	chr2:99551848-99601848	NOT_FOUND
2	99580272	8.81233	chr2:99555272-99605272	NOT_FOUND
2	99593976	11.5689	chr2:99568976-99618976	NOT_FOUND
2	99597408	18.3733	chr2:99572408-99622408	NOT_FOUND
2	101944616	7.51735	chr2:101919616-101969616	NOT_FOUND
2	103537984	6.77329	chr2:103512984-103562984	ABCA12
2	103747000	7.1933	chr2:103722000-103772000	NOT_FOUND
2	105381488	5.3015	chr2:105356488-105406488	IGFBP2,IGFBP5
2	106628760	5.20593	chr2:106603760-106653760	TNS1
2	108249536	4.37438	chr2:108224536-108274536	INHA,OBSL1,SLC4A3
2	108252968	4.53643	chr2:108227968-108277968	INHA,SLC4A3
2	109657864	16.8241	chr2:109632864-109682864	NOT_FOUND
2	110840040	7.2754	chr2:110815040-110865040	NOT_FOUND
2	110864024	4.66321	chr2:110839024-110889024	NOT_FOUND
2	110867448	5.55251	chr2:110842448-110892448	NOT_FOUND
2	111326616	4.25876	chr2:111301616-111351616	NOT_FOUND
2	111330040	5.90295	chr2:111305040-111355040	NOT_FOUND
2	111333464	5.86834	chr2:111308464-111358464	NOT_FOUND
2	112467664	4.69789	chr2:112442664-112492664	NOT_FOUND
2	113166688	7.98954	chr2:113141688-113191688	NOT_FOUND
2	113176968	9.24552	chr2:113151968-113201968	NOT_FOUND
2	113190680	15.8595	chr2:113165680-113215680	NOT_FOUND
2	113194104	10.4235	chr2:113169104-113219104	NOT_FOUND
2	113516200	4.92136	chr2:113491200-113541200	NOT_FOUND
2	113687536	14.3928	chr2:113662536-113712536	DOCK10
2	113913688	4.82303	chr2:113888688-113938688	DOCK10
2	113917112	7.27775	chr2:113892112-113942112	NOT_FOUND
2	116675520	5.65633	chr2:116650520-116700520	NOT_FOUND
2	116709784	20.5757	chr2:116684784-116734784	NOT_FOUND
2	118543008	4.5947	chr2:118518008-118568008	NOT_FOUND
2	119451056	5.82524	chr2:119426056-119476056	CAB39
2	119488744	10.739	chr2:119463744-119513744	ITM2C
2	119564128	5.88616	chr2:119539128-119589128	NOT_FOUND
2	119570984	10.3469	chr2:119545984-119595984	NOT_FOUND
2	119577840	5.86864	chr2:119552840-119602840	NOT_FOUND
2	119642944	12.9261	chr2:119617944-119667944	SPATA3
2	119646368	11.7177	chr2:119621368-119671368	SPATA3
2	119848536	6.53367	chr2:119823536-119873536	ARMC9
2	119869096	11.7746	chr2:119844096-119894096	ARMC9
2	119875952	10.8912	chr2:119850952-119900952	ARMC9
2	119879376	31.5929	chr2:119854376-119904376	ARMC9
2	119882800	12.6623	chr2:119857800-119907800	ARMC9
2	119889656	9.23332	chr2:119864656-119914656	ARMC9
2	119917072	46.1624	chr2:119892072-119942072	ARMC9
2	119920496	62.1113	chr2:119895496-119945496	ARMC9
2	119923920	10.6375	chr2:119898920-119948920	ARMC9
2	119937624	49.4004	chr2:119912624-119962624	ARMC9
2	119941056	63.7876	chr2:119916056-119966056	ARMC9
2	119944480	6.0599	chr2:119919480-119969480	ARMC9
2	119947904	26.8937	chr2:119922904-119972904	ARMC9
2	119951336	82.0797	chr2:119926336-119976336	ARMC9
2	119954760	60.632	chr2:119929760-119979760	ARMC9
2	119958184	55.5815	chr2:119933184-119983184	NOT_FOUND
2	120013016	8.47791	chr2:119988016-120038016	NOT_FOUND
2	120067840	5.27565	chr2:120042840-120092840	NCL
2	120115808	26.2517	chr2:120090808-120140808	NOT_FOUND
2	120122664	35.5482	chr2:120097664-120147664	NOT_FOUND
2	120126088	5.5497	chr2:120101088-120151088	NOT_FOUND
2	121767424	10.4032	chr2:121742424-121792424	SYNC
2	123532120	13.8265	chr2:123507120-123557120	NOT_FOUND
2	123538968	6.2666	chr2:123513968-123563968	NOT_FOUND
2	124919888	5.30631	chr2:124894888-124944888	MECR,PTPRU
2	124923312	5.97384	chr2:124898312-124948312	MECR,PTPRU
2	127616608	4.00678	chr2:127591608-127641608	SLC30A2,TRIM63
2	129216824	5.34932	chr2:129191824-129241824	NOT_FOUND
2	129223680	8.53394	chr2:129198680-129248680	NOT_FOUND
2	130775920	4.97602	chr2:130750920-130800920	C1QA,C1QB,C1QC,EPHB2
2	131416696	14.9841	chr2:131391696-131441696	CDC42,CELA3B,LOC515042
2	131512640	4.97229	chr2:131487640-131537640	NOT_FOUND
2	134349856	5.84273	chr2:134324856-134374856	ALDH4A1
2	134795312	7.00261	chr2:134770312-134820312	NOT_FOUND
2	134798736	5.26797	chr2:134773736-134823736	NOT_FOUND
2	135137968	6.80794	chr2:135112968-135162968	NOT_FOUND
2	135141392	11.3055	chr2:135116392-135166392	NOT_FOUND
2	135144816	13.0167	chr2:135119816-135169816	NOT_FOUND
2	135175664	7.69557	chr2:135150664-135200664	NOT_FOUND
2	135292160	4.02987	chr2:135267160-135317160	NOT_FOUND
2	135302448	4.44296	chr2:135277448-135327448	NOT_FOUND
2	135394960	4.83502	chr2:135369960-135419960	NOT_FOUND
2	135991184	3.93849	chr2:135966184-136016184	PADI1
2	135994608	7.96596	chr2:135969608-136019608	NOT_FOUND
2	135998048	4.4325	chr2:135973048-136023048	NOT_FOUND
2	136046016	8.4346	chr2:136021016-136071016	PADI2
2	136155664	5.10332	chr2:136130664-136180664	ATP13A2,SDHB
2	136159088	12.2915	chr2:136134088-136184088	ATP13A2,SDHB
2	136162512	20.2714	chr2:136137512-136187512	ATP13A2,SDHB
2	136227616	6.81224	chr2:136202616-136252616	NECAP2
2	136388672	4.1129	chr2:136363672-136413672	NOT_FOUND
2	136426368	8.56237	chr2:136401368-136451368	NOT_FOUND
2	136467488	9.10133	chr2:136442488-136492488	ARHGEF19
2	136583984	4.00702	chr2:136558984-136608984	NOT_FOUND
2	136587408	7.82032	chr2:136562408-136612408	NOT_FOUND
2	136590848	17.219	chr2:136565848-136615848	NOT_FOUND
2	136597696	8.16475	chr2:136572696-136622696	NOT_FOUND
2	136604544	6.71483	chr2:136579544-136629544	NOT_FOUND
2	136710768	10.9071	chr2:136685768-136735768	NOT_FOUND
2	136714192	9.59939	chr2:136689192-136739192	NOT_FOUND
2	136717632	15.4555	chr2:136692632-136742632	NOT_FOUND
2	136721056	9.55415	chr2:136696056-136746056	NOT_FOUND
2	136724480	8.59614	chr2:136699480-136749480	NOT_FOUND
2	136745040	5.55806	chr2:136720040-136770040	NOT_FOUND
2	136748464	9.27917	chr2:136723464-136773464	NOT_FOUND
2	136751888	11.4466	chr2:136726888-136776888	NOT_FOUND
2	136755312	12.3066	chr2:136730312-136780312	NOT_FOUND
2	136758752	12.8492	chr2:136733752-136783752	NOT_FOUND
2	136762176	12.6678	chr2:136737176-136787176	NOT_FOUND
2	136765600	13.07	chr2:136740600-136790600	NOT_FOUND
2	136769024	12.6181	chr2:136744024-136794024	NOT_FOUND
2	136772448	11.1034	chr2:136747448-136797448	NOT_FOUND
2	136775872	8.85219	chr2:136750872-136800872	NOT_FOUND
2	136779296	5.72077	chr2:136754296-136804296	NOT_FOUND
2	136998608	4.61381	chr2:136973608-137023608	NOT_FOUND
2	137002032	8.01007	chr2:136977032-137027032	NOT_FOUND
2	137005456	11.087	chr2:136980456-137030456	NOT_FOUND
2	137008880	13.9566	chr2:136983880-137033880	NOT_FOUND
2	137012304	16.5243	chr2:136987304-137037304	NOT_FOUND
2	137015744	19.0154	chr2:136990744-137040744	NOT_FOUND
2	137019168	21.2283	chr2:136994168-137044168	NOT_FOUND
2	137022592	23.2785	chr2:136997592-137047592	NOT_FOUND
2	137026016	25.1944	chr2:137001016-137051016	NOT_FOUND
2	137029440	26.935	chr2:137004440-137054440	NOT_FOUND
2	137032864	28.3631	chr2:137007864-137057864	NOT_FOUND
2	137036304	29.4664	chr2:137011304-137061304	NOT_FOUND
2	137039728	30.189	chr2:137014728-137064728	NOT_FOUND
2	137043152	30.2057	chr2:137018152-137068152	NOT_FOUND
2	137046576	28.0717	chr2:137021576-137071576	NOT_FOUND
2	137050000	28.8172	chr2:137025000-137075000	NOT_FOUND
2	137053424	25.8949	chr2:137028424-137078424	NOT_FOUND
2	137056864	17.2343	chr2:137031864-137081864	NOT_FOUND
3	953522	3.83542	chr3:928522-978522	MPZL1
3	1181182	5.98425	chr3:1156182-1206182	CREG1
3	1472587	4.27582	chr3:1447587-1497587	NOT_FOUND
3	2677669	4.19403	chr3:2652669-2702669	NOT_FOUND
3	4875349	6.46791	chr3:4850349-4900349	NOT_FOUND
3	5442982	5.9792	chr3:5417982-5467982	NOT_FOUND
3	6317197	4.73838	chr3:6292197-6342197	RGS5
3	6320233	13.5635	chr3:6295233-6345233	RGS5
3	6602531	11.2742	chr3:6577531-6627531	NOT_FOUND
3	6605567	15.088	chr3:6580567-6630567	HSD17B7
3	6617709	27.8314	chr3:6592709-6642709	HSD17B7
3	6620744	6.39993	chr3:6595744-6645744	HSD17B7
3	7103384	7.24615	chr3:7078384-7128384	C3H1orf111,C3H1orf226,NOS1AP
3	8095983	9.45378	chr3:8070983-8120983	NOT_FOUND
3	8099018	11.5121	chr3:8074018-8124018	NOT_FOUND
3	8102053	5.14996	chr3:8077053-8127053	NOT_FOUND
3	8159727	11.7045	chr3:8134727-8184727	FLTP
3	8162763	4.29272	chr3:8137763-8187763	FLTP
3	8165798	13.0177	chr3:8140798-8190798	FLTP
3	8350962	3.85875	chr3:8325962-8375962	ADAMTS4,B4GALT3,PPOX,UFC1,USP21
3	8378281	8.97424	chr3:8353281-8403281	DEDD,NIT1,PFDN2,UFC1,USP21
3	8706112	5.06895	chr3:8681112-8731112	ITLN2
3	9631930	3.46142	chr3:9606930-9656930	ATP1A2,ATP1A4
3	9829236	5.53857	chr3:9804236-9854236	SLAMF9
3	9835307	6.10903	chr3:9810307-9860307	IGSF9,SLAMF9
3	9841378	4.23804	chr3:9816378-9866378	IGSF9,SLAMF9
3	9844413	6.83476	chr3:9819413-9869413	IGSF9,SLAMF9
3	9847449	4.11313	chr3:9822449-9872449	IGSF9,SLAMF9
3	9908158	13.7391	chr3:9883158-9933158	CFAP45,TAGLN2
3	9911194	10.055	chr3:9886194-9936194	CFAP45,TAGLN2
3	10005293	25.844	chr3:9980293-10030293	DUSP23
3	10008329	11.709	chr3:9983329-10033329	DUSP23
3	10011364	14.9969	chr3:9986364-10036364	DUSP23
3	10014400	13.4102	chr3:9989400-10039400	DUSP23
3	10017435	12.8466	chr3:9992435-10042435	DUSP23
3	10020471	24.7319	chr3:9995471-10045471	DUSP23
3	10035648	10.9082	chr3:10010648-10060648	DUSP23
3	11258942	3.34633	chr3:11233942-11283942	NOT_FOUND
3	12986124	17.2317	chr3:12961124-13011124	NOT_FOUND
3	15050244	19.5636	chr3:15025244-15075244	GON4L
3	15059350	6.91235	chr3:15034350-15084350	GON4L
3	15071492	4.45919	chr3:15046492-15096492	GON4L,MSTO1
3	15074528	8.18706	chr3:15049528-15099528	GON4L,MSTO1
3	15080599	8.14546	chr3:15055599-15105599	GON4L,MSTO1
3	15083634	3.90932	chr3:15058634-15108634	DAP3,GON4L,MSTO1
3	15138273	13.3777	chr3:15113273-15163273	DAP3
3	15141308	15.6068	chr3:15116308-15166308	DAP3
3	15144343	11.7307	chr3:15119343-15169343	DAP3
3	15283975	6.667	chr3:15258975-15308975	ASH1L
3	15293081	4.41283	chr3:15268081-15318081	ASH1L
3	15299152	3.71859	chr3:15274152-15324152	ASH1L
3	15302188	4.92673	chr3:15277188-15327188	ASH1L
3	15308259	4.6461	chr3:15283259-15333259	ASH1L
3	15335578	6.99376	chr3:15310578-15360578	ASH1L
3	15341649	3.95402	chr3:15316649-15366649	ASH1L,FDPS
3	15344684	5.60478	chr3:15319684-15369684	ASH1L,FDPS
3	15356826	5.26371	chr3:15331826-15381826	ASH1L,FDPS
3	15372004	5.03941	chr3:15347004-15397004	ASH1L,FDPS
3	15387181	16.914	chr3:15362181-15412181	FDPS,HCN3,PKLR
3	15399323	19.0785	chr3:15374323-15424323	CLK2,HCN3,PKLR
3	15402358	12.5328	chr3:15377358-15427358	CLK2,HCN3,PKLR
3	15405394	36.5994	chr3:15380394-15430394	CLK2,HCN3,PKLR
3	15408429	38.2938	chr3:15383429-15433429	CLK2,HCN3,PKLR,SCAMP3
3	15456997	3.4284	chr3:15431997-15481997	GBA,MIR92B,MTX1,SCAMP3,THBS3
3	15502529	7.09194	chr3:15477529-15527529	DPM3,EFNA1,KRTCAP2,MIR92B,MUC1,THBS3,TRIM46
3	15505564	27.1145	chr3:15480564-15530564	DPM3,EFNA1,KRTCAP2,MIR92B,MUC1,TRIM46
3	15508600	17.2218	chr3:15483600-15533600	DPM3,EFNA1,KRTCAP2,MUC1,TRIM46
3	15511635	23.1906	chr3:15486635-15536635	DPM3,EFNA1,KRTCAP2,MUC1,TRIM46
3	15520742	12.7308	chr3:15495742-15545742	DPM3,EFNA1,KRTCAP2,TRIM46
3	15548061	7.56805	chr3:15523061-15573061	EFNA1,EFNA3
3	16728859	4.28242	chr3:16703859-16753859	INTS3,NPR1
3	17238816	4.50649	chr3:17213816-17263816	NOT_FOUND
3	17806452	10.1804	chr3:17781452-17831452	LOC507527
3	17809484	59.9318	chr3:17784484-17834484	LOC507527
3	17812520	21.7363	chr3:17787520-17837520	LOC507527
3	17815556	8.07978	chr3:17790556-17840556	LOC507527
3	17818592	70.7022	chr3:17793592-17843592	LOC507527
3	17821628	121.005	chr3:17796628-17846628	LOC507527
3	17827700	58.3794	chr3:17802700-17852700	NOT_FOUND
3	17830736	85.7493	chr3:17805736-17855736	NOT_FOUND
3	17833768	121.6	chr3:17808768-17858768	NOT_FOUND
3	17836804	16.2851	chr3:17811804-17861804	NOT_FOUND
3	17839840	96.0774	chr3:17814840-17864840	NOT_FOUND
3	17842876	64.614	chr3:17817876-17867876	NOT_FOUND
3	17845912	156.705	chr3:17820912-17870912	NOT_FOUND
3	17848948	123.638	chr3:17823948-17873948	NOT_FOUND
3	17851984	89.1414	chr3:17826984-17876984	NOT_FOUND
3	17855016	111.217	chr3:17830016-17880016	NOT_FOUND
3	17858052	41.058	chr3:17833052-17883052	IVL
3	17873232	3.61093	chr3:17848232-17898232	IVL
3	18161600	3.72707	chr3:18136600-18186600	NOT_FOUND
3	18510680	5.83545	chr3:18485680-18535680	NOT_FOUND
3	18516752	18.8104	chr3:18491752-18541752	NOT_FOUND
3	18541036	4.04875	chr3:18516036-18566036	NOT_FOUND
3	18780836	4.63672	chr3:18755836-18805836	S100A10,S100A11
3	19351504	3.93504	chr3:19326504-19376504	POGZ
3	19694512	3.35071	chr3:19669512-19719512	LYSMD1,SCNM1,TMOD4,TNFAIP8L2,VPS72
3	19800756	3.43323	chr3:19775756-19825756	ANXA9,BNIPL,C3H1orf56,CDC42SE1,FAM63A,PRUNE
3	19809860	3.51995	chr3:19784860-19834860	ANXA9,BNIPL,FAM63A,PRUNE
3	19812896	19.8509	chr3:19787896-19837896	ANXA9,CERS2,FAM63A,PRUNE
3	19815932	16.29	chr3:19790932-19840932	ANXA9,CERS2,FAM63A,PRUNE
3	19825036	6.60018	chr3:19800036-19850036	ANXA9,CERS2,FAM63A,PRUNE,SETDB1
3	19828072	3.71594	chr3:19803072-19853072	ANXA9,CERS2,FAM63A,PRUNE,SETDB1
3	19846288	5.08877	chr3:19821288-19871288	ANXA9,CERS2,SETDB1
3	20841920	4.69108	chr3:20816920-20866920	FCGR1A,LOC504599
3	20844956	10.9797	chr3:20819956-20869956	FCGR1A,LOC504599
3	21121184	5.62933	chr3:21096184-21146184	NOT_FOUND
3	21752560	4.39073	chr3:21727560-21777560	PDZK1
3	22010576	20.2393	chr3:21985576-22035576	GJA5
3	22013612	5.83027	chr3:21988612-22038612	GJA5
3	22050036	7.21577	chr3:22025036-22075036	ACP6
3	22380904	3.61232	chr3:22355904-22405904	NOT_FOUND
3	22556960	3.45579	chr3:22531960-22581960	CHD1L,FMO5
3	22559996	4.62589	chr3:22534996-22584996	CHD1L,FMO5
3	22563032	7.01625	chr3:22538032-22588032	CHD1L,FMO5
3	23643660	3.39573	chr3:23618660-23668660	HMGCS2
3	23646696	15.8846	chr3:23621696-23671696	HMGCS2
3	23652764	18.9011	chr3:23627764-23677764	HMGCS2,PHGDH
3	23655800	9.0172	chr3:23630800-23680800	HMGCS2,PHGDH
3	23658836	7.1313	chr3:23633836-23683836	HMGCS2,PHGDH
3	23661872	5.62685	chr3:23636872-23686872	HMGCS2,PHGDH
3	24001844	7.96049	chr3:23976844-24026844	NOT_FOUND
3	24587688	10.2521	chr3:24562688-24612688	NOT_FOUND
3	24690896	6.73367	chr3:24665896-24715896	NOT_FOUND
3	24693932	6.07547	chr3:24668932-24718932	NOT_FOUND
3	24775888	8.59376	chr3:24750888-24800888	NOT_FOUND
3	24863916	5.01717	chr3:24838916-24888916	NOT_FOUND
3	24873024	13.4681	chr3:24848024-24898024	NOT_FOUND
3	24876060	12.5045	chr3:24851060-24901060	NOT_FOUND
3	24879096	7.31203	chr3:24854096-24904096	NOT_FOUND
3	24912484	8.39314	chr3:24887484-24937484	NOT_FOUND
3	24930696	17.2415	chr3:24905696-24955696	NOT_FOUND
3	24933732	12.3599	chr3:24908732-24958732	NOT_FOUND
3	24945876	4.2355	chr3:24920876-24970876	NOT_FOUND
3	24958016	11.8056	chr3:24933016-24983016	NOT_FOUND
3	24961052	23.8183	chr3:24936052-24986052	NOT_FOUND
3	24964088	19.6574	chr3:24939088-24989088	NOT_FOUND
3	25036940	3.58479	chr3:25011940-25061940	NOT_FOUND
3	25039976	6.7462	chr3:25014976-25064976	NOT_FOUND
3	25043012	3.37124	chr3:25018012-25068012	NOT_FOUND
3	25052116	8.93704	chr3:25027116-25077116	NOT_FOUND
3	25064260	8.67566	chr3:25039260-25089260	NOT_FOUND
3	25067296	3.61598	chr3:25042296-25092296	NOT_FOUND
3	25106756	4.16787	chr3:25081756-25131756	SPAG17
3	25109792	13.2054	chr3:25084792-25134792	SPAG17
3	25112828	25.9674	chr3:25087828-25137828	SPAG17
3	25118896	5.02008	chr3:25093896-25143896	SPAG17
3	25134076	6.12936	chr3:25109076-25159076	SPAG17
3	25149252	6.70913	chr3:25124252-25174252	SPAG17
3	25182640	6.17014	chr3:25157640-25207640	SPAG17
3	25203892	6.6736	chr3:25178892-25228892	SPAG17
3	25212996	5.17896	chr3:25187996-25237996	SPAG17
3	25216032	9.46542	chr3:25191032-25241032	SPAG17
3	25225140	30.3024	chr3:25200140-25250140	SPAG17
3	25228172	19.9304	chr3:25203172-25253172	SPAG17
3	25234244	6.34483	chr3:25209244-25259244	SPAG17
3	25237280	21.2565	chr3:25212280-25262280	SPAG17
3	25240316	13.4733	chr3:25215316-25265316	SPAG17
3	25249424	11.9902	chr3:25224424-25274424	SPAG17
3	25340488	4.30416	chr3:25315488-25365488	SPAG17,WDR3
3	25364772	3.35563	chr3:25339772-25389772	SPAG17,WDR3
3	25525648	4.22616	chr3:25500648-25550648	NOT_FOUND
3	25616716	13.3163	chr3:25591716-25641716	NOT_FOUND
3	26090248	9.41997	chr3:26065248-26115248	NOT_FOUND
3	26093284	19.4781	chr3:26068284-26118284	NOT_FOUND
3	26096320	6.77538	chr3:26071320-26121320	NOT_FOUND
3	26099352	6.45619	chr3:26074352-26124352	NOT_FOUND
3	26390760	3.92451	chr3:26365760-26415760	NOT_FOUND
3	26393796	9.914	chr3:26368796-26418796	NOT_FOUND
3	26472716	3.97749	chr3:26447716-26497716	NOT_FOUND
3	26487892	17.4322	chr3:26462892-26512892	NOT_FOUND
3	26490928	26.6922	chr3:26465928-26515928	NOT_FOUND
3	26493964	26.9807	chr3:26468964-26518964	NOT_FOUND
3	26500036	6.18107	chr3:26475036-26525036	NOT_FOUND
3	26521284	19.7163	chr3:26496284-26546284	NOT_FOUND
3	26530392	3.46651	chr3:26505392-26555392	NOT_FOUND
3	26563780	4.80091	chr3:26538780-26588780	CD2
3	26566816	14.7731	chr3:26541816-26591816	CD2
3	26569852	8.64774	chr3:26544852-26594852	CD2
3	26572888	9.19382	chr3:26547888-26597888	CD2
3	26624488	6.1045	chr3:26599488-26649488	NOT_FOUND
3	26627524	5.11744	chr3:26602524-26652524	NOT_FOUND
3	26724660	4.2153	chr3:26699660-26749660	IGSF3
3	27110164	3.92265	chr3:27085164-27135164	NOT_FOUND
3	27219444	3.96712	chr3:27194444-27244444	NOT_FOUND
3	27459244	3.36709	chr3:27434244-27484244	SLC22A15
3	27522988	3.6403	chr3:27497988-27547988	NOT_FOUND
3	27526024	17.253	chr3:27501024-27551024	NOT_FOUND
3	27529060	12.0861	chr3:27504060-27554060	NOT_FOUND
3	27553344	3.7392	chr3:27528344-27578344	NOT_FOUND
3	27556380	6.26174	chr3:27531380-27581380	NOT_FOUND
3	27562452	10.0578	chr3:27537452-27587452	NOT_FOUND
3	27571556	4.63864	chr3:27546556-27596556	NHLH2
3	27865996	5.8248	chr3:27840996-27890996	NOT_FOUND
3	28081516	3.79668	chr3:28056516-28106516	NOT_FOUND
3	29107504	5.40432	chr3:29082504-29132504	TRIM33
3	29326060	4.86275	chr3:29301060-29351060	NOT_FOUND
3	29386768	7.72597	chr3:29361768-29411768	NOT_FOUND
3	29836016	4.00905	chr3:29811016-29861016	MAGI3,PHTF1
3	29899760	3.69493	chr3:29874760-29924760	MAGI3
3	29917976	5.51853	chr3:29892976-29942976	MAGI3
3	29927080	7.43787	chr3:29902080-29952080	MAGI3
3	29930116	3.4386	chr3:29905116-29955116	MAGI3
3	29963508	5.92677	chr3:29938508-29988508	MAGI3
3	30036356	3.75076	chr3:30011356-30061356	MAGI3
3	33508936	4.39954	chr3:33483936-33533936	AHCYL1,STRIP1
3	33530184	3.86735	chr3:33505184-33555184	AHCYL1
3	33672848	7.70957	chr3:33647848-33697848	NOT_FOUND
3	34832400	4.82329	chr3:34807400-34857400	NOT_FOUND
3	35539664	5.08929	chr3:35514664-35564664	NOT_FOUND
3	35542700	4.14639	chr3:35517700-35567700	NOT_FOUND
3	35782500	17.6116	chr3:35757500-35807500	NOT_FOUND
3	35785536	4.9323	chr3:35760536-35810536	NOT_FOUND
3	36359240	3.97965	chr3:36334240-36384240	NTNG1
3	36987584	7.81325	chr3:36962584-37012584	NOT_FOUND
3	37646280	5.53114	chr3:37621280-37671280	NOT_FOUND
3	38092492	9.9589	chr3:38067492-38117492	NOT_FOUND
3	40545152	3.34471	chr3:40520152-40570152	COL11A1
3	40548188	7.38697	chr3:40523188-40573188	COL11A1
3	40587648	5.12197	chr3:40562648-40612648	COL11A1
3	40596756	4.31194	chr3:40571756-40621756	COL11A1
3	40891196	7.61883	chr3:40866196-40916196	NOT_FOUND
3	40894232	6.78182	chr3:40869232-40919232	NOT_FOUND
3	40897268	17.6365	chr3:40872268-40922268	NOT_FOUND
3	40909408	6.33233	chr3:40884408-40934408	NOT_FOUND
3	41634888	7.6235	chr3:41609888-41659888	OLFM3
3	41637924	19.758	chr3:41612924-41662924	OLFM3
3	44075404	3.87555	chr3:44050404-44100404	NOT_FOUND
3	44123972	4.50213	chr3:44098972-44148972	NOT_FOUND
3	44169504	16.5738	chr3:44144504-44194504	NOT_FOUND
3	44187716	11.2161	chr3:44162716-44212716	NOT_FOUND
3	44190752	21.0014	chr3:44165752-44215752	NOT_FOUND
3	44193788	21.3821	chr3:44168788-44218788	NOT_FOUND
3	44196824	12.2624	chr3:44171824-44221824	NOT_FOUND
3	44199860	25.0723	chr3:44174860-44224860	NOT_FOUND
3	44202896	3.39957	chr3:44177896-44227896	NOT_FOUND
3	44205928	3.56326	chr3:44180928-44230928	NOT_FOUND
3	44218072	11.9525	chr3:44193072-44243072	NOT_FOUND
3	44327348	4.89561	chr3:44302348-44352348	NOT_FOUND
3	44330384	27.5325	chr3:44305384-44355384	NOT_FOUND
3	44333420	16.1143	chr3:44308420-44358420	NOT_FOUND
3	45523324	18.6432	chr3:45498324-45548324	NOT_FOUND
3	45617424	3.68416	chr3:45592424-45642424	DPYD
3	46306476	5.2177	chr3:46281476-46331476	DPYD
3	46412716	28.0392	chr3:46387716-46437716	DPYD
3	46415752	16.8523	chr3:46390752-46440752	DPYD
3	46418788	5.90134	chr3:46393788-46443788	DPYD
3	46616092	7.9218	chr3:46591092-46641092	NOT_FOUND
3	47126052	5.9731	chr3:47101052-47151052	NOT_FOUND
3	47129088	11.2548	chr3:47104088-47154088	NOT_FOUND
3	47344604	3.83035	chr3:47319604-47369604	NOT_FOUND
3	47347640	7.59631	chr3:47322640-47372640	NOT_FOUND
3	48127756	4.36898	chr3:48102756-48152756	NOT_FOUND
3	48713604	3.56496	chr3:48688604-48738604	ALG14
3	49949040	4.44143	chr3:49924040-49974040	BCAR3
3	50085636	5.22323	chr3:50060636-50110636	BCAR3
3	50091704	4.81951	chr3:50066704-50116704	BCAR3
3	50146344	3.66775	chr3:50121344-50171344	NOT_FOUND
3	50328472	3.36055	chr3:50303472-50353472	NOT_FOUND
3	50331508	5.50892	chr3:50306508-50356508	NOT_FOUND
3	50340612	4.76136	chr3:50315612-50365612	NOT_FOUND
3	50723084	4.41694	chr3:50698084-50748084	FAM69A
3	50726120	6.28772	chr3:50701120-50751120	FAM69A
3	50732188	3.44214	chr3:50707188-50757188	FAM69A
3	50738260	3.96274	chr3:50713260-50763260	FAM69A
3	50741296	8.56135	chr3:50716296-50766296	FAM69A
3	50768616	8.79668	chr3:50743616-50793616	FAM69A,RPL5
3	50771652	3.91583	chr3:50746652-50796652	FAM69A,RPL5
3	50835396	3.52363	chr3:50810396-50860396	NOT_FOUND
3	50890032	3.41701	chr3:50865032-50915032	NOT_FOUND
3	51060020	4.06447	chr3:51035020-51085020	NOT_FOUND
3	54134952	45.2916	chr3:54109952-54159952	NOT_FOUND
3	54137988	9.58791	chr3:54112988-54162988	NOT_FOUND
3	54144056	6.7003	chr3:54119056-54169056	NOT_FOUND
3	54150128	17.0625	chr3:54125128-54175128	NOT_FOUND
3	54153164	6.20385	chr3:54128164-54178164	NOT_FOUND
3	54189588	3.50609	chr3:54164588-54214588	GBP6
3	54207804	19.3752	chr3:54182804-54232804	GBP6
3	54213872	8.09455	chr3:54188872-54238872	GBP6
3	54216908	10.6383	chr3:54191908-54241908	GBP6
3	54219944	14.7578	chr3:54194944-54244944	GBP6
3	54222980	4.938	chr3:54197980-54247980	GBP6
3	54226016	9.5268	chr3:54201016-54251016	GBP6
3	54235120	10.8918	chr3:54210120-54260120	GBP5,GBP6
3	54238156	8.14816	chr3:54213156-54263156	GBP5,GBP6
3	54241192	27.0352	chr3:54216192-54266192	GBP5,GBP6
3	54250300	11.4019	chr3:54225300-54275300	GBP5
3	54292796	16.4109	chr3:54267796-54317796	GBP5,LOC512486
3	54301900	3.52513	chr3:54276900-54326900	LOC512486
3	54311008	5.65667	chr3:54286008-54336008	LOC512486
3	54329220	3.42354	chr3:54304220-54354220	LOC512486
3	57094536	6.6415	chr3:57069536-57119536	NOT_FOUND
3	57097568	6.20976	chr3:57072568-57122568	NOT_FOUND
3	57191668	4.80886	chr3:57166668-57216668	NOT_FOUND
3	57401116	4.27745	chr3:57376116-57426116	SH3GLB1
3	57561996	6.11205	chr3:57536996-57586996	CLCA3
3	58190340	5.2621	chr3:58165340-58215340	NOT_FOUND
3	58193376	6.08683	chr3:58168376-58218376	NOT_FOUND
3	58196408	8.10752	chr3:58171408-58221408	NOT_FOUND
3	58636552	4.31049	chr3:58611552-58661552	NOT_FOUND
3	58946172	4.15301	chr3:58921172-58971172	DDAH1
3	59249716	5.69223	chr3:59224716-59274716	MCOLN3,WDR63
3	59252752	23.9013	chr3:59227752-59277752	MCOLN3,WDR63
3	59255788	27.123	chr3:59230788-59280788	MCOLN3,WDR63
3	59261860	30.0972	chr3:59236860-59286860	MCOLN3
3	59264896	37.5469	chr3:59239896-59289896	MCOLN3
3	60324272	4.9839	chr3:60299272-60349272	NOT_FOUND
3	60327308	19.0089	chr3:60302308-60352308	NOT_FOUND
3	60339452	6.95739	chr3:60314452-60364452	TTLL7
3	60342488	3.7129	chr3:60317488-60367488	TTLL7
3	60348556	20.7938	chr3:60323556-60373556	TTLL7
3	60351592	29.1879	chr3:60326592-60376592	TTLL7
3	60354628	3.33664	chr3:60329628-60379628	TTLL7
3	60357664	9.00056	chr3:60332664-60382664	TTLL7
3	60360700	3.38153	chr3:60335700-60385700	TTLL7
3	60737096	9.16499	chr3:60712096-60762096	NOT_FOUND
3	60740132	14.2173	chr3:60715132-60765132	NOT_FOUND
3	60743168	3.61178	chr3:60718168-60768168	NOT_FOUND
3	60746204	5.91325	chr3:60721204-60771204	NOT_FOUND
3	60986008	4.7191	chr3:60961008-61011008	NOT_FOUND
3	61210632	4.4311	chr3:61185632-61235632	NOT_FOUND
3	63250468	15.9157	chr3:63225468-63275468	ADGRL2
3	63714892	4.43847	chr3:63689892-63739892	NOT_FOUND
3	63787744	3.93299	chr3:63762744-63812744	NOT_FOUND
3	65779012	3.35512	chr3:65754012-65804012	NOT_FOUND
3	66091668	6.34147	chr3:66066668-66116668	NOT_FOUND
3	66103808	3.48563	chr3:66078808-66128808	NOT_FOUND
3	68298456	3.93028	chr3:68273456-68323456	NOT_FOUND
3	68353088	8.35502	chr3:68328088-68378088	NOT_FOUND
3	68386480	10.3608	chr3:68361480-68411480	NOT_FOUND
3	68389520	3.78374	chr3:68364520-68414520	NOT_FOUND
3	68416840	8.82378	chr3:68391840-68441840	NOT_FOUND
3	68723416	15.4958	chr3:68698416-68748416	NOT_FOUND
3	70717720	3.41123	chr3:70692720-70742720	TNNI3K
3	70726832	6.45463	chr3:70701832-70751832	TNNI3K
3	72153496	5.95309	chr3:72128496-72178496	NOT_FOUND
3	75398416	5.00433	chr3:75373416-75423416	LRRC7
3	76861512	5.45294	chr3:76836512-76886512	NOT_FOUND
3	76864552	12.3699	chr3:76839552-76889552	NOT_FOUND
3	77565744	3.99412	chr3:77540744-77590744	DIRAS3
3	77963392	3.68491	chr3:77938392-77988392	GADD45A,GNG12
3	78276040	4.11484	chr3:78251040-78301040	IL12RB2,SERBP1
3	78652440	5.67952	chr3:78627440-78677440	MIER1,SLC35D1
3	80297664	3.7301	chr3:80272664-80322664	DNAJC6
3	80303736	3.33043	chr3:80278736-80328736	DNAJC6
3	82100736	3.58441	chr3:82075736-82125736	NOT_FOUND
3	82307144	5.93538	chr3:82282144-82332144	PGM1
3	82449816	3.33114	chr3:82424816-82474816	ITGB3BP
3	82974952	4.01922	chr3:82949952-82999952	NOT_FOUND
3	85181736	5.01526	chr3:85156736-85206736	NFIA
3	85184768	16.8837	chr3:85159768-85209768	NFIA
3	86313968	4.92667	chr3:86288968-86338968	C3H1orf87
3	87075872	5.43446	chr3:87050872-87100872	FGGY
3	87078904	6.63448	chr3:87053904-87103904	FGGY
3	87081936	12.8787	chr3:87056936-87106936	FGGY
3	87084976	43.5098	chr3:87059976-87109976	FGGY
3	87431016	4.54891	chr3:87406016-87456016	NOT_FOUND
3	87437088	5.61337	chr3:87412088-87462088	NOT_FOUND
3	90824672	8.00224	chr3:90799672-90849672	NOT_FOUND
3	91267856	3.60747	chr3:91242856-91292856	NOT_FOUND
3	93174128	5.48991	chr3:93149128-93199128	NOT_FOUND
3	95532688	5.47011	chr3:95507688-95557688	EPS15
3	95535720	11.3979	chr3:95510720-95560720	EPS15
3	97608952	4.01402	chr3:97583952-97633952	NOT_FOUND
3	98853488	7.5228	chr3:98828488-98878488	NOT_FOUND
3	99108472	7.22237	chr3:99083472-99133472	NOT_FOUND
3	101734152	3.45565	chr3:101709152-101759152	EIF2B3
3	102538552	11.8075	chr3:102513552-102563552	NOT_FOUND
3	102553728	4.3049	chr3:102528728-102578728	NOT_FOUND
3	104951752	5.17386	chr3:104926752-104976752	NOT_FOUND
3	105586160	5.60248	chr3:105561160-105611160	NOT_FOUND
3	105589200	4.56031	chr3:105564200-105614200	NOT_FOUND
3	105610448	4.67265	chr3:105585448-105635448	NOT_FOUND
3	109107304	4.00466	chr3:109082304-109132304	NOT_FOUND
3	109110344	4.88587	chr3:109085344-109135344	NOT_FOUND
3	109116416	4.34443	chr3:109091416-109141416	NOT_FOUND
3	109283368	6.07614	chr3:109258368-109308368	NOT_FOUND
3	109304616	3.48829	chr3:109279616-109329616	NOT_FOUND
3	109787256	9.72717	chr3:109762256-109812256	NOT_FOUND
3	110652360	6.80994	chr3:110627360-110677360	CLSPN
3	111769416	16.4963	chr3:111744416-111794416	NOT_FOUND
3	111772448	27.5653	chr3:111747448-111797448	NOT_FOUND
3	112376512	4.51697	chr3:112351512-112401512	NOT_FOUND
3	112379544	3.43677	chr3:112354544-112404544	NOT_FOUND
3	113526952	3.44542	chr3:113501952-113551952	INPP5D
3	114222072	3.64698	chr3:114197072-114247072	TRPM8
3	115263240	18.4227	chr3:115238240-115288240	NOT_FOUND
3	115269312	11.2813	chr3:115244312-115294312	NOT_FOUND
3	115636600	14.7886	chr3:115611600-115661600	NOT_FOUND
3	116037288	15.8291	chr3:116012288-116062288	NOT_FOUND
3	116595808	8.12314	chr3:116570808-116620808	IQCA1
3	116598848	21.1356	chr3:116573848-116623848	IQCA1
3	117518592	3.92607	chr3:117493592-117543592	NOT_FOUND
3	117849464	7.69563	chr3:117824464-117874464	LRRFIP1
3	118571904	3.39847	chr3:118546904-118596904	NOT_FOUND
3	118714568	3.78673	chr3:118689568-118739568	TWIST2
3	118720640	3.8714	chr3:118695640-118745640	NOT_FOUND
3	119473440	3.92381	chr3:119448440-119498440	NOT_FOUND
3	119780016	3.68685	chr3:119755016-119805016	NDUFA10
3	120031960	3.93176	chr3:120006960-120056960	NOT_FOUND
4	438293	5.06171	chr4:413293-463293	VSTM2A
4	806783	11.7868	chr4:781783-831783	NOT_FOUND
4	809803	4.27909	chr4:784803-834803	NOT_FOUND
4	1021232	4.35083	chr4:996232-1046232	NOT_FOUND
4	1211518	3.0361	chr4:1186518-1236518	NOT_FOUND
4	1673641	3.93734	chr4:1648641-1698641	NOT_FOUND
4	1676661	10.9779	chr4:1651661-1701661	NOT_FOUND
4	1682702	30.2883	chr4:1657702-1707702	NOT_FOUND
4	1685722	25.5902	chr4:1660722-1710722	NOT_FOUND
4	1688743	6.56967	chr4:1663743-1713743	NOT_FOUND
4	1691763	3.18483	chr4:1666763-1716763	NOT_FOUND
4	2335111	7.95712	chr4:2310111-2360111	NOT_FOUND
4	2540499	3.77442	chr4:2515499-2565499	NOT_FOUND
4	2622050	2.78604	chr4:2597050-2647050	NOT_FOUND
4	2712662	7.14203	chr4:2687662-2737662	NOT_FOUND
4	2927111	4.36221	chr4:2902111-2952111	NOT_FOUND
4	3063030	4.53942	chr4:3038030-3088030	NOT_FOUND
4	3198948	3.00906	chr4:3173948-3223948	NOT_FOUND
4	3208009	7.34502	chr4:3183009-3233009	NOT_FOUND
4	3220091	3.86021	chr4:3195091-3245091	NOT_FOUND
4	3905724	3.17088	chr4:3880724-3930724	NOT_FOUND
4	3911765	4.70259	chr4:3886765-3936765	NOT_FOUND
4	4068826	2.89759	chr4:4043826-4093826	NOT_FOUND
4	4071847	3.51419	chr4:4046847-4096847	NOT_FOUND
4	4567194	3.10101	chr4:4542194-4592194	NOT_FOUND
4	4911521	12.6453	chr4:4886521-4936521	NOT_FOUND
4	4935684	5.30888	chr4:4910684-4960684	NOT_FOUND
4	4938704	10.277	chr4:4913704-4963704	NOT_FOUND
4	4941725	5.43495	chr4:4916725-4966725	NOT_FOUND
4	4944745	3.05358	chr4:4919745-4969745	NOT_FOUND
4	4947766	14.3542	chr4:4922766-4972766	NOT_FOUND
4	5002133	24.1229	chr4:4977133-5027133	NOT_FOUND
4	5005153	9.96193	chr4:4980153-5030153	NOT_FOUND
4	5077643	13.432	chr4:5052643-5102643	NOT_FOUND
4	5089725	8.31538	chr4:5064725-5114725	GRB10
4	5696827	9.85269	chr4:5671827-5721827	NOT_FOUND
4	6636175	2.99533	chr4:6611175-6661175	NOT_FOUND
4	6923114	3.45273	chr4:6898114-6948114	NOT_FOUND
4	7400339	5.21242	chr4:7375339-7425339	NOT_FOUND
4	7521155	3.00715	chr4:7496155-7546155	UPP1
4	7711441	3.06555	chr4:7686441-7736441	NOT_FOUND
4	9852912	2.59478	chr4:9827912-9877912	CDK6
4	11755770	3.61021	chr4:11730770-11780770	NOT_FOUND
4	12631689	2.76299	chr4:12606689-12656689	ASB4
4	13864017	8.42134	chr4:13839017-13889017	NOT_FOUND
4	15392344	9.14828	chr4:15367344-15417344	NOT_FOUND
4	15395365	12.5502	chr4:15370365-15420365	NOT_FOUND
4	16491773	5.06466	chr4:16466773-16516773	NOT_FOUND
4	16494794	8.22731	chr4:16469794-16519794	NOT_FOUND
4	16497814	16.7888	chr4:16472814-16522814	NOT_FOUND
4	16518957	3.67651	chr4:16493957-16543957	NOT_FOUND
4	16612590	2.98358	chr4:16587590-16637590	NOT_FOUND
4	17313326	2.61761	chr4:17288326-17338326	ICA1
4	17328428	4.90789	chr4:17303428-17353428	ICA1
4	17358632	3.99171	chr4:17333632-17383632	ICA1
4	17370712	2.61758	chr4:17345712-17395712	NOT_FOUND
4	17425080	2.96529	chr4:17400080-17450080	NOT_FOUND
4	18914142	17.2862	chr4:18889142-18939142	NOT_FOUND
4	19240346	4.43996	chr4:19215346-19265346	NOT_FOUND
4	19243368	2.91508	chr4:19218368-19268368	NOT_FOUND
4	19324918	3.73134	chr4:19299918-19349918	NOT_FOUND
4	19442714	6.73409	chr4:19417714-19467714	THSD7A
4	19536346	9.60695	chr4:19511346-19561346	THSD7A
4	19539368	2.67952	chr4:19514368-19564368	THSD7A
4	20554226	3.36216	chr4:20529226-20579226	NOT_FOUND
4	20856266	3.4016	chr4:20831266-20881266	NOT_FOUND
4	20898552	6.17358	chr4:20873552-20923552	NOT_FOUND
4	20901572	6.59081	chr4:20876572-20926572	NOT_FOUND
4	21161328	4.44206	chr4:21136328-21186328	NOT_FOUND
4	21224756	3.50095	chr4:21199756-21249756	NOT_FOUND
4	22269818	4.95343	chr4:22244818-22294818	NOT_FOUND
4	22728920	3.03299	chr4:22703920-22753920	DGKB
4	23773982	3.08546	chr4:23748982-23798982	AGMO
4	23912922	3.09871	chr4:23887922-23937922	AGMO
4	25549984	2.96305	chr4:25524984-25574984	NOT_FOUND
4	26782310	2.95199	chr4:26757310-26807310	NOT_FOUND
4	27057168	2.92533	chr4:27032168-27082168	NOT_FOUND
4	27256516	7.7361	chr4:27231516-27281516	NOT_FOUND
4	27329006	4.86449	chr4:27304006-27354006	NOT_FOUND
4	27341086	3.96003	chr4:27316086-27366086	NOT_FOUND
4	27437740	3.77216	chr4:27412740-27462740	NOT_FOUND
4	28941904	3.2104	chr4:28916904-28966904	NOT_FOUND
4	29080842	2.86956	chr4:29055842-29105842	NOT_FOUND
4	29086884	5.35492	chr4:29061884-29111884	NOT_FOUND
4	29098966	3.89847	chr4:29073966-29123966	NOT_FOUND
4	29452354	3.29216	chr4:29427354-29477354	NOT_FOUND
4	30020190	3.39984	chr4:29995190-30045190	NOT_FOUND
4	30733008	4.46145	chr4:30708008-30758008	NOT_FOUND
4	31614968	2.76581	chr4:31589968-31639968	NOT_FOUND
4	31630070	5.55515	chr4:31605070-31655070	TOMM7
4	31726722	2.65064	chr4:31701722-31751722	NOT_FOUND
4	31926070	3.26399	chr4:31901070-31951070	KLHL7
4	31956274	5.29475	chr4:31931274-31981274	KLHL7,NUPL2
4	31959294	2.69317	chr4:31934294-31984294	KLHL7,NUPL2
4	31962314	3.08066	chr4:31937314-31987314	KLHL7,NUPL2
4	31965334	4.31483	chr4:31940334-31990334	KLHL7,NUPL2
4	33635624	3.60728	chr4:33610624-33660624	KIAA1324L
4	34109824	2.79506	chr4:34084824-34134824	NOT_FOUND
4	35617008	6.04328	chr4:35592008-35642008	SEMA3D
4	35650232	2.6839	chr4:35625232-35675232	SEMA3D
4	36076112	3.34959	chr4:36051112-36101112	NOT_FOUND
4	36719464	3.46319	chr4:36694464-36744464	SEMA3A
4	36807056	3.72462	chr4:36782056-36832056	SEMA3A
4	36810072	3.72452	chr4:36785072-36835072	SEMA3A
4	37045664	3.35259	chr4:37020664-37070664	NOT_FOUND
4	37196688	2.73367	chr4:37171688-37221688	NOT_FOUND
4	37229912	3.96803	chr4:37204912-37254912	NOT_FOUND
4	37314480	5.74595	chr4:37289480-37339480	NOT_FOUND
4	37640688	9.62685	chr4:37615688-37665688	NOT_FOUND
4	37649744	2.62752	chr4:37624744-37674744	NOT_FOUND
4	39199216	2.91868	chr4:39174216-39224216	HGF
4	39628112	5.61219	chr4:39603112-39653112	NOT_FOUND
4	41349752	13.1723	chr4:41324752-41374752	NOT_FOUND
4	41352768	31.8493	chr4:41327768-41377768	NOT_FOUND
4	41355792	6.58904	chr4:41330792-41380792	NOT_FOUND
4	41398072	4.06476	chr4:41373072-41423072	NOT_FOUND
4	41567216	10.1147	chr4:41542216-41592216	NOT_FOUND
4	41573256	6.02236	chr4:41548256-41598256	NOT_FOUND
4	41576280	4.52707	chr4:41551280-41601280	NOT_FOUND
4	41579304	4.81953	chr4:41554304-41604304	NOT_FOUND
4	42530728	3.09343	chr4:42505728-42555728	NOT_FOUND
4	43322080	7.74681	chr4:43297080-43347080	NOT_FOUND
4	44617832	2.69548	chr4:44592832-44642832	ARMC10
4	44925912	7.71294	chr4:44900912-44950912	RELN
4	45001424	3.78912	chr4:44976424-45026424	RELN
4	46004200	2.9048	chr4:45979200-46029200	LHFPL3
4	46019304	2.93096	chr4:45994304-46044304	LHFPL3
4	46173344	6.68807	chr4:46148344-46198344	LHFPL3
4	46197504	32.8049	chr4:46172504-46222504	LHFPL3
4	46200528	59.3201	chr4:46175528-46225528	LHFPL3
4	46203552	12.6861	chr4:46178552-46228552	LHFPL3
4	46532776	2.66811	chr4:46507776-46557776	KMT2E
4	46931464	3.1237	chr4:46906464-46956464	PUS7,RINT1
4	47535552	3.0016	chr4:47510552-47560552	NOT_FOUND
4	47605016	2.73245	chr4:47580016-47630016	NAMPT
4	47677512	8.76039	chr4:47652512-47702512	NOT_FOUND
4	47683552	3.51554	chr4:47658552-47708552	NOT_FOUND
4	47686568	3.98342	chr4:47661568-47711568	NOT_FOUND
4	47689592	6.20653	chr4:47664592-47714592	NOT_FOUND
4	48000696	11.279	chr4:47975696-48025696	NOT_FOUND
4	48006736	7.50489	chr4:47981736-48031736	NOT_FOUND
4	48021832	3.73151	chr4:47996832-48046832	NOT_FOUND
4	48033920	12.6968	chr4:48008920-48058920	NOT_FOUND
4	48354080	5.13253	chr4:48329080-48379080	NOT_FOUND
4	48372200	2.60518	chr4:48347200-48397200	NOT_FOUND
4	48432608	4.61676	chr4:48407608-48457608	PRKAR2B
4	49097104	3.57073	chr4:49072104-49122104	SLC26A3
4	49100120	19.1247	chr4:49075120-49125120	SLC26A3
4	49106160	8.97206	chr4:49081160-49131160	SLC26A3
4	49118240	3.14601	chr4:49093240-49143240	NOT_FOUND
4	49121264	4.4684	chr4:49096264-49146264	NOT_FOUND
4	49127304	16.8469	chr4:49102304-49152304	NOT_FOUND
4	49384040	3.72916	chr4:49359040-49409040	NOT_FOUND
4	49670976	4.04883	chr4:49645976-49695976	MIR3432A-1
4	49677016	3.32543	chr4:49652016-49702016	MIR3432A-1
4	49812936	4.96569	chr4:49787936-49837936	NOT_FOUND
4	50549920	4.08626	chr4:50524920-50574920	NOT_FOUND
4	50552936	3.17766	chr4:50527936-50577936	NOT_FOUND
4	50788528	3.52792	chr4:50763528-50813528	TARP
4	51205344	6.93116	chr4:51180344-51230344	CFTR
4	51374488	2.90859	chr4:51349488-51399488	ASZ1,WNT2
4	51978576	2.92644	chr4:51953576-52003576	MET
4	54920448	3.20632	chr4:54895448-54945448	PPP1R3A
4	57913680	5.42313	chr4:57888680-57938680	NOT_FOUND
4	59381600	3.40436	chr4:59356600-59406600	NOT_FOUND
4	59904128	11.8521	chr4:59879128-59929128	RNF167
4	59907152	21.959	chr4:59882152-59932152	RNF167
4	59910168	8.24691	chr4:59885168-59935168	RNF167
4	59919232	3.47497	chr4:59894232-59944232	RNF167
4	60638088	10.8709	chr4:60613088-60663088	ELMO1
4	60641112	2.63373	chr4:60616112-60666112	ELMO1
4	60662248	2.82518	chr4:60637248-60687248	ELMO1
4	60982416	4.24838	chr4:60957416-61007416	AOAH
4	61208944	4.90863	chr4:61183944-61233944	MIR2887-1,MIR2887-2,MIR2904-1,MIR2904-2,MIR2904-3
4	61218008	2.80504	chr4:61193008-61243008	MIR2887-1,MIR2887-2,MIR2904-1,MIR2904-2,MIR2904-3
4	61254248	2.88109	chr4:61229248-61279248	NOT_FOUND
4	61263312	19.3807	chr4:61238312-61288312	NOT_FOUND
4	61266336	3.19621	chr4:61241336-61291336	NOT_FOUND
4	61353928	3.07294	chr4:61328928-61378928	EEPD1
4	61384128	9.0302	chr4:61359128-61409128	EEPD1
4	61387152	14.785	chr4:61362152-61412152	EEPD1
4	61390168	4.78234	chr4:61365168-61415168	EEPD1
4	61396208	2.82549	chr4:61371208-61421208	EEPD1
4	61405272	2.9894	chr4:61380272-61430272	EEPD1
4	61411312	3.77504	chr4:61386312-61436312	EEPD1
4	61414336	8.87905	chr4:61389336-61439336	EEPD1
4	61423392	4.83502	chr4:61398392-61448392	EEPD1
4	62658744	3.18744	chr4:62633744-62683744	NPSR1
4	63462168	3.51001	chr4:63437168-63487168	NOT_FOUND
4	65162664	2.74595	chr4:65137664-65187664	NOT_FOUND
4	66316456	3.86585	chr4:66291456-66341456	NOD1
4	66769520	3.24878	chr4:66744520-66794520	FKBP14,PLEKHA8,SCRN1
4	67011152	4.31784	chr4:66986152-67036152	NOT_FOUND
4	67020216	4.3636	chr4:66995216-67045216	PRR15
4	67047400	9.95975	chr4:67022400-67072400	CHN2,PRR15
4	67050416	17.5607	chr4:67025416-67075416	CHN2,PRR15
4	67056456	2.88697	chr4:67031456-67081456	CHN2,PRR15
4	68180056	6.34655	chr4:68155056-68205056	NOT_FOUND
4	68252544	5.80008	chr4:68227544-68277544	NOT_FOUND
4	68315976	3.20041	chr4:68290976-68340976	NOT_FOUND
4	68370344	5.59073	chr4:68345344-68395344	NOT_FOUND
4	70043648	2.85353	chr4:70018648-70068648	SNX10
4	71405856	2.80961	chr4:71380856-71430856	OSBPL3
4	71411896	4.32084	chr4:71386896-71436896	OSBPL3
4	71414912	11.0223	chr4:71389912-71439912	OSBPL3
4	71442096	2.80807	chr4:71417096-71467096	OSBPL3
4	71804544	4.34184	chr4:71779544-71829544	NOT_FOUND
4	72607976	11.1545	chr4:72582976-72632976	ADAM22
4	72611000	12.6522	chr4:72586000-72636000	ADAM22
4	72707648	4.62072	chr4:72682648-72732648	ADAM22
4	73293608	3.01656	chr4:73268608-73318608	NOT_FOUND
4	74257120	11.665	chr4:74232120-74282120	NOT_FOUND
4	74260144	8.96436	chr4:74235144-74285144	NOT_FOUND
4	74263160	2.7917	chr4:74238160-74288160	NOT_FOUND
4	74275240	7.32966	chr4:74250240-74300240	NOT_FOUND
4	74281280	12.5917	chr4:74256280-74306280	NOT_FOUND
4	74284304	3.62836	chr4:74259304-74309304	NOT_FOUND
4	74531976	2.88232	chr4:74506976-74556976	NOT_FOUND
4	74577280	4.07875	chr4:74552280-74602280	NOT_FOUND
4	74580304	5.77001	chr4:74555304-74605304	NOT_FOUND
4	74589368	3.54192	chr4:74564368-74614368	NOT_FOUND
4	74776632	3.53221	chr4:74751632-74801632	NOT_FOUND
4	74791736	6.00052	chr4:74766736-74816736	NOT_FOUND
4	74951816	7.42299	chr4:74926816-74976816	NOT_FOUND
4	75009200	3.05687	chr4:74984200-75034200	GTPBP10
4	75649528	10.0771	chr4:75624528-75674528	NOT_FOUND
4	75706920	5.23006	chr4:75681920-75731920	NOT_FOUND
4	77199000	9.62807	chr4:77174000-77224000	RAMP3,TBRG4
4	78346752	3.12962	chr4:78321752-78371752	NOT_FOUND
4	79847896	3.06643	chr4:79822896-79872896	NOT_FOUND
4	80152960	3.51056	chr4:80127960-80177960	NOT_FOUND
4	80159000	2.84492	chr4:80134000-80184000	NOT_FOUND
4	80225448	4.63575	chr4:80200448-80250448	NOT_FOUND
4	80491248	3.0418	chr4:80466248-80516248	NOT_FOUND
4	80624144	9.25597	chr4:80599144-80649144	NOT_FOUND
4	80627168	19.5734	chr4:80602168-80652168	NOT_FOUND
4	80630184	19.1575	chr4:80605184-80655184	NOT_FOUND
4	80633208	3.9467	chr4:80608208-80658208	NOT_FOUND
4	82596472	6.3149	chr4:82571472-82621472	NOT_FOUND
4	82687088	8.98831	chr4:82662088-82712088	VPS41
4	82690104	3.50545	chr4:82665104-82715104	VPS41
4	82750512	6.21493	chr4:82725512-82775512	VPS41
4	82883408	5.16386	chr4:82858408-82908408	VPS41
4	83028392	2.99337	chr4:83003392-83053392	AMPH
4	84236552	3.19878	chr4:84211552-84261552	NOT_FOUND
4	84520472	2.71434	chr4:84495472-84545472	NOT_FOUND
4	84901048	2.73788	chr4:84876048-84926048	NOT_FOUND
4	85187984	3.92377	chr4:85162984-85212984	NOT_FOUND
4	85915904	4.47543	chr4:85890904-85940904	KCND2
4	87664720	4.87099	chr4:87639720-87689720	CADPS2
4	87682840	4.22355	chr4:87657840-87707840	CADPS2
4	87703984	8.28882	chr4:87678984-87728984	CADPS2
4	87707008	4.18728	chr4:87682008-87732008	CADPS2
4	87812720	3.19962	chr4:87787720-87837720	CADPS2
4	89697456	6.62964	chr4:89672456-89722456	NOT_FOUND
4	89709536	5.87829	chr4:89684536-89734536	NOT_FOUND
4	90437456	15.5871	chr4:90412456-90462456	NOT_FOUND
4	90482760	2.98473	chr4:90457760-90507760	NOT_FOUND
4	90485784	17.9647	chr4:90460784-90510784	NOT_FOUND
4	90573376	3.28384	chr4:90548376-90598376	NOT_FOUND
4	90875416	3.91427	chr4:90850416-90900416	NOT_FOUND
4	90920720	3.56437	chr4:90895720-90945720	NOT_FOUND
4	91606352	2.8866	chr4:91581352-91631352	GRM8
4	91899336	7.01761	chr4:91874336-91924336	GRM8
4	93065216	2.60713	chr4:93040216-93090216	LRRC4,SND1
4	94203912	4.17175	chr4:94178912-94228912	NOT_FOUND
4	94249216	2.73846	chr4:94224216-94274216	NRF1
4	94255256	2.7833	chr4:94230256-94280256	NRF1
4	95091912	2.69504	chr4:95066912-95116912	COPG2,MEST,MIR335
4	95315416	4.45054	chr4:95290416-95340416	NOT_FOUND
4	95318440	5.01302	chr4:95293440-95343440	NOT_FOUND
4	95339584	5.13148	chr4:95314584-95364584	NOT_FOUND
4	95342600	3.71899	chr4:95317600-95367600	NOT_FOUND
4	96179256	3.35466	chr4:96154256-96204256	NOT_FOUND
4	96435992	2.93715	chr4:96410992-96460992	MIR320B
4	96759176	4.97118	chr4:96734176-96784176	PLXNA4
4	97245464	4.64272	chr4:97220464-97270464	NOT_FOUND
4	97248480	5.186	chr4:97223480-97273480	NOT_FOUND
4	98867424	8.96127	chr4:98842424-98892424	SLC35B4
4	98873464	9.72847	chr4:98848464-98898464	SLC35B4
4	98882520	3.48903	chr4:98857520-98907520	SLC35B4
4	98897624	2.87364	chr4:98872624-98922624	SLC35B4
4	100416896	3.01113	chr4:100391896-100441896	NOT_FOUND
4	100444072	2.85785	chr4:100419072-100469072	NOT_FOUND
4	101676400	3.34373	chr4:101651400-101701400	PTN
4	101824400	2.9401	chr4:101799400-101849400	NOT_FOUND
4	102162688	3.26869	chr4:102137688-102187688	NOT_FOUND
4	103111096	15.0169	chr4:103086096-103136096	SVOPL
4	103114120	15.9944	chr4:103089120-103139120	SVOPL
4	103117136	37.3986	chr4:103092136-103142136	SVOPL
4	103120160	32.3955	chr4:103095160-103145160	SVOPL
4	103123176	29.2239	chr4:103098176-103148176	SVOPL
4	103129224	2.69585	chr4:103104224-103154224	SVOPL
4	104219592	2.99483	chr4:104194592-104244592	TBXAS1
4	104246776	8.08219	chr4:104221776-104271776	TBXAS1
4	104249792	8.66681	chr4:104224792-104274792	TBXAS1
4	104252816	3.16603	chr4:104227816-104277816	TBXAS1
4	104273952	11.6035	chr4:104248952-104298952	TBXAS1
4	104276976	2.88424	chr4:104251976-104301976	TBXAS1
4	104280000	4.41748	chr4:104255000-104305000	TBXAS1
4	105726776	2.59312	chr4:105701776-105751776	AGK
4	106557384	4.26915	chr4:106532384-106582384	NOT_FOUND
4	106560408	4.69267	chr4:106535408-106585408	NOT_FOUND
4	106566448	8.29596	chr4:106541448-106591448	NOT_FOUND
4	106569464	20.6094	chr4:106544464-106594464	NOT_FOUND
4	106572488	9.98686	chr4:106547488-106597488	NOT_FOUND
4	107321552	4.17126	chr4:107296552-107346552	PIP
4	107919592	2.71011	chr4:107894592-107944592	NOT_FOUND
4	108272976	2.90209	chr4:108247976-108297976	NOT_FOUND
4	108469304	3.01474	chr4:108444304-108494304	ARHGEF5
4	108638448	5.39274	chr4:108613448-108663448	TPK1
4	108729064	4.70892	chr4:108704064-108754064	TPK1
4	108732080	4.12238	chr4:108707080-108757080	TPK1
4	108837792	2.84098	chr4:108812792-108862792	TPK1
4	108849880	6.77127	chr4:108824880-108874880	TPK1
4	109151920	10.0717	chr4:109126920-109176920	NOT_FOUND
4	109154936	9.73148	chr4:109129936-109179936	NOT_FOUND
4	109281792	2.62623	chr4:109256792-109306792	NOT_FOUND
4	109284816	3.60638	chr4:109259816-109309816	NOT_FOUND
4	109774120	6.60886	chr4:109749120-109799120	NOT_FOUND
4	109777144	2.87598	chr4:109752144-109802144	NOT_FOUND
4	109819432	4.65469	chr4:109794432-109844432	NOT_FOUND
4	109888896	4.45192	chr4:109863896-109913896	NOT_FOUND
4	110233224	8.37869	chr4:110208224-110258224	NOT_FOUND
4	110263432	2.7346	chr4:110238432-110288432	NOT_FOUND
4	110689304	4.92277	chr4:110664304-110714304	NOT_FOUND
4	110692328	2.95498	chr4:110667328-110717328	NOT_FOUND
4	110713472	4.21398	chr4:110688472-110738472	NOT_FOUND
4	110792000	2.78085	chr4:110767000-110817000	NOT_FOUND
4	110967184	6.72656	chr4:110942184-110992184	NOT_FOUND
4	110985304	4.33472	chr4:110960304-111010304	NOT_FOUND
4	111030616	3.26757	chr4:111005616-111055616	NOT_FOUND
4	111130288	16.4555	chr4:111105288-111155288	NOT_FOUND
4	111803840	2.90068	chr4:111778840-111828840	NOT_FOUND
4	111891432	3.69518	chr4:111866432-111916432	NOT_FOUND
4	111972984	2.85914	chr4:111947984-111997984	NOT_FOUND
4	112293144	3.66568	chr4:112268144-112318144	NOT_FOUND
4	112296168	35.5927	chr4:112271168-112321168	NOT_FOUND
4	112441144	3.11549	chr4:112416144-112466144	NOT_FOUND
4	112510616	3.35217	chr4:112485616-112535616	NOT_FOUND
4	114558456	4.04637	chr4:114533456-114583456	NOT_FOUND
4	114685312	3.18622	chr4:114660312-114710312	NUB1
4	114923920	3.07151	chr4:114898920-114948920	NOT_FOUND
4	114942048	17.966	chr4:114917048-114967048	NOT_FOUND
4	114966208	2.88324	chr4:114941208-114991208	NOT_FOUND
4	114972248	3.17563	chr4:114947248-114997248	NOT_FOUND
4	115225960	2.89211	chr4:115200960-115250960	GALNTL5
4	115262208	5.33869	chr4:115237208-115287208	GALNTL5
4	115277312	7.79281	chr4:115252312-115302312	GALNTL5
4	115295432	2.60858	chr4:115270432-115320432	GALNTL5
4	115307512	4.23878	chr4:115282512-115332512	GALNTL5
4	115346776	3.24736	chr4:115321776-115371776	NOT_FOUND
4	115358864	4.47299	chr4:115333864-115383864	NOT_FOUND
4	115449472	4.89156	chr4:115424472-115474472	NOT_FOUND
4	115588416	5.06432	chr4:115563416-115613416	NOT_FOUND
4	115624656	6.77338	chr4:115599656-115649656	NOT_FOUND
4	115630696	16.3727	chr4:115605696-115655696	NOT_FOUND
4	115633720	9.49795	chr4:115608720-115658720	NOT_FOUND
4	115636736	13.1235	chr4:115611736-115661736	NOT_FOUND
4	115639760	10.3448	chr4:115614760-115664760	NOT_FOUND
4	115642776	7.66748	chr4:115617776-115667776	NOT_FOUND
4	115651840	18.9148	chr4:115626840-115676840	NOT_FOUND
4	115663920	2.63167	chr4:115638920-115688920	NOT_FOUND
4	115669960	7.17871	chr4:115644960-115694960	NOT_FOUND
4	115851184	4.74756	chr4:115826184-115876184	NOT_FOUND
4	116295192	15.9123	chr4:116270192-116320192	NOT_FOUND
4	116310288	5.04175	chr4:116285288-116335288	NOT_FOUND
4	116313312	5.29933	chr4:116288312-116338312	NOT_FOUND
4	116388824	8.98101	chr4:116363824-116413824	NOT_FOUND
4	116391840	7.67761	chr4:116366840-116416840	NOT_FOUND
4	116479432	2.59293	chr4:116454432-116504432	NOT_FOUND
4	116518696	3.92449	chr4:116493696-116543696	NOT_FOUND
4	116576088	3.45644	chr4:116551088-116601088	NOT_FOUND
4	116718048	5.62088	chr4:116693048-116743048	NOT_FOUND
4	116742208	3.28842	chr4:116717208-116767208	NOT_FOUND
4	116787512	2.99036	chr4:116762512-116812512	NOT_FOUND
4	116817720	6.27138	chr4:116792720-116842720	NOT_FOUND
4	116872088	6.04581	chr4:116847088-116897088	DPP6
4	116962696	3.23221	chr4:116937696-116987696	DPP6
4	117056328	4.83383	chr4:117031328-117081328	DPP6
4	117059352	13.2081	chr4:117034352-117084352	DPP6
4	117062376	5.53833	chr4:117037376-117087376	DPP6
4	117071432	7.29376	chr4:117046432-117096432	DPP6
4	117086536	2.87399	chr4:117061536-117111536	DPP6
4	117089560	4.66591	chr4:117064560-117114560	DPP6
4	117092576	5.44579	chr4:117067576-117117576	DPP6
4	117134864	8.25478	chr4:117109864-117159864	DPP6
4	117331192	4.57736	chr4:117306192-117356192	DPP6
4	117385560	2.66709	chr4:117360560-117410560	DPP6
4	117388576	10.9581	chr4:117363576-117413576	DPP6
4	117439920	3.04555	chr4:117414920-117464920	DPP6
4	117491272	3.283	chr4:117466272-117516272	DPP6
4	117684576	3.41764	chr4:117659576-117709576	DPP6
4	117711760	4.29225	chr4:117686760-117736760	DPP6,HTR5A
4	117723840	8.43403	chr4:117698840-117748840	DPP6,HTR5A
4	118361152	4.0866	chr4:118336152-118386152	NOT_FOUND
4	118497064	7.96579	chr4:118472064-118522064	NOT_FOUND
4	118572576	4.12749	chr4:118547576-118597576	NOT_FOUND
4	118907840	9.26591	chr4:118882840-118932840	RNF32
4	118910864	20.7744	chr4:118885864-118935864	RNF32
5	2637496	4.60213	chr5:2612496-2662496	NOT_FOUND
5	2976826	6.06053	chr5:2951826-3001826	NOT_FOUND
5	2995005	5.0129	chr5:2970005-3020005	NOT_FOUND
5	4464428	3.80261	chr5:4439428-4489428	NOT_FOUND
5	4467458	4.34622	chr5:4442458-4492458	NOT_FOUND
5	5188535	5.11098	chr5:5163535-5213535	NOT_FOUND
5	5727828	5.50068	chr5:5702828-5752828	NOT_FOUND
5	7182103	6.1853	chr5:7157103-7207103	NOT_FOUND
5	7800169	6.59455	chr5:7775169-7825169	NOT_FOUND
5	7988013	4.51993	chr5:7963013-8013013	NOT_FOUND
5	9384722	4.34519	chr5:9359722-9409722	PPP1R12A
5	9430168	8.57199	chr5:9405168-9455168	PPP1R12A
5	9478644	4.76827	chr5:9453644-9503644	PPP1R12A
5	9760410	4.17929	chr5:9735410-9785410	NOT_FOUND
5	10657212	12.4795	chr5:10632212-10682212	NOT_FOUND
5	10793550	9.7972	chr5:10768550-10818550	ACSS3
5	11075316	14.8024	chr5:11050316-11100316	NOT_FOUND
5	11096524	5.24164	chr5:11071524-11121524	NOT_FOUND
5	11099554	4.04738	chr5:11074554-11124554	NOT_FOUND
5	11263160	25.179	chr5:11238160-11288160	NOT_FOUND
5	11266189	21.0889	chr5:11241189-11291189	NOT_FOUND
5	11496449	11.7798	chr5:11471449-11521449	NOT_FOUND
5	11526747	4.30752	chr5:11501747-11551747	NOT_FOUND
5	11626728	14.3113	chr5:11601728-11651728	NOT_FOUND
5	11629758	7.12107	chr5:11604758-11654758	NOT_FOUND
5	11635817	8.02511	chr5:11610817-11660817	NOT_FOUND
5	11638847	27.7847	chr5:11613847-11663847	NOT_FOUND
5	11641877	25.4947	chr5:11616877-11666877	NOT_FOUND
5	11644907	14.4462	chr5:11619907-11669907	NOT_FOUND
5	11647936	26.1732	chr5:11622936-11672936	NOT_FOUND
5	11653996	9.40054	chr5:11628996-11678996	NOT_FOUND
5	11666115	10.3531	chr5:11641115-11691115	NOT_FOUND
5	11672174	12.2417	chr5:11647174-11697174	NOT_FOUND
5	11799423	9.82785	chr5:11774423-11824423	NOT_FOUND
5	11802453	4.15231	chr5:11777453-11827453	NOT_FOUND
5	12635631	5.58934	chr5:12610631-12660631	NOT_FOUND
5	12641690	4.57326	chr5:12616690-12666690	NOT_FOUND
5	12681077	7.05415	chr5:12656077-12706077	NOT_FOUND
5	12714404	5.04379	chr5:12689404-12739404	NOT_FOUND
5	12717434	14.5454	chr5:12692434-12742434	NOT_FOUND
5	12720464	4.72316	chr5:12695464-12745464	NOT_FOUND
5	12790147	3.93659	chr5:12765147-12815147	NOT_FOUND
5	13002229	7.83801	chr5:12977229-13027229	NOT_FOUND
5	13150686	4.06204	chr5:13125686-13175686	NOT_FOUND
5	13208251	14.41	chr5:13183251-13233251	NOT_FOUND
5	13380946	4.75556	chr5:13355946-13405946	NOT_FOUND
5	13387006	3.94339	chr5:13362006-13412006	NOT_FOUND
5	13396095	7.75849	chr5:13371095-13421095	NOT_FOUND
5	13456690	4.73324	chr5:13431690-13481690	NOT_FOUND
5	14408027	3.83402	chr5:14383027-14433027	NOT_FOUND
5	15023064	6.38111	chr5:14998064-15048064	ALX1
5	15559328	17.5154	chr5:15534328-15584328	RASSF9
5	15562358	6.84131	chr5:15537358-15587358	RASSF9
5	15568417	6.0007	chr5:15543417-15593417	RASSF9
5	15571447	17.0956	chr5:15546447-15596447	RASSF9
5	15574477	14.8211	chr5:15549477-15599477	RASSF9
5	15780499	4.14012	chr5:15755499-15805499	MGAT4C
5	16116800	6.21175	chr5:16091800-16141800	NOT_FOUND
5	18113396	5.53016	chr5:18088396-18138396	NOT_FOUND
5	18443638	6.37385	chr5:18418638-18468638	NOT_FOUND
5	19752484	8.72787	chr5:19727484-19777484	NOT_FOUND
5	19800960	4.63573	chr5:19775960-19825960	NOT_FOUND
5	19810050	3.78802	chr5:19785050-19835050	NOT_FOUND
5	20216034	10.4363	chr5:20191034-20241034	NOT_FOUND
5	20267540	12.8079	chr5:20242540-20292540	NOT_FOUND
5	20712912	7.01322	chr5:20687912-20737912	NOT_FOUND
5	20715942	9.78611	chr5:20690942-20740942	NOT_FOUND
5	21049212	5.60329	chr5:21024212-21074212	LUM
5	21082540	11.0763	chr5:21057540-21107540	DCN
5	21085570	27.9045	chr5:21060570-21110570	DCN
5	21088600	14.5345	chr5:21063600-21113600	DCN
5	21376424	10.0931	chr5:21351424-21401424	NOT_FOUND
5	21858152	9.34183	chr5:21833152-21883152	NOT_FOUND
5	23991088	4.71267	chr5:23966088-24016088	NOT_FOUND
5	24045624	3.92413	chr5:24020624-24070624	NOT_FOUND
5	24636422	8.61468	chr5:24611422-24661422	NOT_FOUND
5	25436274	3.75479	chr5:25411274-25461274	NOT_FOUND
5	25666534	17.027	chr5:25641534-25691534	NCKAP1L,PDE1B
5	25702890	10.7311	chr5:25677890-25727890	NCKAP1L
5	25787722	5.21298	chr5:25762722-25812722	ITGA5,ZNF385A
5	26366402	4.00817	chr5:26341402-26391402	NOT_FOUND
5	26372462	6.52959	chr5:26347462-26397462	NOT_FOUND
5	26375492	10.0743	chr5:26350492-26400492	NOT_FOUND
5	26381552	9.16537	chr5:26356552-26406552	NOT_FOUND
5	26405790	10.669	chr5:26380790-26430790	NOT_FOUND
5	26408818	19.6048	chr5:26383818-26433818	NOT_FOUND
5	26411848	18.5844	chr5:26386848-26436848	NOT_FOUND
5	27166254	4.54191	chr5:27141254-27191254	KRT18
5	27181402	6.3019	chr5:27156402-27206402	KRT18
5	27193520	4.03178	chr5:27168520-27218520	KRT18,KRT8
5	27205640	5.88485	chr5:27180640-27230640	KRT8
5	28066086	6.38366	chr5:28041086-28091086	NOT_FOUND
5	28069116	4.76461	chr5:28044116-28094116	NOT_FOUND
5	28090324	5.21831	chr5:28065324-28115324	ACVRL1
5	28175156	4.16094	chr5:28150156-28200156	FIGNL2
5	28753836	4.83157	chr5:28728836-28778836	TFCP2
5	28765954	12.0267	chr5:28740954-28790954	TFCP2
5	28768984	15.8374	chr5:28743984-28793984	TFCP2
5	29102256	4.62949	chr5:29077256-29127256	NOT_FOUND
5	29181028	4.11224	chr5:29156028-29206028	METTL7A
5	29232534	14.4074	chr5:29207534-29257534	NOT_FOUND
5	29241624	4.0707	chr5:29216624-29266624	NOT_FOUND
5	29302218	4.72227	chr5:29277218-29327218	ATF1
5	29380992	6.47611	chr5:29355992-29405992	DIP2B
5	29384022	9.47376	chr5:29359022-29409022	DIP2B
5	29387052	12.6233	chr5:29362052-29412052	DIP2B
5	29399170	5.25178	chr5:29374170-29424170	DIP2B
5	29402200	5.29808	chr5:29377200-29427200	DIP2B
5	29450676	9.20675	chr5:29425676-29475676	DIP2B
5	29465824	3.78423	chr5:29440824-29490824	DIP2B
5	29677906	3.96731	chr5:29652906-29702906	LARP4
5	29699114	6.03779	chr5:29674114-29724114	NOT_FOUND
5	33131808	6.39629	chr5:33106808-33156808	NOT_FOUND
5	33153016	7.95373	chr5:33128016-33178016	NOT_FOUND
5	33162104	16.4208	chr5:33137104-33187104	NOT_FOUND
5	33165134	10.5429	chr5:33140134-33190134	PCED1B
5	33362068	11.586	chr5:33337068-33387068	AMIGO2,PCED1B
5	33552940	3.81031	chr5:33527940-33577940	NOT_FOUND
5	33865000	20.7239	chr5:33840000-33890000	NOT_FOUND
5	34413384	4.05772	chr5:34388384-34438384	SCAF11
5	34843608	4.45176	chr5:34818608-34868608	NOT_FOUND
5	34852696	5.48302	chr5:34827696-34877696	NOT_FOUND
5	34973888	14.3618	chr5:34948888-34998888	NOT_FOUND
5	35019336	5.14568	chr5:34994336-35044336	NOT_FOUND
5	35222328	17.8282	chr5:35197328-35247328	NOT_FOUND
5	35225352	3.75453	chr5:35200352-35250352	NOT_FOUND
5	35255656	4.462	chr5:35230656-35280656	NOT_FOUND
5	35307160	12.1196	chr5:35282160-35332160	NOT_FOUND
5	35313216	17.9607	chr5:35288216-35338216	NOT_FOUND
5	35349576	8.03654	chr5:35324576-35374576	NOT_FOUND
5	35670728	5.63596	chr5:35645728-35695728	NELL2
5	36306976	4.3334	chr5:36281976-36331976	TMEM117
5	36352416	4.96672	chr5:36327416-36377416	TMEM117
5	36943216	6.21355	chr5:36918216-36968216	PUS7L
5	36949280	5.5444	chr5:36924280-36974280	PUS7L
5	37679440	5.23019	chr5:37654440-37704440	NOT_FOUND
5	37703680	3.89647	chr5:37678680-37728680	NOT_FOUND
5	37706712	5.4766	chr5:37681712-37731712	NOT_FOUND
5	37794576	4.84243	chr5:37769576-37819576	NOT_FOUND
5	37797600	10.8544	chr5:37772600-37822600	NOT_FOUND
5	37800632	11.6585	chr5:37775632-37825632	NOT_FOUND
5	38227824	4.71201	chr5:38202824-38252824	NOT_FOUND
5	38321744	4.18355	chr5:38296744-38346744	PRICKLE1
5	39466992	16.2865	chr5:39441992-39491992	PDZRN4
5	39479104	7.4682	chr5:39454104-39504104	PDZRN4
5	39488200	6.74175	chr5:39463200-39513200	PDZRN4
5	39491224	67.6513	chr5:39466224-39516224	PDZRN4
5	39494256	76.869	chr5:39469256-39519256	PDZRN4
5	39497288	19.4391	chr5:39472288-39522288	PDZRN4
5	39500312	18.3084	chr5:39475312-39525312	PDZRN4
5	39506376	34.5268	chr5:39481376-39531376	PDZRN4
5	39685128	16.5029	chr5:39660128-39710128	PDZRN4
5	42239200	5.36072	chr5:42214200-42264200	NOT_FOUND
5	42242232	7.58176	chr5:42217232-42267232	NOT_FOUND
5	42245256	40.5471	chr5:42220256-42270256	NOT_FOUND
5	42248288	45.4265	chr5:42223288-42273288	NOT_FOUND
5	42251320	5.20625	chr5:42226320-42276320	NOT_FOUND
5	42263440	7.29814	chr5:42238440-42288440	NOT_FOUND
5	42284648	26.7204	chr5:42259648-42309648	NOT_FOUND
5	42287672	15.1694	chr5:42262672-42312672	NOT_FOUND
5	42290704	11.9411	chr5:42265704-42315704	NOT_FOUND
5	42293736	17.6014	chr5:42268736-42318736	NOT_FOUND
5	42296760	28.8449	chr5:42271760-42321760	NOT_FOUND
5	42299792	6.94404	chr5:42274792-42324792	NOT_FOUND
5	42302824	7.06985	chr5:42277824-42327824	NOT_FOUND
5	42311912	5.85384	chr5:42286912-42336912	NOT_FOUND
5	42324032	4.95548	chr5:42299032-42349032	NOT_FOUND
5	43545016	4.04638	chr5:43520016-43570016	NOT_FOUND
5	44281240	6.48788	chr5:44256240-44306240	NOT_FOUND
5	44284272	5.9062	chr5:44259272-44309272	NOT_FOUND
5	44296392	6.95519	chr5:44271392-44321392	YEATS4
5	44360016	4.91	chr5:44335016-44385016	LYZ1,YEATS4
5	44363048	5.13457	chr5:44338048-44388048	LYZ1,YEATS4
5	44366072	4.81085	chr5:44341072-44391072	LYZ1,YEATS4
5	44414552	6.37528	chr5:44389552-44439552	NOT_FOUND
5	44423640	7.72311	chr5:44398640-44448640	LOC781146
5	44508472	4.81883	chr5:44483472-44533472	NOT_FOUND
5	45220464	4.12206	chr5:45195464-45245464	MDM2
5	45223488	5.08367	chr5:45198488-45248488	MDM2,SLC35E3
5	45756728	6.60965	chr5:45731728-45781728	IL26
5	45768840	17.3573	chr5:45743840-45793840	IL26
5	45771872	13.2208	chr5:45746872-45796872	IL26
5	45777936	4.43954	chr5:45752936-45802936	IL26
5	45790048	5.7297	chr5:45765048-45815048	IL26
5	45799144	5.55727	chr5:45774144-45824144	NOT_FOUND
5	45880944	4.08525	chr5:45855944-45905944	NOT_FOUND
5	46020312	7.85157	chr5:45995312-46045312	NOT_FOUND
5	46041520	5.74725	chr5:46016520-46066520	NOT_FOUND
5	46062728	3.96413	chr5:46037728-46087728	NOT_FOUND
5	46159680	17.8191	chr5:46134680-46184680	NOT_FOUND
5	46162712	13.7327	chr5:46137712-46187712	NOT_FOUND
5	46165736	6.82924	chr5:46140736-46190736	NOT_FOUND
5	46186944	4.3593	chr5:46161944-46211944	NOT_FOUND
5	46220272	4.29271	chr5:46195272-46245272	NOT_FOUND
5	46326312	4.86541	chr5:46301312-46351312	NOT_FOUND
5	46353584	3.90668	chr5:46328584-46378584	NOT_FOUND
5	46423264	4.89213	chr5:46398264-46448264	NOT_FOUND
5	46441448	5.10654	chr5:46416448-46466448	NOT_FOUND
5	46450536	6.409	chr5:46425536-46475536	NOT_FOUND
5	46480832	5.19585	chr5:46455832-46505832	NOT_FOUND
5	46514160	4.08	chr5:46489160-46539160	NOT_FOUND
5	46650496	4.31193	chr5:46625496-46675496	NOT_FOUND
5	47180704	16.8085	chr5:47155704-47205704	NOT_FOUND
5	47183728	10.6089	chr5:47158728-47208728	NOT_FOUND
5	47401872	4.03912	chr5:47376872-47426872	NOT_FOUND
5	47635160	6.94926	chr5:47610160-47660160	NOT_FOUND
5	53958224	4.07624	chr5:53933224-53983224	NOT_FOUND
5	54076384	4.83646	chr5:54051384-54101384	SLC16A7
5	54167280	6.91997	chr5:54142280-54192280	SLC16A7
5	54991368	14.8058	chr5:54966368-55016368	NOT_FOUND
5	54994392	10.8509	chr5:54969392-55019392	NOT_FOUND
5	55000456	7.7256	chr5:54975456-55025456	NOT_FOUND
5	55015600	22.7678	chr5:54990600-55040600	NOT_FOUND
5	55018632	17.3567	chr5:54993632-55043632	NOT_FOUND
5	55400376	16.244	chr5:55375376-55425376	NOT_FOUND
5	59720784	4.77408	chr5:59695784-59745784	NOT_FOUND
5	59723816	3.86473	chr5:59698816-59748816	NOT_FOUND
5	59748056	4.39878	chr5:59723056-59773056	NOT_FOUND
5	59754112	9.07158	chr5:59729112-59779112	NOT_FOUND
5	59757144	37.1726	chr5:59732144-59782144	NOT_FOUND
5	59760176	18.4178	chr5:59735176-59785176	NOT_FOUND
5	59763200	4.90413	chr5:59738200-59788200	NOT_FOUND
5	59769264	3.9849	chr5:59744264-59794264	NOT_FOUND
5	59778352	4.07409	chr5:59753352-59803352	NOT_FOUND
5	59781384	13.7729	chr5:59756384-59806384	NOT_FOUND
5	59784408	4.34904	chr5:59759408-59809408	NOT_FOUND
5	59787440	38.9948	chr5:59762440-59812440	NOT_FOUND
5	59790472	11.1893	chr5:59765472-59815472	NOT_FOUND
5	59796528	13.1106	chr5:59771528-59821528	NOT_FOUND
5	59799560	19.2214	chr5:59774560-59824560	NOT_FOUND
5	59802592	47.8434	chr5:59777592-59827592	NOT_FOUND
5	59805616	8.89164	chr5:59780616-59830616	NOT_FOUND
5	59814704	17.0489	chr5:59789704-59839704	NOT_FOUND
5	59820768	7.75172	chr5:59795768-59845768	NOT_FOUND
5	59823800	4.52675	chr5:59798800-59848800	NOT_FOUND
5	61087200	5.8651	chr5:61062200-61112200	NOT_FOUND
5	61093256	4.99623	chr5:61068256-61118256	NOT_FOUND
5	61096288	18.5807	chr5:61071288-61121288	NOT_FOUND
5	61099320	12.8445	chr5:61074320-61124320	NOT_FOUND
5	61102344	14.254	chr5:61077344-61127344	NOT_FOUND
5	61111432	9.85691	chr5:61086432-61136432	NOT_FOUND
5	61114464	7.0588	chr5:61089464-61139464	NOT_FOUND
5	61117496	25.2643	chr5:61092496-61142496	NOT_FOUND
5	61308368	6.24261	chr5:61283368-61333368	NOT_FOUND
5	61596192	6.00569	chr5:61571192-61621192	NOT_FOUND
5	61602256	10.5419	chr5:61577256-61627256	NOT_FOUND
5	61605280	7.46154	chr5:61580280-61630280	NOT_FOUND
5	61626488	4.67033	chr5:61601488-61651488	NOT_FOUND
5	62259704	4.26933	chr5:62234704-62284704	NOT_FOUND
5	62526320	7.46835	chr5:62501320-62551320	NOT_FOUND
5	62677808	3.79489	chr5:62652808-62702808	NOT_FOUND
5	65692400	25.2201	chr5:65667400-65717400	SPIC
5	65695432	17.0879	chr5:65670432-65720432	SPIC
5	67504184	3.93817	chr5:67479184-67529184	NOT_FOUND
5	67831392	6.06542	chr5:67806392-67856392	NOT_FOUND
5	68188904	6.30382	chr5:68163904-68213904	MIR2435
5	70230952	5.83148	chr5:70205952-70255952	NOT_FOUND
5	71061096	5.41131	chr5:71036096-71086096	BTBD11
5	74345336	6.08088	chr5:74320336-74370336	RBFOX2
5	76423736	4.52415	chr5:76398736-76448736	USP18
5	76466152	7.26459	chr5:76441152-76491152	NOT_FOUND
5	78656648	5.58706	chr5:78631648-78681648	AMN1
5	78980832	4.82039	chr5:78955832-79005832	DENND5B
5	79650400	12.4048	chr5:79625400-79675400	NOT_FOUND
5	79656464	27.1632	chr5:79631464-79681464	NOT_FOUND
5	79659496	25.002	chr5:79634496-79684496	NOT_FOUND
5	79662520	21.002	chr5:79637520-79687520	NOT_FOUND
5	79783712	17.5258	chr5:79758712-79808712	NOT_FOUND
5	79786744	4.48755	chr5:79761744-79811744	NOT_FOUND
5	79865512	9.14917	chr5:79840512-79890512	NOT_FOUND
5	80074568	5.26073	chr5:80049568-80099568	NOT_FOUND
5	80165456	5.56837	chr5:80140456-80190456	NOT_FOUND
5	80435104	4.80123	chr5:80410104-80460104	TMTC1
5	80853208	6.59768	chr5:80828208-80878208	NOT_FOUND
5	80856240	4.6487	chr5:80831240-80881240	NOT_FOUND
5	80868360	19.0263	chr5:80843360-80893360	NOT_FOUND
5	80871384	11.664	chr5:80846384-80896384	NOT_FOUND
5	82086312	4.06802	chr5:82061312-82111312	NOT_FOUND
5	82110552	4.17479	chr5:82085552-82135552	NOT_FOUND
5	82340808	15.2465	chr5:82315808-82365808	NOT_FOUND
5	82346872	3.96519	chr5:82321872-82371872	NOT_FOUND
5	82616520	9.28438	chr5:82591520-82641520	PPFIBP1
5	82804360	5.84679	chr5:82779360-82829360	NOT_FOUND
5	82810416	10.077	chr5:82785416-82835416	NOT_FOUND
5	85091816	6.21796	chr5:85066816-85116816	NOT_FOUND
5	85149376	6.53431	chr5:85124376-85174376	KRAS
5	85240272	15.7779	chr5:85215272-85265272	CASC1,LYRM5
5	85388728	24.977	chr5:85363728-85413728	NOT_FOUND
5	85391760	31.2397	chr5:85366760-85416760	NOT_FOUND
5	85473560	6.72866	chr5:85448560-85498560	BCAT1
5	87224744	3.8817	chr5:87199744-87249744	NOT_FOUND
5	87276256	4.32151	chr5:87251256-87301256	NOT_FOUND
5	87418648	8.01388	chr5:87393648-87443648	NOT_FOUND
5	87618616	5.97852	chr5:87593616-87643616	NOT_FOUND
5	87809488	8.68692	chr5:87784488-87834488	NOT_FOUND
5	87821608	4.44461	chr5:87796608-87846608	NOT_FOUND
5	88609336	8.06744	chr5:88584336-88634336	NOT_FOUND
5	89351624	7.71566	chr5:89326624-89376624	SLCO1B3
5	89424336	4.85637	chr5:89399336-89449336	SLCO1C1
5	90284784	7.94287	chr5:90259784-90309784	NOT_FOUND
5	90287816	8.02769	chr5:90262816-90312816	NOT_FOUND
5	90299928	5.07958	chr5:90274928-90324928	NOT_FOUND
5	91781472	7.24865	chr5:91756472-91806472	CAPZA3,PLCZ1
5	91784504	5.90333	chr5:91759504-91809504	CAPZA3,PLCZ1
5	92120800	6.5802	chr5:92095800-92145800	PIK3C2G
5	92705544	4.18487	chr5:92680544-92730544	NOT_FOUND
5	93747776	4.05839	chr5:93722776-93772776	LMO3
5	96010984	5.42598	chr5:95985984-96035984	NOT_FOUND
5	97198648	4.27844	chr5:97173648-97223648	NOT_FOUND
5	97813680	4.43317	chr5:97788680-97838680	LOH12CR1
5	99307344	4.29471	chr5:99282344-99332344	NOT_FOUND
5	99879960	3.85303	chr5:99854960-99904960	KLRJ1
5	100785856	3.75372	chr5:100760856-100810856	CLECL1
5	100791912	6.93391	chr5:100766912-100816912	CLECL1
5	101722040	23.6363	chr5:101697040-101747040	NOT_FOUND
5	101725072	32.4456	chr5:101700072-101750072	NOT_FOUND
5	101728104	36.3361	chr5:101703104-101753104	NOT_FOUND
5	101731136	36.6381	chr5:101706136-101756136	NOT_FOUND
5	101734160	4.55165	chr5:101709160-101759160	NOT_FOUND
5	101737192	15.5134	chr5:101712192-101762192	NOT_FOUND
5	101740224	6.80969	chr5:101715224-101765224	NOT_FOUND
5	102176504	3.98783	chr5:102151504-102201504	CLEC4D
5	104257936	6.38762	chr5:104232936-104282936	GAPDH,IFFO1,MIR2424,MRPL51,NCAPD2,TNFRSF1A
5	105063840	7.37256	chr5:105038840-105088840	NOT_FOUND
5	105066872	11.1739	chr5:105041872-105091872	NOT_FOUND
5	106199992	5.38992	chr5:106174992-106224992	C5H12orf5
5	106233320	4.50047	chr5:106208320-106258320	C5H12orf5,CCND2
5	106687784	4.49076	chr5:106662784-106712784	NOT_FOUND
5	107587616	4.53332	chr5:107562616-107612616	NOT_FOUND
5	107608824	5.0027	chr5:107583824-107633824	NOT_FOUND
5	107627000	4.54097	chr5:107602000-107652000	SLC6A12
5	107675480	4.76848	chr5:107650480-107700480	SLC6A12,SLC6A13
5	107678504	16.4959	chr5:107653504-107703504	SLC6A12,SLC6A13
5	108772240	7.86249	chr5:108747240-108797240	NOT_FOUND
5	108978264	3.78745	chr5:108953264-109003264	NOT_FOUND
5	109738728	7.55469	chr5:109713728-109763728	NOT_FOUND
5	110774896	9.78405	chr5:110749896-110799896	NOT_FOUND
5	110780960	19.1732	chr5:110755960-110805960	NOT_FOUND
5	110783992	13.7556	chr5:110758992-110808992	CBY1
5	110787016	10.8814	chr5:110762016-110812016	CBY1
5	110793080	13.1234	chr5:110768080-110818080	CBY1
5	110796104	21.1731	chr5:110771104-110821104	CBY1
5	110908208	8.29785	chr5:110883208-110933208	DNAL4,SUN2
5	110935472	8.3187	chr5:110910472-110960472	APOBEC3A,DNAL4
5	110938504	5.50528	chr5:110913504-110963504	APOBEC3A,DNAL4
5	111105144	3.93526	chr5:111080144-111130144	APOBEC3B,CBX7
5	111111200	10.9722	chr5:111086200-111136200	APOBEC3B,CBX7
5	111120288	9.14697	chr5:111095288-111145288	CBX7
5	111241480	4.15191	chr5:111216480-111266480	MIR2440,RPL3
5	113274432	5.63954	chr5:113249432-113299432	MEI1,NHP2L1,XRCC6
5	113280496	14.3936	chr5:113255496-113305496	MEI1,NHP2L1
5	113283520	25.4376	chr5:113258520-113308520	MEI1,NHP2L1
5	113286552	45.7878	chr5:113261552-113311552	MEI1,NHP2L1
5	113289584	5.2199	chr5:113264584-113314584	MEI1
5	113347144	8.32548	chr5:113322144-113372144	CCDC134,MEI1
5	113356240	8.01863	chr5:113331240-113381240	CCDC134,MEI1,SREBF2
5	113374416	9.12643	chr5:113349416-113399416	CCDC134,SREBF2
5	113553168	6.77453	chr5:113528168-113578168	FAM109B,NAGA,NDUFA6,SMDT1,WBP2NL
5	113601648	8.71741	chr5:113576648-113626648	CYP2D14,LOC785804,MGC127055,NDUFA6
5	113856144	4.10988	chr5:113831144-113881144	NOT_FOUND
5	114065192	4.34546	chr5:114040192-114090192	NOT_FOUND
5	114443912	6.61196	chr5:114418912-114468912	PACSIN2
5	115086216	4.29919	chr5:115061216-115111216	SULT4A1
5	115307384	7.94188	chr5:115282384-115332384	NOT_FOUND
5	115740640	7.44831	chr5:115715640-115765640	NOT_FOUND
5	115895160	14.1118	chr5:115870160-115920160	NOT_FOUND
5	115901216	9.34425	chr5:115876216-115926216	NOT_FOUND
5	115931512	4.4374	chr5:115906512-115956512	NOT_FOUND
5	115964840	12.1797	chr5:115939840-115989840	NOT_FOUND
5	115967872	12.0481	chr5:115942872-115992872	NOT_FOUND
5	115976960	4.45762	chr5:115951960-116001960	NOT_FOUND
5	115979992	4.83875	chr5:115954992-116004992	NOT_FOUND
5	116007256	4.92725	chr5:115982256-116032256	PRR5
5	116079968	7.7968	chr5:116054968-116104968	NOT_FOUND
5	116092088	3.89229	chr5:116067088-116117088	NOT_FOUND
5	116198128	7.7525	chr5:116173128-116223128	NOT_FOUND
5	116240544	7.29316	chr5:116215544-116265544	NOT_FOUND
5	116249632	5.23293	chr5:116224632-116274632	NOT_FOUND
5	116267816	4.88504	chr5:116242816-116292816	NOT_FOUND
5	116270840	3.90449	chr5:116245840-116295840	NOT_FOUND
5	116279936	12.44	chr5:116254936-116304936	NOT_FOUND
5	116282960	6.38641	chr5:116257960-116307960	NOT_FOUND
5	116422328	5.59095	chr5:116397328-116447328	FAM118A,UPK3A
5	116867704	6.16348	chr5:116842704-116892704	ATXN10
5	118358336	7.07576	chr5:118333336-118383336	MIR2284H,MIR2285O-5,TBC1D22A
5	118394688	6.43227	chr5:118369688-118419688	NOT_FOUND
5	118446192	9.21068	chr5:118421192-118471192	NOT_FOUND
5	118476496	7.96972	chr5:118451496-118501496	NOT_FOUND
5	118485584	4.37443	chr5:118460584-118510584	NOT_FOUND
5	118640096	4.90503	chr5:118615096-118665096	NOT_FOUND
5	118743112	5.11025	chr5:118718112-118768112	NOT_FOUND
5	119230896	16.7618	chr5:119205896-119255896	NOT_FOUND
5	119236960	10.3333	chr5:119211960-119261960	NOT_FOUND
5	119258168	5.14234	chr5:119233168-119283168	NOT_FOUND
5	119267256	4.47402	chr5:119242256-119292256	NOT_FOUND
5	119297552	5.8411	chr5:119272552-119322552	NOT_FOUND
5	119306640	8.89586	chr5:119281640-119331640	NOT_FOUND
5	119318760	4.66842	chr5:119293760-119343760	NOT_FOUND
[truncated: 9,602 more rows]
