# Supplementary material for: Cis-eQTL Analysis and Functional Validation of Candidate Genes for Carcass Yield Traits in Beef Cattle
Source: Int J Mol Sci. 2022 Dec 1;23(23):15055. doi: 10.3390/ijms232315055 (PMC9736101; doi:10.3390/ijms232315055)
Supplement: Supplementary file 1 [file ijms-23-15055-s001.zip › Table S8 Primer of qPCR.xlsx]

## Sheet: Sheet1
Table S8. Primers used for quantitative real-time PCR(qRT-PCR)
Gene	Forward(5'-3')	Reverse(5'-3')
GAPDH	CCTGCCCGTTCGACAGATA	GGCGACGATGTCCACTTTG
PON3	GCTGATGGCACTTATCCTGC	TCTTCAGAGCCATTTTCAATTCCC
PRIM2	GACTCCAGCCTCTGCTCAAC	TTTCCCGCAGGGCTTTATGT
MYOD	ATGACCCGTGTTTCGACTCC	TTGCAGGCCCACAGTAAACA
MYOG	CGAGTGCCCCTTGAAGACAA	CCACAGACACCGACTTCCTC
AKT	TTGCCCATAACTAAGCCTACATCTC	CATGCGTGCCATTTGTTGAC
SLC7A11	ATGGTGGTGTGTTTGCTGTCT	CCGGATGTGAATCATGGAGAGG
